# Supplementary material for: Multi-Omics Analysis Reveals the Systematic Relationship Between Oral Homeostasis and Chronic Sleep Deprivation in Rats
Source: Front Immunol. 2022 Mar 31;13:847132. doi: 10.3389/fimmu.2022.847132 (PMC9009293; doi:10.3389/fimmu.2022.847132)
Supplement: Supplementary file 3 [file Table_1.xlsx]

## Sheet: Tab S1
Metabolite No.	Name	Control 1	Control 2	Control 3	Control 4	Control 5	Control 6	Control 7	Control 8	Control 9	Control 10	Control 11	Control 12	CSD 1	CSD 2	CSD 3	CSD 4	CSD 5	CSD 6	CSD 7	CSD 8	CSD 9	CSD 10	CSD 11	CSD 12
M1	Methyldiazohydroxide	0.000126858	0.00274225	0.000634291	0.000660873	0.000126858	0.0063044	0.00523117	0.000126858	0.000126858	0.010171	0.00760146	0.00543274	0.0248509	0.0275885	0.025065	0.0307627	0.018725	0.00212111	0.0253664	0.012654	0.0206268	0.0303755	0.000126858	0.0232872
M2	Pyrrolidine	0.0206837	0.0077157	0.00786305	0.00109798	0.0117079	0.0162496	0.00109798	0.0123536	0.00548989	0.0112855	0.00812373	0.0106003	0.0207896	0.0344884	0.0172817	0.0258463	0.0192408	0.0206213	0.0266984	0.0182706	0.0299099	0.0182703	0.0214716	0.0157144
M3	Norvaline	0.0166137	0.00332273	0.0200047	0.0186699	0.0234286	0.00332273	0.0262984	0.0213304	0.00332273	0.0284413	0.0251981	0.0282077	0.0360276	0.0461123	0.025651	0.0425542	0.0398776	0.0316866	0.0403524	0.0213921	0.032653	0.044932	0.0370087	0.0328643
M4	Linoleamide	0.630607	0.697254	0.470492	0.993193	1.33655	0.517895	1.28319	0.457058	0.702142	1.34375	0.556033	0.391243	0.625868	0.664843	0.868992	0.339636	0.668976	0.2591	0.589519	0.354975	0.357369	0.754576	0.217787	0.410204
M5	Oleoyl Ethyl Amide	0.32669	0.474571	0.343486	0.388835	0.406861	0.262397	0.468163	0.330122	0.419187	0.403127	0.443346	0.314646	0.362412	0.48998	0.393569	0.308749	0.384917	0.251904	0.364588	0.306923	0.292815	0.352211	0.2369	0.328155
M6	Promegestone	0.0188103	0.0175034	0.0121247	0.0185251	0.00965775	0.010943	0.016393	0.0134945	0.00770603	0.00824762	0.0138647	0.0126613	0.00320211	0.00820145	0.000253426	0.000253426	0.00909949	0.0080742	0.0101875	0.00487293	0.000253426	0.00599357	0.00126713	0.000253426
M7	All-cis-4,7,10,13,16-docosapentaenoic acid	0.0266645	0.000404441	0.0164984	0.0226546	0.000404441	0.0183024	0.0196337	0.0312783	0.000404441	0.0152522	0.0146497	0.0142277	0.00532538	0.00877362	0.0100506	0.000404441	0.00552109	0.000404441	0.000404441	0.000404441	0.00202221	0.00438026	0.000404441	0.00343799
M8	21-Deoxycortisol	0.00335505	0.00765659	0.00705659	0.00812916	0.0070978	0.00798823	0.00742825	0.00690314	0.00669578	0.007816	0.00067101	0.00750687	0.01592	0.0155349	0.0112523	0.0184287	0.0180791	0.0194086	0.0217085	0.00067101	0.019328	0.0200713	0.0186793	0.0139324
M9	3-Ethoxyandrosta-3,5-dien-17β-ol propanoate	0.057917	0.0137558	0.016553	0.0183943	0.0146148	0.00899018	0.0211954	0.033236	0.0242092	0.0132831	0.00743448	0.0110912	0.00760111	0.00166144	0.00274776	0.0121135	0.00794205	0.00395851	0.00325233	0.0111693	0.00129091	0.0131074	0.000256772	0.00128386
M10	(2E,4E,14E)-13-hydroperoxy-1-piperidin-1-ylicosa-2,4,14-trien-1-one	0.0640832	0.0734848	0.0472971	0.0545766	0.0614087	0.0638197	0.0610516	0.0508042	0.0599067	0.0752828	0.0634375	0.049435	0.107413	0.24907	0.108997	0.106524	0.106717	0.116342	0.13424	0.106108	0.100901	0.114641	0.116451	0.139313
M11	Istamycin A3	0.0276252	0.0172741	0.0211659	0.01848	0.0235852	0.0169034	0.0216936	0.0205752	0.023598	0.0218962	0.0211256	0.0156446	0.0278826	0.027148	0.0240848	0.0305401	0.0290229	0.0337419	0.0318138	0.0290098	0.0360693	0.0307661	0.0283265	0.0348953
M12	MG 22:4	0.034878	0.00234337	0.0135718	0.019764	0.016825	0.0239199	0.0225393	0.0157796	0.0199329	0.0117169	0.0192881	0.0137131	0.0360401	0.0316805	0.0306921	0.0407191	0.0367091	0.0353338	0.0405848	0.0438137	0.042979	0.0425876	0.0463547	0.04252
M13	CHOLIC ACID	0.039734	0.00959939	0.0120854	0.0129294	0.00963589	0.00632534	0.0162228	0.0232008	0.0180348	0.010002	0.00612077	0.00769011	0.00529973	0.0015479	0.000182651	0.0101666	0.00554994	0.00272108	0.00248945	0.00925704	0.00123796	0.010512	0.000913255	0.00109372
M14	Oleoylcarnitine	0.0455329	0.0239955	0.0187095	0.0262055	0.0204069	0.0293216	0.0272936	0.0228206	0.0274328	0.0037419	0.030851	0.021154	0.0568937	0.0554061	0.0563765	0.060596	0.0588947	0.0626217	0.0678241	0.0568937	0.0479257	0.0617434	0.0793613	0.0689191
M15	Sorbitane Monooleate - Polysorbate 80 in-source fragment	0.0236574	0.00180121	0.00180121	0.0128954	0.0104865	0.0129413	0.0171908	0.00180121	0.00180121	0.00941435	0.0133949	0.00900603	0.0271622	0.0147198	0.0214706	0.0222238	0.0196227	0.0234037	0.0245972	0.0271622	0.0170877	0.0264093	0.0316061	0.023174
M16	LysoPC(14:0/0:0)	0.0508198	0.0834728	0.102735	0.0909035	0.0548354	0.0895564	0.0790509	0.0650925	0.0586737	0.0865385	0.0660566	0.0816942	0.0453957	0.0536957	0.0350627	0.061603	0.0632183	0.0550316	0.0578993	0.0443957	0.0485741	0.053705	0.0450372	0.0464731
M17	LysoPC 16:1	0.0989666	0.151704	0.29405	0.164817	0.109217	0.168895	0.173954	0.157941	0.103202	0.210807	0.173357	0.142059	0.114607	0.142641	0.10566	0.1367	0.122201	0.10599	0.105012	0.114607	0.133651	0.111309	0.0813839	0.0874346
M18	LysoPC(17:0)	0.40405	0.385624	0.495073	0.383893	0.383704	0.33833	0.318019	0.46216	0.26562	0.45341	0.363624	0.349276	0.368053	0.407691	0.366188	0.489335	0.46118	0.404595	0.355352	0.378053	0.425796	0.464658	0.367149	0.438859
M19	PC(18:3(6Z,9Z,12Z)/0:0)	0.000202998	0.000202998	0.00101499	0.0167544	0.000202998	0.000202998	0.0125682	0.000202998	0.000202998	0.0187109	0.0174577	0.0186257	0.023819	0.0221977	0.0227025	0.0267438	0.000202998	0.0210812	0.0288473	0.023819	0.0244859	0.000202998	0.0234913	0.0250799
M20	lysoPC 19:0	0.058133	0.0525025	0.0643978	0.0563922	0.0544619	0.0843991	0.0668087	0.0553039	0.0745408	0.0742118	0.0552412	0.0714756	0.137188	0.101818	0.105708	0.143539	0.156231	0.136447	0.132891	0.137188	0.138318	0.172646	0.130745	0.172456
M21	Methylcarbamyl PAF C-16	0.0364205	0.0164552	0.0187597	0.0280347	0.0156892	0.0250432	0.0223551	0.0177339	0.0242595	0.0262243	0.0207299	0.0224355	0.0454721	0.038998	0.0302053	0.0500176	0.0515451	0.0409081	0.0390477	0.0454721	0.0511871	0.0520568	0.0387936	0.0442002
M22	LysoPC(20:3(5Z,8Z,11Z))	0.00460447	0.0243985	0.0230224	0.0389814	0.0265194	0.0433505	0.0373913	0.00460447	0.0349056	0.039904	0.0401561	0.0411149	0.0645262	0.0738712	0.0550123	0.0441132	0.0688889	0.0378434	0.0581673	0.0645262	0.0612378	0.066443	0.0700204	0.071854
M23	Butanoyl PAF	0.0176654	0.0260887	0.0264847	0.0263922	0.0244209	0.0166392	0.0292186	0.0311207	0.0330944	0.0138153	0.0285322	0.02958	0.0710559	0.0529758	0.0600925	0.0716763	0.113888	0.0771121	0.0894983	0.0710559	0.0672065	0.0954942	0.0792514	0.0626764
M24	PC 20:3	0.230687	0.0646237	0.0731424	0.143905	0.0459225	0.0901566	0.178898	0.112186	0.082502	0.0518945	0.0873995	0.0896752	0.0464915	0.0605617	0.0964937	0.0537802	0.0803791	0.047893	0.0769623	0.0464915	0.0145208	0.0450025	0.0482204	0.0314507
M25	lysoPC 22:6	0.459063	0.560553	0.497541	0.517902	0.41143	0.295046	0.384572	0.443559	0.275168	0.475608	0.393665	0.405456	0.186361	0.287255	0.23304	0.257875	0.264577	0.253637	0.240322	0.186361	0.324912	0.254862	0.115491	0.325882
M26	Janthitrem C	0.035774	0.0581362	0.0807666	0.053814	0.0532078	0.0460207	0.0453963	0.0600661	0.0566569	0.0705917	0.0373121	0.0592031	0.042488	0.0507926	0.0401986	0.0411661	0.0460994	0.0347882	0.0395547	0.0343619	0.0463135	0.0430862	0.0136639	0.0466294
M27	plasmenyl-PC 20:0	0.000545439	0.006059	0.000109088	0.000109088	0.00866165	0.000109088	0.00884094	0.00928519	0.0100614	0.009192	0.0100368	0.012838	0.0257928	0.0243293	0.0213218	0.0315143	0.0245423	0.0237346	0.0132143	0.0246374	0.027383	0.0257177	0.0214166	0.0268927
M28	Bilirubin	0.0148918	0.0101293	0.00131676	0.0106606	0.00780817	0.0148828	0.0114028	0.0106669	0.0123992	0.00658381	0.00805306	0.00762968	0.0199634	0.0338413	0.0249629	0.0170752	0.017852	0.0216227	0.0352316	0.01716	0.0306528	0.0162298	0.0258495	0.0166635
M29	Arachidonoyl PAF C-16	3.6e-05	0.0116741	0.0120741	3.6e-05	0.0264826	3.6e-05	0.0202424	3.6e-05	3.6e-05	3.6e-05	0.000180219	3.6e-05	0.0279294	3.6e-05	3.6e-05	0.0299705	0.0537818	0.0325014	3.6e-05	3.6e-05	0.0458616	0.0229963	0.0347737	0.0429861
M30	PC 36:4	0.00560086	0.00560086	0.0507309	0.00560086	0.0429731	0.00560086	0.104512	0.00560086	0.00560086	0.00560086	0.00560086	0.00560086	0.0321349	0.0949727	0.0593588	0.0848136	0.0516634	0.0448636	0.0694088	0.0724111	0.102488	0.0321349	0.0614895	0.0280043
M31	PC(18:2(9Z,12Z)/20:5(5Z,8Z,11Z,14Z,17Z))	0.0187305	0.0421737	0.0108513	0.00182119	0.00182119	0.0174151	0.0257439	0.00985944	0.0121684	0.0173894	0.0171911	0.00182119	0.0469263	0.0476391	0.0612727	0.0850807	0.0702067	0.00910594	0.0311576	0.0721623	0.0431635	0.0469263	0.0873288	0.106965
M32	PC(16:0/22:6(4Z,7Z,10Z,13Z,16Z,19Z))	0.000211623	0.179904	0.1253	0.131848	0.000211623	0.11094	0.132272	0.109645	0.000211623	0.101235	0.127175	0.140592	0.0503398	0.000211623	0.00105812	0.000211623	0.000211623	0.023425	0.000211623	0.000211623	0.118218	0.0503398	0.12136	0.0872386
M33	SQDG 33:3	0.000267966	0.00322796	0.000267966	0.000267966	0.000267966	0.00199129	0.0053013	0.00231067	0.00133983	0.00297605	0.000267966	0.00405365	0.00883254	0.0104525	0.0114205	0.0120786	0.012944	0.000267966	0.00529181	0.0138112	0.00898837	0.00883254	0.00721363	0.016054
M34	L(+)-Lactic acid	0.0149622	0.00922378	0.00996924	0.00751738	0.0131445	0.00973626	0.0091336	0.00798538	0.0115589	0.00853571	0.00816123	0.00968659	0.00828849	0.00699683	0.00839127	0.00936625	0.00800255	0.00912243	0.00785923	0.00910594	0.00765916	0.00831517	0.00798488	0.00772243
M35	2-Amino-6-fluorobenzonitrile	0.000120319	1.46e-05	1.52e-05	0.000140865	9.13e-05	1.67e-05	1.6e-05	1.74e-05	1.59e-05	1.52e-05	1.4e-05	1.74e-05	0.000319852	0.000273221	0.000286787	0.000449009	0.000203536	0.000237914	0.000454437	0.000126891	1.57e-05	1.52e-05	0.000459985	1.65e-05
M36	Quinolinate	0.00676312	0.00394111	0.00553427	0.00492692	0.00553996	0.00403205	0.00646029	0.00765816	0.0056737	0.00581022	0.00672015	0.00845657	0.00834896	0.00642916	0.00759198	0.00736504	0.00559788	0.0106349	0.00733116	0.00797692	0.00728525	0.0072202	0.00771474	0.00737233
M37	Methylthiobenzoic acid	0.00584222	0.00301909	0.00427963	0.00359894	0.00358273	0.000655494	0.00504686	0.00556373	0.0045452	0.00438077	0.00531129	0.00608259	0.00639307	0.00638722	0.00573139	0.00611278	0.00368148	0.00750519	0.00633404	0.00751491	0.00658371	0.00671994	0.00495005	0.00365976
M38	Hippuric acid	0.00102507	0.00352225	0.00315034	0.0019469	0.00151107	0.00256545	0.00155582	0.00155151	0.00179871	0.00237538	0.00205626	0.00200975	0.00108941	0.000995325	0.0013652	0.00173771	0.00100461	0.00101921	0.000950505	0.00103116	0.00111888	0.00112602	0.00105747	0.00226956
M39	3-Indolepropionic acid	0.000722133	0.000472787	0.000308386	0.000323932	1.85e-05	0.000440352	0.000407324	0.000500802	1.61e-05	0.000384624	0.000451057	0.000275953	0.000196062	0.000251091	0.000226171	0.000130439	1.62e-05	8.58e-05	0.000288218	1.64e-05	0.000655143	1.54e-05	0.000236842	1.68e-05
M40	Pyrocatechol sulfate	4.66e-05	0.000959226	0.000811408	0.000520801	0.000257158	0.00126414	0.000361651	0.000411137	0.00102044	0.00123746	0.00052281	0.000802755	0.000287737	0.000167943	0.000322589	0.000633483	0.000254721	0.000215817	0.000342421	0.000280873	0.000356933	0.000385103	0.0001633	0.000687312
M41	2,3,4,6-Tetrachlorophenol	0.000756809	0.00343837	0.0038997	0.00392226	0.00319081	0.00397279	0.00467738	0.00439673	0.00376838	0.00419951	0.00332338	0.00313378	0.00522028	0.00580741	0.00613723	0.00667047	0.00470347	0.00459848	0.00524475	0.00422123	0.00559902	0.00641128	0.00609534	0.00635154
M42	Ascorbic acid-2-sulfate	0.000333038	0.00108102	4.55e-05	0.000505555	5.47e-05	0.000622118	4.78e-05	0.000578468	0.000768683	0.000517726	0.000771268	5.21e-05	0.000770682	0.00125331	0.000744958	4.96e-05	0.00105791	0.000739461	0.000874811	4.85e-05	0.000823159	0.000982154	0.00114434	0.00127322
M43	Palmitic acid	0.000786275	0.000225274	0.000384488	0.000694639	0.000866378	0.000315656	0.00044504	0.00077366	0.00027881	0.000315947	0.000274412	0.000348659	0.000222636	0.000251182	4.12e-05	0.000412551	0.000626772	0.000354576	0.000285762	0.000346458	0.000353967	0.000324996	0.000226587	0.000200333
M44	2-Phenylethanol glucuronide	4.94e-05	0.000967402	0.000982595	0.00101604	4.05e-05	0.00145293	0.000954724	0.000832489	0.000176248	0.00120531	0.00103687	0.00068624	0.000164824	0.000408493	3.77e-05	3.67e-05	0.000364838	3.76e-05	0.000429263	0.000629729	0.000477584	0.000481307	0.000380296	0.000745381
M45	5(S)-Hpete	0.00356256	0.00137908	0.00289607	0.00303615	0.00361167	0.00237545	0.00310192	0.00251764	0.00357855	0.00321645	0.00228266	0.00346627	0.00012774	0.00322666	0.00269501	0.00253088	0.00216026	0.000120486	0.00143034	0.0026042	0.0018984	0.000923133	0.00175827	0.00066593
M46	15-Oxoete	0.00123614	0.00016799	0.00144336	0.00132097	0.00115834	0.000209606	0.00109378	0.000682563	0.00122687	0.00181185	0.00196406	0.00176394	0.000282844	3.58e-05	3.92e-05	0.000301821	0.000858211	0.00197741	0.000346624	0.00124118	0.000346629	0.00127158	0.000905294	0.000278616
M47	8(R)-HETE	0.0259514	0.0133626	0.0180774	0.0166634	0.0167199	0.0132792	0.0190599	0.0140158	0.0185043	0.0187643	0.019281	0.0170762	0.0053296	0.00897352	0.0123859	0.00557968	0.0130608	0.0158236	0.00988605	0.0132451	0.0168808	0.0156832	0.00834441	0.00543837
M48	15-OxoEDE	0.000943277	2.9e-05	0.00074517	0.000769133	0.00116363	0.000578653	0.00140759	0.00111912	0.000851296	0.00111856	0.00150245	0.000901422	0.000184103	0.000320535	3.38e-05	0.000164762	0.000517526	0.00097034	0.000320622	0.000620857	3.12e-05	3.02e-05	0.000392618	0.00018786
M49	Docosahexaenoic acid	0.00746351	0.00395889	0.00641332	0.00443931	0.00723622	0.00349337	0.00651513	0.00592697	0.00468765	0.00529547	0.00389535	0.00325204	0.00337803	0.00360673	0.00435801	0.00369748	0.00559608	0.00430063	0.00436415	0.00475937	0.00462779	0.0038037	0.00417597	0.00354696
M50	Osbond Acid	3.16e-05	0.000311029	0.000855132	0.0011077	0.00175675	0.000490201	0.000675223	0.000237944	2.26e-05	0.000573073	0.000356488	0.000606498	0.000115199	2.2e-05	0.00039269	0.000139777	2.27e-05	2.41e-05	0.000138842	2.3e-05	2.23e-05	0.000169612	0.000366837	0.00011755
M51	3-Indole carboxylic acid glucuronide	1.34e-05	0.000239658	0.000382302	0.000160844	9.72e-05	0.000131854	0.000120303	7e-05	8.58e-05	0.000155793	9.53e-05	0.000133124	4.88e-05	9.35e-06	1.02e-05	8.13e-05	9.64e-06	1.02e-05	8.05e-05	5.68e-05	5.84e-05	9.14e-06	8.13e-05	4.98e-05
M52	6-Hydroxy-5-methoxyindole glucuronide	7.05e-05	0.000309482	0.000255622	0.000303565	0.000245257	0.000176809	0.000155527	0.000124553	8.65e-05	0.000334576	0.000329383	8.59e-06	7.99e-06	7.65e-06	8.38e-06	8.17e-06	7.32e-05	8.35e-06	6.63e-05	7.99e-06	4.33e-05	3.74e-05	9.37e-05	8.15e-06
M53	16-HDoHE	0.00589976	0.00215447	0.00405772	0.00340834	0.00582694	0.00355126	0.00591889	0.00335026	0.00324143	0.00429733	0.00381491	0.00297936	0.000465976	0.00152861	0.00193002	9.53e-05	9.2e-05	0.00313959	0.00134473	9.32e-05	0.00245648	0.00203174	0.0012734	0.000475486
M54	(R)-3-Hydroxy-Octadecanoic acid	0.00122098	7.49e-06	0.00130793	0.000582501	0.000715061	0.00109727	0.00155093	0.00115158	0.00119662	0.00137804	0.00156269	0.000324727	0.000213889	0.000540435	0.000551338	8.52e-06	5.7e-05	0.000994756	0.000525171	4.17e-05	0.00095732	7.8e-06	0.000513339	0.000228254
M55	6-Pentadecylsalicylic acid	0.00435182	0.00270725	0.00419817	0.00295109	0.00334497	0.00257716	0.00531523	0.00337271	0.00365981	0.00430068	0.00579424	0.00270974	0.000231072	0.00127367	0.00166689	0.000236246	0.001905	0.00233538	0.00152706	0.00223212	0.00270381	0.00261413	0.00111095	0.000235788
M56	6-Keto-prostaglandin f1alpha	0.00107156	0.00105656	0.000738914	0.00107479	0.000383449	0.000441863	0.00074641	0.000678957	0.000944628	0.000654379	0.000798627	0.00102913	0.000262265	0.00039097	0.000788776	5.36e-05	0.000454822	0.000386615	0.000340654	0.000986564	0.000875849	0.0010581	0.000321338	0.000267617
M57	Isolithocholate	8.63e-06	0.000267493	0.000343461	0.000165977	0.000237811	0.000296406	0.000475559	0.000275313	0.000454526	0.000423262	0.000489722	6.75e-06	6.28e-06	6.01e-06	3.29e-05	6.42e-06	0.000242479	0.000247	0.000150423	6.28e-06	0.000196378	5.88e-06	0.00014848	6.41e-06
M58	Corticosterone	0.000169615	0.000361793	0.000199774	0.000359998	0.000276397	2.55e-05	0.000273433	0.000303023	0.000374127	0.000325973	0.000203124	2.65e-05	0.000571667	0.000453016	0.000622199	0.000473576	0.000500311	0.000470055	0.000566753	0.000576767	0.000632607	0.000672137	2.38e-05	0.000593334
M59	Dihydrofukinolide	0.000943906	0.00214075	0.00159403	0.00221821	0.00232645	0.00171522	0.00208504	0.00196065	0.00218894	0.00204276	0.00151516	0.00229115	0.003149	0.00287177	0.0032201	0.0024419	0.00282601	0.00271183	0.00294228	0.00303256	0.00356734	0.00378529	0.00301523	0.00321326
M60	PE(P-16:0e/0:0)|PE(P-16:0/0:0)	0.00488311	0.00230672	0.00391488	0.00379401	0.00290045	0.00302536	0.00338207	0.00411316	0.00312935	0.00444936	0.0027347	0.00373483	0.00179695	0.0029486	0.00265556	0.00221665	0.00339765	0.00296959	0.00292828	0.00295538	0.00376491	0.000336245	0.00262436	0.00183362
M61	Deoxycholic acid	0.000722845	0.000825764	0.000624504	0.00136247	4.08e-05	0.00124942	0.00212481	0.00189247	0.000796441	0.00190754	0.0020493	0.00116906	0.000120458	0.000731279	0.000166149	2.39e-05	4.62e-06	0.000431075	0.000651959	4.68e-06	0.00017672	0.000159843	0.000738145	0.000124916
M62	N-Arachidonyl dopamine	0.00189722	7.67e-05	0.00149184	0.00155896	0.000996099	0.000943578	0.00117995	0.0012384	0.00138361	0.0022729	0.00117475	0.0014775	0.000490978	0.00137216	0.000684268	0.000540132	0.00125191	0.00140094	1.61e-05	0.00148959	0.00154049	1.6e-05	0.000915425	0.000530998
M63	(R)-Butaprost	0.000596124	0.000518164	4.83e-06	0.000541247	0.000778871	0.000902032	0.000607401	0.000713172	0.000422404	0.000894552	0.00117578	0.00144331	2.57e-05	0.000448527	5.39e-06	5.71e-05	8.32e-05	5.37e-06	0.000426959	0.000302813	0.000145135	0.000126867	4.94e-06	2.62e-05
M64	LPE 16:0	0.00343663	0.00336891	0.00277552	0.00358886	0.00439216	0.00411893	0.00311246	0.00347786	0.00301843	0.00329792	0.0022215	0.00323042	0.002066	0.00247703	0.00249488	0.00262269	0.00274979	0.00283342	0.00273677	0.00264822	0.00284004	0.00252879	0.00276775	0.00210817
M65	lysoPE 18:1	0.00351345	0.00187977	0.00177401	0.00217764	0.00266723	0.00202574	0.0025026	0.00262313	0.00192105	0.00254814	0.0017905	0.00231555	0.00173437	0.00160538	0.00161096	0.00206019	0.00202846	0.00238061	0.00131773	0.00182866	0.00190902	0.00176507	0.00194345	0.00129128
M66	Fexofenadine	0.00266757	0.0012966	0.00143458	0.000154643	0.00306249	0.00165616	0.00182113	0.0019033	0.0015236	0.00148318	0.00129455	0.00166623	0.000831799	0.00118375	0.00016734	0.00133533	0.0012658	0.00120214	0.00117684	0.00135051	0.000773069	0.000922161	0.00140074	0.000978775
M67	lysoPE 20:2	0.000188503	0.000123332	0.00075933	0.000935208	0.000773447	0.00097449	0.000685208	0.000147187	0.000134634	0.000128622	0.000118593	0.000816525	0.00084669	0.00107321	0.000902377	0.000140332	0.00101376	0.000973577	0.000715955	0.000703645	0.000671941	0.00081569	0.000912266	0.000977108
M68	lysoPC 16:0	0.000885857	0.000545772	6.75e-06	6.97e-06	0.000789229	7.42e-06	7.09e-06	0.000890866	3.53e-05	4.87e-05	6.21e-06	0.000881439	0.000577715	0.00102744	0.000726408	0.000877782	0.000951792	7.52e-06	0.00103459	0.000907977	0.000839031	0.000833313	0.000925411	0.000711757
M69	LysoPE(0:0/22:6(4Z,7Z,10Z,13Z,16Z,19Z))	0.00110314	0.000751241	1.74e-05	0.000676874	0.00152743	1.91e-05	0.00100971	0.00110659	0.000635446	1.74e-05	0.000558554	0.000774213	0.000239008	1.78e-05	1.95e-05	0.000533388	1.83e-05	9.69e-05	0.000615256	1.85e-05	0.000460513	1.74e-05	1.78e-05	1.89e-05
M70	LysoPC(15:0)	0.00508019	0.0042306	0.003758	0.00448858	0.00397259	0.00552322	0.00404025	0.00478613	0.0043743	0.00437467	0.00544308	0.00464947	0.00376989	0.00418597	0.00328406	0.00397619	0.00422114	0.00395173	0.00430468	0.00415583	0.00405562	0.00399629	0.00387542	0.00389531
M71	lysoPC 16:1	0.00748181	0.0119789	0.0107698	0.0100391	0.0124963	0.0147401	0.0118869	0.00738347	0.0117985	0.00975506	0.00903798	0.00923726	0.00559611	0.00666811	0.00497239	0.00523804	0.00735496	0.00573197	0.00642659	0.00615403	0.00548489	0.00514074	0.00627523	0.00634646
M72	LysoPC(18:3(6Z,9Z,12Z))	0.001023	0.00158943	0.00109516	0.00121485	0.00262553	0.00292917	0.00141475	0.00108474	0.00235672	0.00102891	0.00110171	0.00122126	0.00105818	0.000849063	0.00118441	0.000812292	0.00111568	0.00128868	0.000766235	0.00161444	0.000746695	0.000705931	0.000873835	0.00084937
M73	LPC 19:0	0.000585585	0.000857742	0.00107001	0.000479786	0.000450346	0.000425798	0.000829642	0.000776097	0.00160769	0.00108657	0.000680067	0.000966103	0.0018298	0.00178006	0.00186966	0.00200264	0.00206364	0.0016754	0.00205636	0.00189128	0.0016579	0.00159668	0.00195038	0.00172133
M74	Butenoyl PAF	0.000118683	0.000232946	0.00030213	0.000176028	0.000232395	1.09e-05	5.23e-05	0.000251118	0.000440737	0.000358673	9.17e-06	1.14e-05	0.000465424	0.000451907	0.000385288	0.00065636	0.00019777	0.00051782	0.000521658	0.000272914	1.03e-05	0.000374304	0.000547324	0.000164031
M75	LPC 20:3	0.000867077	0.00182224	0.00190322	0.00240171	0.0015317	0.00220543	0.00172833	0.00152372	0.00169171	0.00152623	0.000934164	0.00139222	0.000756471	0.000579206	0.000453171	0.00109203	8.53e-05	0.00109367	0.000768886	0.00112873	0.00068724	0.0011108	0.000939778	0.00121185
M76	LPC 20:1	0.00141354	0.00265639	0.00324555	0.00202283	0.00217052	0.00235016	0.0024535	0.00213774	0.0037612	0.00379718	0.00274389	0.00402483	0.00575252	0.00620088	0.00541329	0.00638348	0.00786219	0.00657211	0.00562435	0.00629495	0.00483917	0.00512519	0.00640943	0.00600284
M77	Astaxanthin	0.000277453	0.000853294	0.00110437	0.000800438	0.000835672	0.0008488	0.000845669	0.000919241	0.00130412	0.00126196	0.000894228	4.34e-05	0.00191352	0.0018784	0.0017724	0.00248808	0.00200984	0.00223476	0.00185055	0.00215522	0.00178171	0.00173427	0.00210127	0.00205474
M78	LPC 22:6	0.0107811	0.0114933	0.0103771	0.010173	0.0145405	0.01169	0.0138886	0.0112046	0.000434333	0.00884836	0.00909944	0.00953736	0.00486523	0.00642657	0.000584258	0.00737012	0.00760494	0.00776412	0.00654519	0.00827297	0.00686868	0.00614867	0.00682934	0.00831242
M79	PC 22:5e	3.42e-05	0.00253654	0.00188693	0.00244605	0.00301451	0.00333076	0.00253697	0.00250426	0.00219309	2.33e-05	0.00245105	0.00270656	0.000233906	0.000263974	0.000130489	0.00170962	0.00175086	2.6e-05	0.00055955	0.00143592	0.00118473	0.00130497	0.00142195	0.00201218
M80	PC 22:5	2.91e-05	0.0007739	0.00129161	0.00121731	0.00171521	0.00131441	0.00223375	0.000850067	0.000980308	0.00152948	0.00119615	2.28e-05	0.00036761	0.000346501	2.22e-05	2.17e-05	0.000456223	0.000807632	0.000295505	0.000681791	0.000391746	0.000411243	2.04e-05	0.00010814
M81	PC 22:4	0.000379763	0.000155364	0.000223283	0.000277283	0.000354137	0.000413959	0.000386247	0.000244535	0.000317935	0.000379566	0.000344172	0.000396229	0.000114905	8.37e-05	1.74e-05	1.69e-05	0.000147059	0.000240051	9.43e-05	0.00012865	9.21e-05	0.000121307	7.96e-05	1.69e-05
M82	PC 22:3	0.000316541	0.000117481	0.000195637	0.000173988	0.000182106	1.01e-05	0.000275055	0.00017276	0.000191353	0.000257865	0.000215966	0.000175569	6.28e-05	5.56e-05	1.02e-05	4.98e-05	8.48e-05	0.000132675	4.94e-05	8.51e-05	8.78e-05	9.64e-05	4.94e-05	9.95e-06
M83	PC 38:6	0.000154115	0.000935205	0.00167092	0.000641555	0.000632352	0.00207271	0.00110833	0.000919273	0.000639952	0.000692062	0.000937447	0.00138296	0.000341326	0.000107385	0.000117732	0.000114732	0.000576726	0.00082119	0.000105953	0.000112183	0.000108778	0.000104993	0.00060619	0.00011451
M84	PC 40:8	0.000636141	0.000241113	0.000616447	0.000161999	0.000313508	0.000386503	0.000506848	0.000173515	0.000333666	2.6e-05	0.00013887	0.000265125	8.31e-05	2.65e-05	2.91e-05	0.000175531	0.000392075	0.000199269	2.61e-05	0.00015133	0.000134232	0.00019935	0.000271789	0.000173234
