# Supplementary material for: Multi-Omics Analysis Reveals the Systematic Relationship Between Oral Homeostasis and Chronic Sleep Deprivation in Rats
Source: Front Immunol. 2022 Mar 31;13:847132. doi: 10.3389/fimmu.2022.847132 (PMC9009293; doi:10.3389/fimmu.2022.847132)
Supplement: Supplementary file 4 [file Table_2.xlsx]

## Sheet: Tab S2
GeneName	Accession	Description	P-VALUE	LOG_FOLDCHANGE	CSD 12	CSD11	CSD10	CSD 9	CSD 8	CSD7	Control 12	Control 11	Control 10	Control 9	Control 8	Control 7
Plec	Q6S395	Plectin OS=Rattus norvegicus OX=10116 GN=Plec PE=1 SV=1	0.0174013	-0.44492	547.6	665.1	458.4	481.2	432	434.2	651.6	851.5	698.7	477.3	651.8	778
Atp2a1	Q64578	Sarcoplasmic/endoplasmic reticulum calcium ATPase 1 OS=Rattus norvegicus OX=10116 GN=Atp2a1 PE=1 SV=1	0.00974492	0.285896	141907	147158	142548	161551	181821	188404	130945	116529	130765	138137	142257	131571
A1i3	P14046	Alpha-1-inhibitor 3 OS=Rattus norvegicus OX=10116 GN=A1i3 PE=1 SV=1	0.0038185	-0.63823	92500.8	86270.7	73500.1	79282.3	56569.8	30214.2	113608	94649	99936.7	124929	105359	112627
	D3Z874	Uncharacterized protein OS=Rattus norvegicus OX=10116 PE=1 SV=1	0.00124662	0.582865	21148.5	24588.8	31008.3	26657.6	29050	31986.5	20028	14528.9	17838.5	21093.5	21016.9	15280.2
Tubb5	P69897	Tubulin beta-5 chain OS=Rattus norvegicus OX=10116 GN=Tubb5 PE=1 SV=1	0.00515879	-0.476015	4568.8	5332.3	4274.5	4373.4	3759.5	3403.7	5805.4	7198.1	6236.9	4545.2	5373.2	6604.2
Postn	A0A097BW25	Periostin OS=Rattus norvegicus OX=10116 GN=Postn PE=1 SV=1	0.0227706	-0.864931	1189	890.6	716.7	834.1	1077.1	443.9	1554.9	1522.5	2491.2	1878.1	822.9	1112.4
	Q99MI8	Alpha actinin 4 (Fragment) OS=Rattus norvegicus OX=10116 PE=2 SV=1	0.0279112	-0.489142	693.1	644.5	458	442.3	422.4	259.1	620.7	719.3	755.2	672.4	675.9	654.2
	F1LUD3	Uncharacterized protein OS=Rattus norvegicus OX=10116 PE=1 SV=2	0.0438429	-0.376255	22082.7	23576.5	21878.4	22005.6	20186.9	11085.2	22274	26991.8	29622.1	22170.3	22903	32853.2
Hist1h1c	A0A0G2K654	H1.2 linker histone, cluster member OS=Rattus norvegicus OX=10116 GN=Hist1h1c PE=1 SV=1	0.0118788	-0.376816	44872	41983.5	40048	42010.2	37864.8	28085.3	53794.4	57350.2	59108.9	46266	40148.3	48296.4
Aldh2	F1LN88	Aldehyde dehydrogenase, mitochondrial OS=Rattus norvegicus OX=10116 GN=Aldh2 PE=1 SV=2	0.0338607	0.342445	30865	21829.7	29400.3	28199.3	31773.7	24816.8	23484.9	18312.3	20457.7	30189.8	20676.1	18501.8
H1-4	P15865	Histone H1.4 OS=Rattus norvegicus OX=10116 GN=H1-4 PE=1 SV=3	0.0104205	-0.441409	10997	12137.5	10317.3	9917.4	8684.7	7394.9	13973.5	15893.9	14623.1	11242.5	10295.1	14699.2
	Q38PG1	AHNAK 1 (Fragment) OS=Rattus norvegicus OX=10116 PE=2 SV=1	0.0132495	-0.361012	6309.2	6392.1	4917.6	5258.5	4604.8	3997.5	6303.9	7475	7376.6	6120.2	5770.2	7384.3
Hist1h1d	M0R7B4	H1.3 linker histone, cluster member OS=Rattus norvegicus OX=10116 GN=Hist1h1d PE=1 SV=2	0.0177903	-0.297656	11870.9	11164.3	11181.3	10461.3	9008.4	7758.1	12900.7	13749.4	13975.9	11494	10622.2	12781.8
Gys1	A2RRU1	Glycogen [starch] synthase, muscle OS=Rattus norvegicus OX=10116 GN=Gys1 PE=1 SV=1	0.00670887	0.321859	21494	21657.7	22938.9	21971.3	24649	27946.9	18793.7	15790.4	18311.7	21539.3	21144.3	16952.2
Serpinh1	Q5RJR9	Collagen-binding protein OS=Rattus norvegicus OX=10116 GN=Serpinh1 PE=1 SV=1	0.0217346	-0.418755	133.5	129	124.6	118.4	102.1	70.6	170.1	145.8	114.1	137.9	152.9	185.8
Mvp	Q62667	Major vault protein OS=Rattus norvegicus OX=10116 GN=Mvp PE=1 SV=4	0.027536	-0.319078	13852.3	20767.9	16719.9	16842.3	12923.6	12930.6	18084.3	23528.1	18448.1	18220	19207.1	19826.2
Syne2	A0A5P8DHK3	Nesprin 2 long isoform OS=Rattus norvegicus OX=10116 GN=Syne2 PE=2 SV=1	0.0274581	-0.300021	15428	16211.9	15817	15443.4	13434.2	8978.7	16254.2	19032	18876.2	15366.4	17166	18339.6
Hsd17b10	O70351	3-hydroxyacyl-CoA dehydrogenase type-2 OS=Rattus norvegicus OX=10116 GN=Hsd17b10 PE=1 SV=3	0.0318057	0.446355	11969.2	11428.4	13122.1	12503.1	15698.5	19707.7	11435.4	9505.6	9690.9	11311.5	10205.3	9813.3
Itgb4	F1LSD3	Integrin beta OS=Rattus norvegicus OX=10116 GN=Itgb4 PE=1 SV=1	0.0216512	-0.43047	14927.8	14746.8	12761.7	14048.4	11833.1	6747.7	15922.1	19959.4	16628.4	14270.1	14697	19686.7
Fam25a	A0A0G2K0T8	Family with sequence similarity 25, member A OS=Rattus norvegicus OX=10116 GN=Fam25a PE=3 SV=1	0.0189735	-0.495267	11434.8	10744.8	9750.7	11048	7749.5	3866.4	12421.1	14174.6	12583.4	10273.3	12885.9	14616.7
Tubb6	Q4QQV0	Tubulin beta chain OS=Rattus norvegicus OX=10116 GN=Tubb6 PE=1 SV=1	0.00911637	-0.303149	899.8	949.8	820.4	942.5	860.6	636.5	1126	1083	1129.4	1103.1	893.9	969
Psma1	P18420	Proteasome subunit alpha type-1 OS=Rattus norvegicus OX=10116 GN=Psma1 PE=1 SV=2	0.00519934	0.297102	12953.1	15002.2	15217.9	15279.3	13899.8	12249.4	12573.7	12141.2	11026.2	9381.5	10988	12745.5
Hist3h2ba	D3ZNZ9	Histone H2B OS=Rattus norvegicus OX=10116 GN=Hist3h2ba PE=3 SV=1	0.02519	-0.479489	1815.4	1772.7	1684.9	1938.1	1578.4	1043.6	2060.3	2957.2	2830.5	1933.5	1661.3	2267
Npm1	P13084	Nucleophosmin OS=Rattus norvegicus OX=10116 GN=Npm1 PE=1 SV=1	0.0491463	-0.361088	13775	12935.4	11170.9	12787.4	9027.4	5820.3	13677.2	15914	14432.3	11996.3	12577.8	15551.3
Dpysl3	Q62952	Dihydropyrimidinase-related protein 3 OS=Rattus norvegicus OX=10116 GN=Dpysl3 PE=1 SV=2	0.0201355	-0.362749	10869	10227.9	9758.7	10665.3	8959.2	5531.7	11992.2	12479.7	12056	11751.8	10974.9	12769.5
Atp2b4	Q64542	Plasma membrane calcium-transporting ATPase 4 OS=Rattus norvegicus OX=10116 GN=Atp2b4 PE=1 SV=1	0.0408687	-0.299512	8489.9	9275.6	8335.5	8960.9	7800.3	4614.9	8921.9	10804.3	10200.7	8656.7	9401.3	10446.5
Serpinf1	Q80ZA3	Alpha-2 antiplasmin OS=Rattus norvegicus OX=10116 GN=Serpinf1 PE=1 SV=1	0.0132849	-0.300746	9951	8344.7	7182.7	7919.5	8619.4	6194.2	10079.7	9733.8	9567.4	11334.4	8866.5	9804.2
Ttr	P02767	Transthyretin OS=Rattus norvegicus OX=10116 GN=Ttr PE=1 SV=1	0.0145543	-1.25941	6245.4	17244.9	4570.6	5276.6	4999.3	4366.1	9659.3	20704.7	21045	7624.7	21814.4	21381.7
psma3l	Q6IE67	Proteasome subunit alpha type OS=Rattus norvegicus OX=10116 GN=psma3l PE=2 SV=1	0.000446293	0.538868	10136.1	12073.8	12814.9	14384.3	12303.3	11508.6	8913	9147.4	8928.8	7091.7	6804.1	9513.8
Serpina3m	F1LR92	Serine protease inhibitor A3M OS=Rattus norvegicus OX=10116 GN=Serpina3m PE=1 SV=3	0.0103452	-1.04402	1852.2	7009.8	5998.7	6757.9	7436.5	1618.4	7467.7	13686.7	12161.6	8912.9	6688.3	14330.6
Gpx1	P04041	Glutathione peroxidase 1 OS=Rattus norvegicus OX=10116 GN=Gpx1 PE=1 SV=4	0.00390248	0.624192	11982.5	8585.9	12443.5	11002.7	15252.4	10786.3	8574	5649.6	6484.7	9106.3	9161.1	6473.7
Ndufv2	P19234	NADH dehydrogenase [ubiquinone] flavoprotein 2, mitochondrial OS=Rattus norvegicus OX=10116 GN=Ndufv2 PE=1 SV=2	0.0479746	0.33167	10669.4	10844.6	13583.1	11282.1	15351.7	16904.8	10862.6	9135.4	10808.4	11465.2	11761.5	8452.1
Hyou1	Q6P136	Hyou1 protein OS=Rattus norvegicus OX=10116 GN=Hyou1 PE=1 SV=1	0.00411128	-0.301407	12896.6	13869.8	12859.6	12300.9	11081.6	12171.8	15803.2	17453.5	15912.7	14251.1	12733.3	16494.3
	Q7TP27	Aldehyde dehydrogenase family 4 member A1 OS=Rattus norvegicus OX=10116 PE=2 SV=1	0.0395131	-0.376989	584.1	544	642	602.5	508.8	341	677	906.4	554.3	695.4	587.8	763.8
	Q9JJ49	Titin (Fragment) OS=Rattus norvegicus OX=10116 PE=2 SV=1	0.0390264	0.593145	10578.7	12451.6	17518.1	15339	18029.8	24485.4	12292.3	9730.3	10657.9	11414.2	10891.1	10244.9
Calm3	P0DP31	Calmodulin-3 OS=Rattus norvegicus OX=10116 GN=Calm3 PE=1 SV=1	0.0479209	-0.424795	9512	8104.9	8876.5	10495	8154.4	3865.9	9735.2	9978.2	14169.6	12776	9454.8	9674.6
Scpep1	Q920A6	Retinoid-inducible serine carboxypeptidase OS=Rattus norvegicus OX=10116 GN=Scpep1 PE=2 SV=1	0.00440334	-0.496566	10903.1	10089.7	8387.7	10904.1	9346.4	4885.5	12660.1	13915.6	12046.8	13381.1	11225.9	13685.2
Ace	P47820	Angiotensin-converting enzyme OS=Rattus norvegicus OX=10116 GN=Ace PE=1 SV=1	0.0484265	-0.480956	7112.2	9671.5	4535.1	7834.3	5344.8	3277.7	7646.3	9425.7	9987.5	8095.7	8481.7	9085.3
Psma6	P60901	Proteasome subunit alpha type-6 OS=Rattus norvegicus OX=10116 GN=Psma6 PE=1 SV=1	0.00683416	0.420746	11631.5	15646.3	14198.8	15217.2	12444.1	12691.5	11147.3	11130.7	10623.7	7277.9	8582	12368.1
Psmd5	G3V8G2	26S proteasome non-ATPase regulatory subunit 5 OS=Rattus norvegicus OX=10116 GN=Psmd5 PE=1 SV=1	0.00242595	-0.290825	4624.5	4917.1	4298.4	4426.8	4061.6	3859.1	5129.8	5955.4	5557.2	4690.7	5086.2	5616.9
H1-5	D3ZBN0	Histone H1.5 OS=Rattus norvegicus OX=10116 GN=H1-5 PE=1 SV=1	0.0381753	-0.360128	16978.1	15487.5	15051.2	15156.5	12164.8	8992.2	18138.1	21223.6	19724.1	15924.1	13361.6	19228
Hectd1	D3ZLS5	HECT-type E3 ubiquitin transferase OS=Rattus norvegicus OX=10116 GN=Hectd1 PE=1 SV=3	0.0243748	-0.345942	5995.3	7021	6621.4	6182.4	6589.6	6438.5	6900.9	9623.9	10252.8	7657	7295.8	7644.9
Pabpc6	B5DF80	Polyadenylate-binding protein OS=Rattus norvegicus OX=10116 GN=Pabpc6 PE=1 SV=1	0.0241533	0.779104	285	279.7	422.7	392	383.2	634.4	262.1	206.4	236.8	256.3	245.5	189.7
Psma7	A0A0G2K0W9	Proteasome subunit alpha type OS=Rattus norvegicus OX=10116 GN=Psma7 PE=1 SV=1	0.0299778	0.282693	7211.6	9676.9	9360.7	9948.1	8498	7591.1	7418	7542.1	7294.2	5501.4	6758	8468.6
Sprr3	D3ZHQ6	Small proline-rich protein 3 OS=Rattus norvegicus OX=10116 GN=Sprr3 PE=4 SV=1	0.0051339	-0.83851	9659.7	11582.6	7990.7	7890.3	5364.7	3257.5	12244.5	16347.5	16604.2	9728.3	11491.6	15386.1
Iqgap2	F1LW74	IQ motif-containing GTPase-activating protein 2 OS=Rattus norvegicus OX=10116 GN=Iqgap2 PE=1 SV=3	0.0105862	-0.284752	6747.7	8086.2	6460	6513.4	6559.9	5287.5	7612.4	8809.3	8627.9	7086.5	7679	8492.3
Dsc3	D3ZZI6	Desmocollin 3 OS=Rattus norvegicus OX=10116 GN=Dsc3 PE=4 SV=1	0.0320994	-0.41572	9596	9469.2	7761.7	7942.4	6168.7	3967.1	9715.2	11276.3	9809.5	8305	9267.7	11528.1
UBC	Q63654	Polyubiquitin (Fragment) OS=Rattus norvegicus OX=10116 GN=UBC PE=2 SV=1	0.0112023	0.335672	11086.7	9168	10558.3	11475.5	11370.4	7547.9	8580.4	7621.2	7289.4	8111.8	8999.8	7898.6
Ckap4	D3ZH41	Cytoskeleton-associated protein 4 OS=Rattus norvegicus OX=10116 GN=Ckap4 PE=1 SV=2	0.0353841	-0.296513	5675.8	5665.6	4915.9	4894.6	4441.6	3134.3	6182.6	6000.7	5864.6	5403	5571.3	6260.5
Gspt2	A0A096MJE3	G1 to S phase transition 2 OS=Rattus norvegicus OX=10116 GN=Gspt2 PE=3 SV=1	0.0091581	-0.300761	1277.1	1423.7	1335.5	1133.9	982.4	1263.9	1566.4	1573	1447.6	1465.9	1316.6	1766.1
Mthfd1l	B2GUZ3	Formyltetrahydrofolate synthetase OS=Rattus norvegicus OX=10116 GN=Mthfd1l PE=1 SV=1	0.0220248	-0.318398	3806.3	4010.9	3655.9	3876.3	3409.9	2329.2	4210.2	4917.7	4292.2	3856.2	3985.2	5034.7
Usp9y	G4XKZ2	Ubiquitinyl hydrolase 1 OS=Rattus norvegicus OX=10116 GN=Usp9y PE=2 SV=2	0.00690383	0.392808	1021.4	808	837.9	772.6	954.2	824.6	645.7	557.1	623.7	681.1	879.4	587.8
Serpinb6a	Q6P9U0	Serine (Or cysteine) peptidase inhibitor, clade B, member 6a OS=Rattus norvegicus OX=10116 GN=Serpinb6a PE=1 SV=1	0.0128155	0.343379	9180.6	8052.2	8398	11506	11173.8	10446.7	7401.3	6844.3	7341.2	9263.3	7959	7503
	M0RBX6	Histone H3 OS=Rattus norvegicus OX=10116 PE=1 SV=1	0.00991139	-0.377839	28307.1	23180.8	20512.2	23122.1	23426.3	14354.6	28741.4	28788.5	30058.2	30964.6	29685.2	24455.6
Dpp3	O55096	Dipeptidyl peptidase 3 OS=Rattus norvegicus OX=10116 GN=Dpp3 PE=1 SV=2	0.013487	-0.39052	12980.6	15310.1	13276.7	13288.9	12512.7	7162.9	15842.2	19441.6	15644	15717.4	15718.9	15337.2
Rtn4ip1	B2GUZ6	Reticulon 4-interacting protein 1 OS=Rattus norvegicus OX=10116 GN=Rtn4ip1 PE=1 SV=1	0.0355807	0.377771	4521.8	4297.2	6244.9	5746.5	7693.4	5906.7	4859.2	3903.3	4114.5	4981	4718.5	3906.7
Nomo1	D3ZSA9	Nodal modulator 1 OS=Rattus norvegicus OX=10116 GN=Nomo1 PE=1 SV=1	0.00501254	-0.296885	5549.7	6469.6	5686.5	6110.7	5555.8	4360.2	6394.1	7372.5	7237.9	6375.5	6584.1	7475.9
Arf3	P61206	ADP-ribosylation factor 3 OS=Rattus norvegicus OX=10116 GN=Arf3 PE=2 SV=2	0.0264401	0.464828	3412.2	2580.8	3804.4	4188.1	3996.4	2172.2	2464	2221.5	2173.4	3025	2437.8	2281.1
Eef1b2	B5DEN5	Elongation factor 1-beta OS=Rattus norvegicus OX=10116 GN=Eef1b2 PE=1 SV=1	0.0150454	-0.306337	9663.1	9036	8290.5	8755.1	7599.2	5483.9	10168	11225.9	9744	9288.8	9941.7	10010.3
Fubp1	Q32PX7	Far upstream element-binding protein 1 OS=Rattus norvegicus OX=10116 GN=Fubp1 PE=1 SV=1	0.0411776	-0.324103	11038	10722	9455.4	10456.5	9229	5127.2	11946.4	13154.8	11362.3	9722.5	11772.6	12182.2
Psmb5	G3V7Q6	Proteasome subunit beta OS=Rattus norvegicus OX=10116 GN=Psmb5 PE=1 SV=1	0.00556942	0.347746	3646.3	4788.3	4554.6	5084.2	4414.8	3815.2	3466.3	3630	3531.2	2849.9	3326.4	3865.7
Atad1	Q505J9	ATPase family AAA domain-containing protein 1 OS=Rattus norvegicus OX=10116 GN=Atad1 PE=1 SV=1	0.00716885	0.323076	6314.2	6410.8	7925.4	6834.8	8246.2	8668.3	6356.6	5487.9	5563.2	6315.5	6102.6	5665.7
Rock1	D3ZN37	Rho-associated protein kinase OS=Rattus norvegicus OX=10116 GN=Rock1 PE=1 SV=2	0.0446676	-0.270927	6508.6	6929.1	6541.1	6209	6890.2	4589.7	8492.1	7128.7	6931.8	6102.2	9042.5	7751.9
Bgn	P47853	Biglycan OS=Rattus norvegicus OX=10116 GN=Bgn PE=1 SV=1	0.00291959	-0.46704	4560.1	5085.5	5131.6	5095.8	4508.4	2710.9	6017.5	6690.6	7157.7	5836.7	5763.1	5983.3
Sprr1b	A0A0G2K2L3	Small proline-rich protein 1B OS=Rattus norvegicus OX=10116 GN=Sprr1b PE=4 SV=1	0.00432328	-0.874944	7634.8	9817.5	5082.4	6264.1	4543.8	3139.3	9307.9	13316.8	14155.4	7945.5	10231.3	11948.6
Ddah1	O08557	N(G),N(G)-dimethylarginine dimethylaminohydrolase 1 OS=Rattus norvegicus OX=10116 GN=Ddah1 PE=1 SV=3	0.00131188	-0.301149	5340.3	5582.9	5333.7	5677.5	4743.2	4751.6	5925.4	7394.9	5987.9	6357	6351.8	6707.7
Rps6	P62755	40S ribosomal protein S6 OS=Rattus norvegicus OX=10116 GN=Rps6 PE=1 SV=1	0.0428873	0.271366	7006.8	5316.9	8517.9	7722.4	6444.5	6782.5	6123.5	5297.7	4981	6759.8	5738.5	5724.8
Lancl1	Q9QX69	Glutathione S-transferase LANCL1 OS=Rattus norvegicus OX=10116 GN=Lancl1 PE=1 SV=2	0.00230964	-0.302339	3940.4	4728.7	3595.7	4479.1	4209.4	3929.8	4604	5327.5	5448.8	5577.2	4637.1	5089.8
Dhrs7	D4A0T8	Dehydrogenase/reductase 7 OS=Rattus norvegicus OX=10116 GN=Dhrs7 PE=1 SV=3	0.00624577	0.319622	7276.5	7069.7	7108.5	8153.6	9044.1	6239.4	5856.3	5662.5	5603.1	6694.9	6122.9	6031.2
Psmd9	G3V9P0	26S proteasome non-ATPase regulatory subunit 9 OS=Rattus norvegicus OX=10116 GN=Psmd9 PE=1 SV=1	0.000605933	-0.36209	4479.1	4860.6	4373.6	4354.7	4130.6	3956.5	5214.7	5900.7	6503	5048.4	5320.9	5629.1
	F1M265	Uncharacterized protein OS=Rattus norvegicus OX=10116 PE=1 SV=3	0.0188814	-0.337799	7901.7	9869.7	7161.8	7070.9	7755.7	6519.4	8395.4	10247.3	11966.1	10036.2	9469.7	8374.2
Lpp	Q5XI07	Lipoma-preferred partner homolog OS=Rattus norvegicus OX=10116 GN=Lpp PE=1 SV=1	0.0214428	-0.330773	3659.9	4605.3	3585.9	4358	3899.9	2594.1	4146.2	5304.4	4870.9	4103.7	5233	4895.2
Ubtf	P25977	Nucleolar transcription factor 1 OS=Rattus norvegicus OX=10116 GN=Ubtf PE=1 SV=1	0.00716708	-0.432355	6627.8	6752	5871.2	6231.6	4893.3	3720.3	7038.8	8925.9	8022.2	7035.8	6777	8210.9
Mapk3	P21708	Mitogen-activated protein kinase 3 OS=Rattus norvegicus OX=10116 GN=Mapk3 PE=1 SV=5	0.0226316	-0.397308	6216.9	5698	4985.8	5537	5228.4	2648.2	6372.3	7478.3	7397.3	6424.6	5463	6789.9
Zyx	D4A7U1	Zyxin OS=Rattus norvegicus OX=10116 GN=Zyx PE=1 SV=1	0.031187	-0.28863	8869.1	9530.8	6868	7171.1	7715	5699.4	8563.6	9598.9	10902.8	9426	9098.2	8419.5
Lama3	D3ZN05	Uncharacterized protein OS=Rattus norvegicus OX=10116 GN=Lama3 PE=4 SV=3	0.0207081	-0.435695	5122.6	5505	4798.5	4835.1	4006.8	2724.1	5567.7	7287.9	5448.8	5265.8	5483	7455.3
Sec23b	D3ZCT7	Protein transport protein SEC23 OS=Rattus norvegicus OX=10116 GN=Sec23b PE=1 SV=2	0.014042	-0.394319	2855.5	3016.4	2669.2	2702.7	2416.2	1520.3	3171.4	3914.3	3295.5	2902.3	3037.6	3630.7
Pgm3	B2RYN0	Phosphoacetylglucosamine mutase OS=Rattus norvegicus OX=10116 GN=Pgm3 PE=1 SV=1	0.00737792	-0.297661	7551.9	7311.6	6589.8	7245.1	6988.6	4714.9	7748.9	8687.6	8681.2	7846.9	8086.5	8608.9
Niban1	Q9ESN0	Protein Niban 1 OS=Rattus norvegicus OX=10116 GN=Niban1 PE=1 SV=2	0.0169526	-0.327746	10857	11990	9175.2	9736	9219.2	6826	11234	12302.5	12450.8	11738.3	12735.7	12084.9
Sept8	G3V9Z6	Septin 8 (Predicted) OS=Rattus norvegicus OX=10116 GN=Sept8 PE=1 SV=1	2.59612e-05	-0.305305	2557.4	2808.8	2569.6	2377.4	2520.4	2499.5	2962.7	3359.7	3214.1	3080.1	3253.2	3077
Cd81	Q6P9V1	Tetraspanin OS=Rattus norvegicus OX=10116 GN=Cd81 PE=1 SV=1	0.00895292	0.497584	2271.4	1659.4	2511.5	2535.7	2539.6	1836.5	1805.9	1204.2	1492.6	2054.3	1447.8	1453.8
Hnrnpd	Q9JJ54	Heterogeneous nuclear ribonucleoprotein D0 OS=Rattus norvegicus OX=10116 GN=Hnrnpd PE=1 SV=2	0.0377108	0.360355	10122.3	6443.1	8638.2	9875.3	9981.3	7913.9	7268	5682.3	6292.1	9429.1	6585.5	6008.4
Gss	P46413	Glutathione synthetase OS=Rattus norvegicus OX=10116 GN=Gss PE=1 SV=1	0.0242238	-0.352241	5557.1	6300.7	4969.9	5318.7	4814.5	3576.2	6359.5	7489.5	6817.6	4787.7	7046.6	6481
Tjp2	Q3ZB99	Tight junction protein 2 OS=Rattus norvegicus OX=10116 GN=Tjp2 PE=1 SV=1	0.0236984	-0.280926	6902.8	6977.7	6245.5	6368.4	6265.3	4058.1	6875.7	8303.3	7423.8	6925.3	7232.2	7972.4
Mpz	P06907	Myelin protein P0 OS=Rattus norvegicus OX=10116 GN=Mpz PE=1 SV=1	0.0438875	0.29871	7728	10194.5	8370.1	10330.1	9664.1	12978.2	7430.1	7502.8	9326.8	8172.9	7984.7	7763.9
H2afx	D3ZXP3	Histone H2A OS=Rattus norvegicus OX=10116 GN=H2afx PE=1 SV=1	0.0131735	-0.557971	5200.1	4039.3	4161.5	4344.2	4091.9	2410.5	6132.6	7126.1	7624.7	5606.4	4636	4571.3
LOC100911847	Q6PDV6	40S ribosomal protein S14 OS=Rattus norvegicus OX=10116 GN=LOC100911847 PE=1 SV=1	0.0120813	-0.333212	5454.4	4887.6	4822.9	4864.8	4213.3	2959	5542.2	6382.8	5576.2	5327.3	5552.2	5888.8
Hnrnpa2b1	B2GV69	Hnrnpa2b1 protein (Fragment) OS=Rattus norvegicus OX=10116 GN=Hnrnpa2b1 PE=2 SV=1	0.026794	-0.665921	583.1	1088.9	751.8	718.7	576.8	368.8	943.1	1425.3	1418.3	680.8	1008.9	1009.7
Me2	D3ZJH9	Malic enzyme OS=Rattus norvegicus OX=10116 GN=Me2 PE=1 SV=1	0.0344697	-0.347999	3058	3389.9	3553.6	3356.9	3285.6	1632.4	4030.8	4054.4	3956.4	3682.1	3675.2	3863.2
Golga2	Q62839	Golgin subfamily A member 2 OS=Rattus norvegicus OX=10116 GN=Golga2 PE=1 SV=4	0.0432681	-0.289637	5295.4	5660.3	4906.8	4968.3	4366.1	3096.7	5672.7	6352.6	5495.3	4805.4	5640.2	6618
Fundc2	D3ZAQ0	FUN14 domain-containing 2 OS=Rattus norvegicus OX=10116 GN=Fundc2 PE=1 SV=1	0.049547	0.408204	6568.4	7186.5	8803.6	6288.7	5415.2	9608.5	5626.7	4197.9	4581	4907.7	7134.6	6611.5
Tmem38a	G3V9T4	Transmembrane protein 38a (Predicted), isoform CRA_b OS=Rattus norvegicus OX=10116 GN=Tmem38a PE=3 SV=1	0.0230158	0.464152	8162.4	8431.9	8694.5	9670	9849	13748.8	8059.5	6407.8	6831	7581.8	6296.2	7271.2
Rbbp4	B5DFB2	RB-binding protein 4, chromatin-remodeling factor OS=Rattus norvegicus OX=10116 GN=Rbbp4 PE=1 SV=1	0.0421102	-0.343838	8189.1	8257.3	7272.6	7607.9	6381.9	3859.8	8363.2	10159.1	8798.9	7258.8	8382.3	9793.6
Pgls	G3V8D5	6-phosphogluconolactonase OS=Rattus norvegicus OX=10116 GN=Pgls PE=1 SV=1	0.00220551	-0.340815	3499.1	3797.5	3185.7	3501.4	3159.2	2789.4	4204.6	4712.2	4486.2	3666.7	3824.1	4349.9
H1fx	D3ZIX4	H1.10 linker histone OS=Rattus norvegicus OX=10116 GN=H1fx PE=1 SV=1	0.0235632	-0.341857	5573.4	5183.7	5929.7	5280.8	4458.9	3219.3	6177.4	7263	6201.4	5663.3	5358.5	6909.1
Lgalsl	B4F7A3	Galectin OS=Rattus norvegicus OX=10116 GN=Lgalsl PE=1 SV=1	0.0283833	0.371009	4240.8	3062.8	4440.1	4510.9	4605.1	3355.5	3434.9	2699.3	2836.3	4147.3	2972	2634.4
Ttll12	D4A1Q9	Tubulin tyrosine ligase-like 12 OS=Rattus norvegicus OX=10116 GN=Ttll12 PE=1 SV=1	0.0451931	-0.339357	4413.4	4365.6	4215.2	4490.7	3524.9	2357.4	5109.1	5838	4700.9	4345.5	3956.6	5613.9
Smarcc1	A0A0G2K9D6	SWI/SNF-related, matrix-associated, actin-dependent regulator of chromatin, subfamily c, member 1 OS=Rattus norvegicus OX=10116 GN=Smarcc1 PE=1 SV=1	0.00505832	-0.439683	2338.9	2149.9	1970.8	2140.6	1818.9	1215	2500.6	2973.8	2728.9	2414.4	2316.2	2845.5
Rpl19	P84100	60S ribosomal protein L19 OS=Rattus norvegicus OX=10116 GN=Rpl19 PE=1 SV=1	0.010975	-0.404545	6649.5	6284.3	6465	6030.8	5129.7	3994	7946	9211.5	7576.5	6901.1	6105.7	7996.4
NADH4	Q7HKW3	NADH-ubiquinone oxidoreductase chain 4 (Fragment) OS=Rattus norvegicus OX=10116 GN=NADH4 PE=3 SV=1	0.00744083	0.518527	7775.7	8971.9	10577.4	8170.6	10436.3	12918.6	8094.7	5739.1	5629	7458.7	7629.8	6531.3
Dync1li1	G3V7G0	Dynein light intermediate chain OS=Rattus norvegicus OX=10116 GN=Dync1li1 PE=1 SV=1	0.0471735	0.264704	7828.1	6032.8	7939.1	7387.3	6715.3	5356.6	5864.5	4845.3	5123	6345.4	6651.7	5513
Fkbp10	Q5U2V1	Peptidylprolyl isomerase OS=Rattus norvegicus OX=10116 GN=Fkbp10 PE=1 SV=1	0.0112699	-0.488863	6760.3	6402.8	5739.5	6129.3	6074.2	2258.7	7291.4	8337.1	7137.9	8398.2	7237.6	8419.9
Prdx4	Q9Z0V5	Peroxiredoxin-4 OS=Rattus norvegicus OX=10116 GN=Prdx4 PE=2 SV=1	0.011363	-0.368332	1951.2	2233.2	1890.8	2015.5	1839.6	1345.6	2547	2469.2	2613.1	2206.2	1917.2	2802.9
Psmd7	D4AEH3	Proteasome (Prosome, macropain) 26S subunit, non-ATPase, 7 (Predicted) OS=Rattus norvegicus OX=10116 GN=Psmd7 PE=1 SV=1	0.049632	0.340577	5194.8	3510.6	5422.1	5438.9	5352	3692.3	4130.1	3091.9	3689.1	4812.3	3491.5	3379.7
Txn	P11232	Thioredoxin OS=Rattus norvegicus OX=10116 GN=Txn PE=1 SV=2	0.0308969	0.658511	6814.9	3700.5	5079.5	5876.5	5461.7	9241.4	3768.2	3089.1	3298.6	5776.5	4118.7	2866.6
Tcap	A6HIS0	RCG32667 OS=Rattus norvegicus OX=10116 GN=Tcap PE=1 SV=1	0.0204774	0.295885	3937.6	5158.3	5901.6	4876.9	6114	5211.4	4548	4004.1	4253.6	4369.9	4601.1	3637.8
F12	D3ZTE0	Coagulation factor XII OS=Rattus norvegicus OX=10116 GN=F12 PE=2 SV=1	0.0118038	-0.329384	4885.4	4571.6	3845.8	4531.6	4196.6	2942	4948.2	5972	5576.5	4810.6	5354.7	4716
Mtdh	Q9Z1W6	Protein LYRIC OS=Rattus norvegicus OX=10116 GN=Mtdh PE=1 SV=2	0.0339699	0.309442	4805.1	4593.4	5348.3	5078.1	5477	4113.9	3971.3	2885.2	4150.5	3289.3	5153.1	4287.8
Pabpc4	Q5I0G7	Pabpc4 protein (Fragment) OS=Rattus norvegicus OX=10116 GN=Pabpc4 PE=2 SV=1	0.0449544	-0.356529	365.5	486.8	310.7	322.7	343.4	473.8	439.5	643.5	494	394.2	464.8	512.5
Rmdn1	Q4G069	Regulator of microtubule dynamics protein 1 OS=Rattus norvegicus OX=10116 GN=Rmdn1 PE=2 SV=1	0.00675465	0.598448	7282.1	6060.3	7939.9	7516.3	10350.1	10803	5988.5	4452.4	5837.6	6694.9	5230.7	4787.2
Krt73	A0A0G2JXH6	Keratin, type II cytoskeletal 73 OS=Rattus norvegicus OX=10116 GN=Krt73 PE=1 SV=1	0.0331907	0.667822	1774.9	2098.2	3252.6	1961.2	3854.2	2716.7	1509.1	1576.4	1560.4	1432.3	1885.3	1892.4
Psma4	Q6P505	Proteasome subunit alpha type OS=Rattus norvegicus OX=10116 GN=Psma4 PE=2 SV=1	1.6344e-05	0.780218	6955.4	7938.8	8478.7	9821.6	8069.9	7403	5027	4428.1	4516.3	4198.4	4845.1	5323.1
Rbbp7	Q71UF4	Histone-binding protein RBBP7 OS=Rattus norvegicus OX=10116 GN=Rbbp7 PE=2 SV=1	0.0104437	-0.523911	2003.1	2445.8	1876	1954.3	1703.1	1138	2519.2	3159.8	2534.8	1957.2	2611.4	3206.9
Kpna6	A0A0G2JZS1	Importin subunit alpha OS=Rattus norvegicus OX=10116 GN=Kpna6 PE=1 SV=1	0.0255237	-0.274466	1178.5	1253.8	1283.2	1246.3	1282.8	1121.3	1342.5	1777.9	1588.7	1189.3	1476.4	1534.6
Camk1d	F1LVR4	Calcium/calmodulin-dependent protein kinase ID OS=Rattus norvegicus OX=10116 GN=Camk1d PE=3 SV=2	0.0470777	-0.281612	3390.6	3345.2	3044	3198.9	2737.3	1761.4	3387.2	3790.5	3695.6	3136.7	3341.3	3893.4
Tom1	Q5XI21	Target of myb1 homolog (Chicken) OS=Rattus norvegicus OX=10116 GN=Tom1 PE=1 SV=1	0.0228201	-0.286959	3618.7	4184.6	3109.3	3138.6	3201.4	2529.2	3871.1	4274.4	3989.7	3848.5	3983	4168.4
Dnmt1	F1LQT9	DNA (cytosine-5)-methyltransferase OS=Rattus norvegicus OX=10116 GN=Dnmt1 PE=1 SV=3	0.00623598	-0.289639	5372.2	4937.8	4522.1	4747.3	3886.8	3769.8	5305.6	6232	5502.8	5209.6	5449.7	5591.8
Psmb3	P40112	Proteasome subunit beta type-3 OS=Rattus norvegicus OX=10116 GN=Psmb3 PE=1 SV=1	0.000666345	0.671516	5742	6353.5	7498.6	7977.9	6724.2	4924.2	4569.3	3724.5	3805.1	3798.4	3838.6	4888.5
Atp5mg	Q6PDU7	ATP synthase subunit g, mitochondrial OS=Rattus norvegicus OX=10116 GN=Atp5mg PE=1 SV=2	0.0423842	-0.902025	2454.1	2275.2	2172.1	4073.5	3196.7	3836.6	5886.1	4554	2598.5	6844.3	9431.3	4337.5
Ddost	Q641Y0	Dolichyl-diphosphooligosaccharide--protein glycosyltransferase 48 kDa subunit OS=Rattus norvegicus OX=10116 GN=Ddost PE=2 SV=1	0.0141995	-0.307609	5961.5	6564.9	5364.1	5729.1	5711.3	4872.5	6641.7	7753.5	8313.5	5844.9	6221.3	7557.1
Ube2z	Q3B7D1	Ubiquitin-conjugating enzyme E2 Z OS=Rattus norvegicus OX=10116 GN=Ube2z PE=1 SV=2	0.0202731	-0.315899	5138.3	5240.4	4985.5	5143.2	4685.6	2886.1	5280.1	6135.9	5855.7	5203.5	6165.5	6311.8
Psmb2	P40307	Proteasome subunit beta type-2 OS=Rattus norvegicus OX=10116 GN=Psmb2 PE=1 SV=1	5.86834e-05	0.839973	7900.6	8171	8936.3	9919	8346.8	6613.9	5405.8	4183	4518.5	3345.9	5110.4	5306.3
Myl4	P17209	Myosin light chain 4 OS=Rattus norvegicus OX=10116 GN=Myl4 PE=2 SV=2	0.0119308	-0.755829	1991.8	2295.2	1291.4	2018	1712.4	1565.7	3931.3	3290	2110.5	2597.5	2133.7	4299.7
Npepl1	D4A3E2	Aminopeptidase-like 1 OS=Rattus norvegicus OX=10116 GN=Npepl1 PE=1 SV=2	0.000872823	-0.331368	3195.1	3699	3347.8	3365	3322.9	2830.8	3934.2	4466.9	4547.4	3846.2	3741.5	4326.7
Uap1	D3ZF39	UDP-N-acetylglucosamine pyrophosphorylase 1 OS=Rattus norvegicus OX=10116 GN=Uap1 PE=1 SV=2	0.0102027	-0.336305	5754.7	5682.5	5612	5950.1	6080.2	3885	6530.8	6444.7	6815.2	6730.8	6602.5	8494.3
Ptgfrn	F1M790	Prostaglandin F2 receptor negative regulator OS=Rattus norvegicus OX=10116 GN=Ptgfrn PE=1 SV=3	0.0113093	-0.406482	4231.8	4273.6	3433	4089	3756	2517.1	4404.1	5628.6	5889.2	4375.4	4339	4921.9
Gnl1	Q5XI09	Gnl1 protein (Fragment) OS=Rattus norvegicus OX=10116 GN=Gnl1 PE=2 SV=1	0.000970734	-0.362998	3674.6	3942.5	3424.8	3545.6	3239	2993.8	3866	4888.6	4970.6	4374.2	4396	4281.5
Rpl8	P62919	60S ribosomal protein L8 OS=Rattus norvegicus OX=10116 GN=Rpl8 PE=2 SV=2	0.00403309	-0.363159	11303.6	10886.7	11423.7	10738.5	8373.8	8047	12617.5	14402.9	13783.5	13073.4	10983.1	13308.6
Eif2b3	P70541	Translation initiation factor eIF-2B subunit gamma OS=Rattus norvegicus OX=10116 GN=Eif2b3 PE=2 SV=2	0.027559	-0.303621	3733.6	3547.7	3316.2	3339.5	3081.6	2100.8	3719.6	4414.9	3811.1	3319.1	3968.5	4364.7
Pxdn	A0A0G2JWB6	Peroxidase OS=Rattus norvegicus OX=10116 GN=Pxdn PE=4 SV=1	0.00928951	-0.361401	3983.4	4063.5	3584.9	3792.9	4005.4	2853.4	4665.6	4208.7	5117.3	4209.4	4487.6	5938.4
Cspg4	Q00657	Chondroitin sulfate proteoglycan 4 OS=Rattus norvegicus OX=10116 GN=Cspg4 PE=1 SV=2	0.00591229	-0.27184	3261.8	3455.4	3219.6	3334.1	3135.2	2560.7	3644.5	3905.9	3916.5	3314.6	3780.3	4337.7
Ube2d3	A0A0G2K739	Ubiquitin-conjugating enzyme E2 D3 OS=Rattus norvegicus OX=10116 GN=Ube2d3 PE=1 SV=1	0.000941541	-0.40875	468.9	461.8	371.7	484.8	449	391	545.1	671.9	571.2	635.7	510.3	553.5
Nit2	Q497B0	Omega-amidase NIT2 OS=Rattus norvegicus OX=10116 GN=Nit2 PE=1 SV=1	0.0366795	0.52599	5171.7	3821.8	6473.3	5184.4	6091.7	8445.6	3710.9	4653.4	4399.8	4574	3626	3473.7
Tcof1	D4A206	Treacle ribosome biogenesis factor 1 OS=Rattus norvegicus OX=10116 GN=Tcof1 PE=1 SV=2	0.0389061	-0.408608	8651.3	8612.4	8161	8808	7394.2	3902.7	8987.5	12636.9	10258.3	8461.6	8494.7	11597.2
Dbi	Q6TXF3	Acyl-CoA-binding protein OS=Rattus norvegicus OX=10116 GN=Dbi PE=1 SV=1	0.019521	-0.277558	8346.1	7060.9	6365.8	7604.4	7206.9	6544.7	9493.3	7989.7	9938.5	9674.5	8005.5	7176.7
Cnn3	P37397	Calponin-3 OS=Rattus norvegicus OX=10116 GN=Cnn3 PE=1 SV=1	0.0224357	-0.31803	3122.4	3265.4	2431.4	2543.5	2512.3	2031.2	2891.1	3530	3844.4	2923.5	3175.9	3464.2
Ltbp4	D4A917	Latent-transforming growth factor beta-binding protein 4 OS=Rattus norvegicus OX=10116 GN=Ltbp4 PE=1 SV=2	0.0138455	-0.466387	4154.3	5587.9	4125.2	4126.9	3839.3	2736.6	4935.1	6192.4	6903.1	4577.6	5126.7	6212.4
Ube2v2	A0A0G2JU07	Ubiquitin-conjugating enzyme E2 variant 2 OS=Rattus norvegicus OX=10116 GN=Ube2v2 PE=1 SV=1	0.012286	-0.356177	4220.4	4504.9	3650.5	3805.2	3962.9	5433.8	4708.3	5225.4	6727.8	5673.3	5414.2	4991.2
Spryd4	Q4FZT8	SPRY domain-containing protein 4 OS=Rattus norvegicus OX=10116 GN=Spryd4 PE=2 SV=1	0.027358	0.467934	3413.9	3185	5305.8	5099	5867.2	4153.2	3202.9	2895.3	3131.9	4141.2	3318.9	2848.2
	F1M9V3	2-phospho-D-glycerate hydro-lyase OS=Rattus norvegicus OX=10116 PE=3 SV=1	0.0331632	0.579424	69.9	45.1	71.9	83.1	90.5	42.5	38.5	44.2	38.9	62.5	50.2	35.4
Ndufa8	Q7TP78	Complex I-19kD OS=Rattus norvegicus OX=10116 GN=Ndufa8 PE=2 SV=1	0.00975889	0.809955	7123.8	6640.1	11150	10452.4	13827.7	11163.7	6288	4375.6	5079.6	6692.5	6843.3	5149
LOC102553099	M0RBI3	N-acetyltransferase domain-containing protein OS=Rattus norvegicus OX=10116 GN=LOC102553099 PE=4 SV=1	0.00118516	-0.330861	3244.2	3500	3046.6	2971.2	2706.5	2872.7	3567.7	4340.9	4082	3474.5	3718.6	3885.2
Ppif	P29117	Peptidyl-prolyl cis-trans isomerase F, mitochondrial OS=Rattus norvegicus OX=10116 GN=Ppif PE=1 SV=2	0.0411003	0.435994	6729.4	5848	8269.5	6748.3	10180.3	10467	6310.3	4900.8	5308.6	7435.6	6701.4	5003.4
Palmd	Q4KM62	Palmdelphin OS=Rattus norvegicus OX=10116 GN=Palmd PE=1 SV=1	0.00366448	-0.349126	5189.7	5943	5190.9	5222.4	4876.8	3731.8	5594.3	6847.6	7025.9	6114.4	6561.9	6266.5
Thrap3	Q5M7V8	Thyroid hormone receptor-associated protein 3 OS=Rattus norvegicus OX=10116 GN=Thrap3 PE=1 SV=1	0.0314909	-0.297447	10442.7	10519.1	9397	9819.4	8900.4	5556.7	10828.6	12212.1	11876.9	10013.3	10468	11746.1
Ndufb4	Q2XTA8	Complex I-B15 (Fragment) OS=Rattus norvegicus OX=10116 GN=Ndufb4 PE=2 SV=1	0.0272084	1.60396	2117.6	1609.5	4670.8	2844.9	1877.9	804.8	1921.5	241	443.6	362.9	510.4	1101.7
Sprr1a	G3V755	Cornifin-A OS=Rattus norvegicus OX=10116 GN=Sprr1a PE=4 SV=1	0.00899281	-0.655858	4389.8	4975.8	3074	3507.2	2532.7	2027.4	5021.8	6388.6	5840	3816	4921.8	6321.5
Psmb6	P28073	Proteasome subunit beta type-6 OS=Rattus norvegicus OX=10116 GN=Psmb6 PE=1 SV=3	0.000776483	0.38506	6129	6405.7	6732.8	7457.8	6514.7	5481.4	4862.4	4650.6	4922.4	4374.6	5521.6	5319.2
Ufl1	B2GV24	E3 UFM1-protein ligase 1 OS=Rattus norvegicus OX=10116 GN=Ufl1 PE=1 SV=1	0.00208026	-0.341143	4363	4865.9	4491	4438.6	4781.2	3360	5316.6	6042.1	5716.4	4812.9	5567.3	5860.1
Kdm1a	B3STT9	Lysine-specific histone demethylase OS=Rattus norvegicus OX=10116 GN=Kdm1a PE=2 SV=1	0.0343572	-0.284106	2888.2	3379.8	2863.1	3026.4	2645.6	1879.7	3273.9	3772.7	3190.2	2929.5	3366.5	3781.1
Mtap	Q7TP15	S-methyl-5'-thioadenosine phosphorylase OS=Rattus norvegicus OX=10116 GN=Mtap PE=1 SV=1	0.00824342	-0.355423	3370.4	4021.9	3039.6	3278.3	3217.3	2227.3	3956.3	4532.8	4091.1	3567.4	4060.2	4298.1
Rps7	B5DEL9	40S ribosomal protein S7 OS=Rattus norvegicus OX=10116 GN=Rps7 PE=2 SV=1	0.0332935	-0.38533	6366	6017.3	5352.9	5643.6	4489.5	2631.9	6706.1	7838.9	6252.6	5910	6045.7	7086.1
Map1s	A0A0H2UHQ3	Microtubule-associated protein 1S OS=Rattus norvegicus OX=10116 GN=Map1s PE=1 SV=1	0.00381233	-0.349375	4677	5452.4	4884.7	5008.5	4330.2	3666.4	6182.4	6426.6	6182.9	5101.1	5379.7	6424
Eif1	B0K008	Eukaryotic translation initiation factor 1 OS=Rattus norvegicus OX=10116 GN=Eif1 PE=1 SV=1	0.0150571	0.406092	2336.2	1633.8	2339.5	2494.8	2330.2	1737.7	1604.3	1356.9	1542.7	1922	1911	1377.3
Nolc1	P41777	Nucleolar and coiled-body phosphoprotein 1 OS=Rattus norvegicus OX=10116 GN=Nolc1 PE=1 SV=2	0.0218962	-0.479864	5267.1	5221.7	4643.7	5152.2	3511.4	2439.8	5475.8	7651.8	6041.4	5052.5	5300.2	7067.2
Thbs3	A0A0G2JZH3	Thrombospondin 3 OS=Rattus norvegicus OX=10116 GN=Thbs3 PE=3 SV=1	0.0447534	-0.322774	3753.5	4171.8	3450.5	3624.9	3310.5	1812.2	3772.9	4639.7	4354.5	3733.9	4121	4547
Cryzl1	Q5XI39	Crystallin zeta-like 1 OS=Rattus norvegicus OX=10116 GN=Cryzl1 PE=1 SV=1	0.0365593	-0.276758	3989.4	4249.7	3696.6	3824	3646.5	2239.5	4134.7	4773.5	4476.3	3865.8	4533.7	4439.1
Hist2h2ab	D3ZWE0	Histone H2A OS=Rattus norvegicus OX=10116 GN=Hist2h2ab PE=3 SV=1	0.0044264	-0.508969	204.6	273.7	205.1	184.1	199	158.7	285.1	340	317.8	212.3	288.7	299.6
Nono	Q5FVM4	Non-POU domain-containing octamer-binding protein OS=Rattus norvegicus OX=10116 GN=Nono PE=1 SV=3	0.0375831	-0.358386	8927.9	8792.9	7267	7687.4	6306.7	4443.6	9416.1	10669	8983.9	7910.6	7985.8	10705.7
Mtpn	P62775	Myotrophin OS=Rattus norvegicus OX=10116 GN=Mtpn PE=1 SV=2	0.0082421	-0.371979	1742.2	1917.1	1529	1707.4	1674.2	1165.7	1967.8	2353.4	2367.7	1807.4	1875.7	2227.1
H2afv	D4AEC0	Histone H2A OS=Rattus norvegicus OX=10116 GN=H2afv PE=3 SV=1	0.0151288	-0.334392	2066	2375.5	2242.4	2078.2	1917.8	1773.8	2651.6	3059.8	2815	2216	2056.8	2903
Dock11	A0A0G2JV16	Dedicator of cytokinesis 11 OS=Rattus norvegicus OX=10116 GN=Dock11 PE=1 SV=1	0.0143651	-0.343079	5113.5	6002.7	5297.8	5348.9	5149.8	3521.9	6252.1	7581.9	6584.5	5482.4	5775	6929.2
Tsnax	Q9JHB5	Translin-associated protein X OS=Rattus norvegicus OX=10116 GN=Tsnax PE=1 SV=1	0.00156103	-0.290888	1389.7	1546	1315	1333.9	1522.9	1110.3	1568.1	1708.2	1777.9	1679.8	1630.1	1689.5
Parvb	D3ZKG5	Parvin, beta OS=Rattus norvegicus OX=10116 GN=Parvb PE=1 SV=1	0.0215761	-0.320138	1250.7	1689.8	1397.7	1260.2	1230.8	1285.1	1502.1	1803.9	1730.3	1290.5	1853.2	1950.3
Slc16a1	P53987	Monocarboxylate transporter 1 OS=Rattus norvegicus OX=10116 GN=Slc16a1 PE=1 SV=1	0.0440052	0.550695	2792.6	2527.5	3481.4	3076.1	3820.6	5644.1	2488.5	1959.8	2228.6	2926.5	2919.2	2047.6
RGD1562107	D3ZD94	Glutathione transferase OS=Rattus norvegicus OX=10116 GN=RGD1562107 PE=3 SV=3	0.0376455	-0.37471	5124.7	6030.8	7030.7	7149.8	6239.3	3042.8	7906.3	7158.6	6995.1	6333.9	7664.8	8826.4
Bola1	Q06C60	BolA family member 1 OS=Rattus norvegicus OX=10116 GN=Bola1 PE=1 SV=1	0.00675519	-0.301942	1768.4	1957.4	1511.9	1500.1	1885	1609.9	2106.3	2238.1	2446.6	1882.1	1983	1958.8
Uap1l1	B5DEH4	UDP-N-acetylglucosamine pyrophosphorylase 1-like 1 OS=Rattus norvegicus OX=10116 GN=Uap1l1 PE=1 SV=1	0.0119147	-0.311923	2480.2	2889.2	2430.4	2519.6	2862.1	1907.9	2853.5	3643.3	3236.5	2815.1	2885.2	3297.8
Aamp	B0K024	Aamp protein (Fragment) OS=Rattus norvegicus OX=10116 GN=Aamp PE=2 SV=1	0.0406726	-0.28442	2751.3	2522.3	2616.6	2778.3	2354.7	1526.6	2887.9	3479.2	2965.1	2726.7	2649.5	3012.1
Echdc1	Q6AYG5	Ethylmalonyl-CoA decarboxylase OS=Rattus norvegicus OX=10116 GN=Echdc1 PE=1 SV=1	0.0202213	-0.279408	4649.5	5171.5	4612.1	5169.2	4568.6	3758.4	5152	6169.4	5070.2	5177.7	5473.5	6854.9
	B1H247	Uncharacterized protein (Fragment) OS=Rattus norvegicus OX=10116 PE=2 SV=1	0.0234021	-0.476072	4202.4	4340.1	2892	3949.1	3474.6	1740	4179.3	5858.8	5163.1	3860.6	4471.4	5117.9
Cd59	P27274	CD59 glycoprotein OS=Rattus norvegicus OX=10116 GN=Cd59 PE=1 SV=2	0.0156323	0.266554	9237	7533.8	8400.9	7878.7	8671.6	7973.6	6673.1	6359.5	6445.7	6672.8	8904.6	6256.4
Ppp2r5d	F1MAA3	Serine/threonine-protein phosphatase 2A 56 kDa regulatory subunit OS=Rattus norvegicus OX=10116 GN=Ppp2r5d PE=1 SV=2	0.00641057	-0.413244	3554.8	4164.2	3354.3	3698.1	3056.6	2380.5	3960.5	5066.7	4974.1	3810.2	4476.2	4623.5
Fam3c	A0A0G2JUB0	Protein FAM3C OS=Rattus norvegicus OX=10116 GN=Fam3c PE=1 SV=1	0.0161104	-0.283496	2025.9	2054.3	1903.2	1969.9	1850.6	1368.1	2290	2588.7	2131.9	1917.3	2257	2413
Rpl37a-ps1	P61515	Putative 60S ribosomal protein L37a OS=Rattus norvegicus OX=10116 GN=Rpl37a-ps1 PE=5 SV=2	0.00355173	-0.517001	3507.2	3838.7	3341.5	3308.9	2817.6	2129.1	4137.2	5441.2	4919.7	3778.8	4010.6	4819.5
Tppp	A0A5H1ZRV3	Tubulin polymerization-promoting protein OS=Rattus norvegicus OX=10116 GN=Tppp PE=1 SV=1	0.00570223	-0.445624	3252.9	3431.1	2332.1	2689.7	2435.9	2313.8	3308.6	4467.8	4119.4	3144	3637.1	3733.9
Cpsf7	Q5XI29	Cleavage and polyadenylation specificity factor subunit 7 OS=Rattus norvegicus OX=10116 GN=Cpsf7 PE=1 SV=1	0.0316736	-0.332832	2670.7	2931.2	2558.6	2702.4	2387.6	1560.1	2906.3	3703.3	3241.4	2637.1	2774.2	3391.4
Scrib	D3ZWS0	Scribble planar cell polarity protein OS=Rattus norvegicus OX=10116 GN=Scrib PE=1 SV=1	0.0124895	-0.671871	2926.5	3875.3	2983.4	3057.4	2761	1859.8	4413.3	6257.2	4322	3448	3385.8	5995.3
Fkbp2	D3ZZR9	Peptidylprolyl isomerase OS=Rattus norvegicus OX=10116 GN=Fkbp2 PE=1 SV=1	0.00445084	-0.349255	3069.7	3109.5	2658.5	2947.3	2691	1894.8	3220.9	3761.7	3550.7	3264.6	3381.3	3675.6
Serpinb1a	Q4G075	Leukocyte elastase inhibitor A OS=Rattus norvegicus OX=10116 GN=Serpinb1a PE=1 SV=1	0.027176	-0.46283	4899.1	5640	3957.4	4744.5	4122.7	2619.9	6163.8	7288.2	4934.9	4799.5	5246.1	7379.2
Uchl5	A0A0G2K2A5	Ubiquitin carboxyl-terminal hydrolase OS=Rattus norvegicus OX=10116 GN=Uchl5 PE=1 SV=1	0.0232732	-0.311717	2499.4	2804.6	2405.9	2441.5	2261.4	1558.7	2694.1	3258.1	2985.4	2466.3	2774.6	3162.7
Lrrc40	G3V7I7	Leucine-rich repeat-containing 40 OS=Rattus norvegicus OX=10116 GN=Lrrc40 PE=1 SV=3	0.011201	-0.291216	2554.5	2738.9	2474.2	2535	2237.7	1711	2827.1	3168.5	2963.8	2842.6	2571.5	3065.4
Ppp2r2d	A0A0G2JSQ0	Serine/threonine-protein phosphatase 2A 55 kDa regulatory subunit B OS=Rattus norvegicus OX=10116 GN=Ppp2r2d PE=1 SV=1	0.0173669	-0.60739	436.6	623.2	326	456.7	392.1	431.3	513.1	789.3	905.2	437.5	722.6	693.8
	A0A0G2JXF0	Ig-like domain-containing protein OS=Rattus norvegicus OX=10116 PE=1 SV=1	0.0486278	-0.526888	420.8	486.1	858.5	467.4	539.4	454.3	912.1	945.1	966.1	740.2	613.5	471.8
	F1LZ11	Ig-like domain-containing protein OS=Rattus norvegicus OX=10116 PE=1 SV=1	0.0164948	-0.669856	1287	1311.1	1749	1532.5	1705.9	803.2	2064.3	3435.2	1696.6	2041.2	2010.1	2098.3
Amdhd2	Q5BJY6	N-acetylglucosamine-6-phosphate deacetylase OS=Rattus norvegicus OX=10116 GN=Amdhd2 PE=3 SV=2	0.0128379	-0.368687	1564.5	1605.8	1402.3	1478	1351.1	824.9	1615.4	1949.2	1756	1617.8	1719.2	1964.4
Clip2	A0A0G2JZF2	CAP-Gly domain-containing linker protein 2 OS=Rattus norvegicus OX=10116 GN=Clip2 PE=1 SV=1	0.0133906	-0.455507	678.7	793.3	669	761.5	741.2	355.6	850.4	1081.3	917.1	744.4	861.4	1029.5
Pxn	Q1EG89	Myocardial ischemic preconditioning associated protein 7 OS=Rattus norvegicus OX=10116 GN=Pxn PE=1 SV=1	0.00737061	-0.284077	2966.5	3423.7	2682	2736.8	3069.8	2542.4	3415.3	3713.6	4118.1	3251.9	3237.8	3475.9
Pla2g4a	P50393	Cytosolic phospholipase A2 OS=Rattus norvegicus OX=10116 GN=Pla2g4a PE=1 SV=1	0.0482913	-0.310153	2771.4	2758.2	2879.9	2778.2	2531.6	1321.2	2987.2	3656.9	3044.6	2896.4	2942.4	3120.3
Mms19	M0R6T4	MMS19 nucleotide excision repair protein OS=Rattus norvegicus OX=10116 GN=Mms19 PE=1 SV=1	0.0104157	-0.276709	1762	2144.8	2034.8	1906.4	2015.9	1499.3	2184.9	2512.7	2565.1	2024.6	2280.7	2197.7
Muc19	I7KJR8	Mucin apoprotein (Fragment) OS=Rattus norvegicus OX=10116 GN=Muc19 PE=2 SV=1	0.000858838	-0.641262	2007.5	1752.2	2057.1	2193.4	2547.4	1250.3	3017.7	2677.4	3717.1	3270.6	2843.4	2890.5
Naa25	Q6QI44	N-alpha-acetyltransferase 25, NatB auxiliary subunit OS=Rattus norvegicus OX=10116 GN=Naa25 PE=2 SV=1	0.0168525	-0.295359	4001	4386.2	3955	3883.7	3469.8	3006.4	4549.9	5541.3	4416.8	3941.3	4401.8	5008.7
Sub1	Q63396	Activated RNA polymerase II transcriptional coactivator p15 OS=Rattus norvegicus OX=10116 GN=Sub1 PE=1 SV=3	0.00638238	-0.370298	5155.4	5113.2	4505.5	4914.4	4207.5	3060.8	5337.6	5931.7	6610.2	5204.5	5829.1	5931.8
Ccdc25	D4AAU6	Coiled-coil domain-containing protein 25 OS=Rattus norvegicus OX=10116 GN=Ccdc25 PE=1 SV=1	0.00865123	-0.30314	2865.6	3196.1	2748.5	2906	2403.5	2245	3137	3834.6	3232.7	2968	3345.5	3673.4
C2	Q6MG73	C3/C5 convertase OS=Rattus norvegicus OX=10116 GN=C2 PE=1 SV=1	0.0132228	-0.306555	2182.7	2475.6	1804.7	2086.3	2276.3	1549	2404.7	2764.2	2668.9	2215.9	2510.6	2740
	F1M269	Gp_dh_N domain-containing protein OS=Rattus norvegicus OX=10116 PE=1 SV=3	0.00497818	0.902827	518.9	440.6	836.9	822.6	603.1	721.9	386	350	327.3	287.6	352.3	406.2
Spryd7	Q5M7T2	SPRY domain-containing protein 7 OS=Rattus norvegicus OX=10116 GN=Spryd7 PE=2 SV=1	0.00567958	-0.400375	1476.7	1566	1459	1440.4	1262.3	1095.4	1602.5	2086.2	2155.2	1666.3	1554.3	1890
Rexo2	Q5U1X1	Oligoribonuclease, mitochondrial OS=Rattus norvegicus OX=10116 GN=Rexo2 PE=2 SV=1	0.0272134	-0.290616	2664.2	2810.7	2907.1	2985.4	2590.4	1793.5	3112.9	3443.5	3558.6	2584.5	3193.7	3373.2
Cc2d1b	Q5FVK6	Coiled-coil and C2 domain-containing protein 1B OS=Rattus norvegicus OX=10116 GN=Cc2d1b PE=1 SV=2	0.0141262	-0.324184	4576.8	4805.6	4221.9	4361.5	3922.3	2905.1	4736.1	5943.5	5237.8	4575.9	4907.4	5639.3
Lrrfip1	Q66HF9	Leucine-rich repeat flightless-interacting protein 1 OS=Rattus norvegicus OX=10116 GN=Lrrfip1 PE=1 SV=1	0.019984	-0.459151	2834.9	3493.1	2814.9	2773.6	2289.1	1844.5	3357.7	4643.4	3983.5	2719.1	3271.2	4089.7
Txndc17	B0K010	Thioredoxin domain-containing protein 17 OS=Rattus norvegicus OX=10116 GN=Txndc17 PE=1 SV=1	0.00880311	-0.272114	4351.7	4946.5	4214.6	4211.1	4203.1	3255.1	4923.5	5167.1	5308.8	4415.2	5484	5110.7
Rpl32	P62912	60S ribosomal protein L32 OS=Rattus norvegicus OX=10116 GN=Rpl32 PE=1 SV=2	0.00205704	-0.38046	3532.8	3151.1	3420.9	3221.1	2867.1	2685.8	4150.5	4616.7	4430.4	4081.8	3273.4	4022.8
Pgm2	A0A0G2JXA4	Phosphoglucomutase 1 (Predicted) OS=Rattus norvegicus OX=10116 GN=Pgm2 PE=1 SV=1	0.0059741	-0.669603	611.7	711.7	536.2	580.5	517.8	162.3	767	862.5	814.2	655.2	951.5	912.7
Ssr3	Q08013	Translocon-associated protein subunit gamma OS=Rattus norvegicus OX=10116 GN=Ssr3 PE=1 SV=2	0.0364002	-0.364636	1527.1	1675	1470.4	1586.6	1469.7	863.6	1681.1	2156.1	2242.4	1510.8	1598.9	1873.9
Rpl36	A0A140TAI6	60S ribosomal protein L36 OS=Rattus norvegicus OX=10116 GN=Rpl36 PE=3 SV=1	0.0114204	-0.332696	2290.1	2270.8	2301.4	2002.3	1839.9	1692.7	2639.6	3046.2	2592.1	2513.5	2036.7	2784.5
Pgam5	Q562B5	Serine/threonine-protein phosphatase PGAM5, mitochondrial OS=Rattus norvegicus OX=10116 GN=Pgam5 PE=2 SV=1	0.0245112	-0.367453	4451.8	4956.1	4493.1	4633.1	3943	2611.4	5018.5	6216.7	5848.5	4702	4488.2	6092.1
Psmb7	Q9JHW0	Proteasome subunit beta type-7 OS=Rattus norvegicus OX=10116 GN=Psmb7 PE=1 SV=1	0.0027249	0.452741	2978.8	3593.2	3976	4424.5	3605	3379.7	2792.3	2648.6	2915.1	2215.7	2322.1	3149.3
Ocm	P02631	Oncomodulin OS=Rattus norvegicus OX=10116 GN=Ocm PE=1 SV=2	0.0286789	-0.549726	2810	2193.6	2600.7	3194.2	2069.6	839.3	3325.6	2450.6	3648.4	4003.1	3814.2	2823.1
Zfr	Q562A2	Zinc finger RNA-binding protein OS=Rattus norvegicus OX=10116 GN=Zfr PE=1 SV=2	0.0178358	-0.279223	1707.9	1999.9	1817.2	1860.5	1828.9	1461.3	2050.2	2586.1	2111.9	1783.6	2084.9	2338.7
Tmem109	Q6AYQ4	Transmembrane protein 109 OS=Rattus norvegicus OX=10116 GN=Tmem109 PE=2 SV=1	0.00191539	-0.511745	3263	4409.2	3407.8	4040	3302.1	2749	4822.1	5666.9	4808.6	4818.6	4148.9	5920.1
Csnk2b	Q68G11	Casein kinase II subunit beta OS=Rattus norvegicus OX=10116 GN=Csnk2b PE=1 SV=2	0.00825475	-0.276649	684.6	832.4	832.2	834.6	709.5	626.1	918.9	1047.7	920.1	819.5	879.2	889.3
Arl3	P37996	ADP-ribosylation factor-like protein 3 OS=Rattus norvegicus OX=10116 GN=Arl3 PE=1 SV=2	0.0262082	-0.28761	1861.5	1674.5	1555.7	1700.5	1850.5	1337.5	2096.9	1801.7	2072.7	2419.8	2173.5	1617.4
Sf3a2	Q6AXT8	Splicing factor 3A subunit 2 OS=Rattus norvegicus OX=10116 GN=Sf3a2 PE=2 SV=1	0.0111044	-0.337134	4076.4	3923.9	3518.9	3474.4	3348.6	2281.6	4102.5	4537.6	4852.4	4008.2	4088.6	4463.6
Larp4b	D3ZF45	La ribonucleoprotein 4B OS=Rattus norvegicus OX=10116 GN=Larp4b PE=1 SV=2	0.015003	-0.476919	3285.7	3456.5	3152.1	3082.5	2916.4	2351	3471.4	4754.5	5804.6	3492.3	3645.5	4223.4
Igfals	P35859	Insulin-like growth factor-binding protein complex acid labile subunit OS=Rattus norvegicus OX=10116 GN=Igfals PE=1 SV=1	0.0251299	-0.527714	847	1307	698.2	889.7	909.6	409.6	1283.2	1335	1058.9	1147.7	1205.3	1266.2
Fkbp9	Q66H94	Peptidyl-prolyl cis-trans isomerase FKBP9 OS=Rattus norvegicus OX=10116 GN=Fkbp9 PE=2 SV=1	0.0122036	-0.452714	4045.5	4204.5	3320.4	3739.3	3491.3	1895.8	4617.8	5083.2	4369.8	4008.1	4546	5701
Wbp2	G3V721	WW domain binding protein 2, isoform CRA_b OS=Rattus norvegicus OX=10116 GN=Wbp2 PE=1 SV=1	0.00352502	-0.627422	1563.3	2232.9	1567.6	1436	1727.1	1557.5	2072.2	2971.2	2691.9	1922.2	3273.1	2647.8
Vps18	B5DFJ4	Vacuolar protein sorting-associated protein 18 homolog OS=Rattus norvegicus OX=10116 GN=Vps18 PE=1 SV=1	0.0169447	-0.387963	2425.3	2819.7	2433.2	2433	2221.2	1656.5	2816.2	3711.6	3281.3	2413.9	2716.1	3366
Prrc1	Q3T1I4	Protein PRRC1 OS=Rattus norvegicus OX=10116 GN=Prrc1 PE=2 SV=1	0.00357023	-0.302834	3318.8	3275.8	3120.4	2890.8	2907.7	2402.7	3859.8	3763.8	3543.7	3415.4	3365.5	4152.6
Aldh18a1	D3ZIE9	Delta-1-pyrroline-5-carboxylate synthase OS=Rattus norvegicus OX=10116 GN=Aldh18a1 PE=3 SV=1	0.0486343	-0.329635	2703.2	2835.8	2556.1	2511	2420.8	1235.9	2751.3	3303.4	2870.9	2542.4	3049.9	3406.1
Lztfl1	Q562C6	Leucine zipper transcription factor-like protein 1 OS=Rattus norvegicus OX=10116 GN=Lztfl1 PE=2 SV=1	0.0115067	-0.314451	2511.4	2814.2	2436.8	2555.8	2313.5	1617	2800.3	3271.8	3125.6	2716	2829.1	2976
Tom1l2	A0A0G2K9L2	Target of myb1-like 2 membrane-trafficking protein OS=Rattus norvegicus OX=10116 GN=Tom1l2 PE=1 SV=1	0.0106517	-0.285091	1942.7	2200.4	1831.6	1846.1	2044.4	1551.5	2173	2677.5	2466.9	2102.7	2076.2	2414.8
LOC685067	D3ZV82	Similar to guanylate-binding protein family, member 6 OS=Rattus norvegicus OX=10116 GN=LOC685067 PE=1 SV=3	0.0137438	-0.568852	2680.7	3169.8	2908.6	3001.8	2997.5	1453.9	3094.5	5004.9	5095.1	3805.6	3181	3867.3
Dhx30	A0A0G2JW51	RNA helicase OS=Rattus norvegicus OX=10116 GN=Dhx30 PE=1 SV=1	0.0424809	-0.285759	3004.6	3525.3	2892.9	2767	2779.1	2161.8	3129.9	3954.9	3681.2	2735.2	3396.8	3985.2
Ctsl	P07154	Procathepsin L OS=Rattus norvegicus OX=10116 GN=Ctsl PE=1 SV=2	0.00571902	-0.407984	5080.5	4976.4	4195	4335.8	5341.9	2900.8	5725.4	6577.5	6042.8	6430.3	5516.4	5307
Gorasp2	Q68G33	Golgi reassembly-stacking protein 2 OS=Rattus norvegicus OX=10116 GN=Gorasp2 PE=1 SV=1	0.00134648	-0.315995	2101.5	2211.4	1937.7	1925.4	1828.7	1657	2277.9	2642.1	2444.3	2233.2	2299.7	2620.1
Acsl3	Q63151	Long-chain-fatty-acid--CoA ligase 3 OS=Rattus norvegicus OX=10116 GN=Acsl3 PE=1 SV=1	0.0459844	-0.30361	1876.6	2221.2	1953.3	1903.5	1760.5	1509.8	2025.8	3097.8	2235.8	1954.2	2290.2	2250.3
Cd2ap	F1LRS8	CD2-associated protein OS=Rattus norvegicus OX=10116 GN=Cd2ap PE=1 SV=2	0.0225603	-0.431013	5497.6	6013.1	4518.9	4825.6	3954	2605.1	5837.1	7125	6284.9	5074.3	5636.1	7002
Klc2	B2GV74	Kinesin light chain OS=Rattus norvegicus OX=10116 GN=Klc2 PE=1 SV=1	0.0100868	-0.283376	1923	2085.6	1987.9	1840	2249.8	1771	2255.8	2514.8	2929.3	2153.4	2313.8	2263.7
Sart1	Q5XIW8	U4/U6.U5 tri-snRNP-associated protein 1 OS=Rattus norvegicus OX=10116 GN=Sart1 PE=1 SV=1	0.0102115	-0.43173	1453.2	1692.2	1428.5	1443.2	1211.9	938.7	1729.4	2278.3	1866	1561.7	1615.4	1966.2
Prkra	G3V7J2	Interferon-inducible double-stranded RNA-dependent protein kinase activator A OS=Rattus norvegicus OX=10116 GN=Prkra PE=1 SV=1	0.00431151	-0.307584	2848.8	3029.6	2624.9	2836.1	2650.1	2607.1	3359.3	3973.5	3529.4	3063.3	2890.6	3724.4
Rpl29	P25886	60S ribosomal protein L29 OS=Rattus norvegicus OX=10116 GN=Rpl29 PE=1 SV=3	0.0131411	-0.504193	8200.4	7845.2	8228.8	7608.4	5216.9	5793	10151.6	11889.4	12366.5	9048.2	6730.4	10649.9
	A0A0G2JW41	Ig-like domain-containing protein OS=Rattus norvegicus OX=10116 PE=1 SV=1	0.00952381	0.350254	1166.5	838.6	933.1	1272.2	1008.8	1117.5	832.4	764.6	963.2	816	810.4	784.2
Rpl27	P61354	60S ribosomal protein L27 OS=Rattus norvegicus OX=10116 GN=Rpl27 PE=2 SV=2	0.0398154	-0.316507	5946.5	5695.2	5697.3	5396.5	4553.3	3298.4	6618.8	7372.4	6307.2	5845.6	5053.6	6893
Sarnp	Q498U4	SAP domain-containing ribonucleoprotein OS=Rattus norvegicus OX=10116 GN=Sarnp PE=1 SV=3	0.0147225	-0.291626	2582.5	2639.5	2445.8	2479.2	2753.8	1690.8	3312.1	2928.8	2754.9	3100.5	2647.4	3116.7
Lasp1	Q99MZ8	LIM and SH3 domain protein 1 OS=Rattus norvegicus OX=10116 GN=Lasp1 PE=1 SV=1	0.0316224	-0.283108	2345	2338.8	2173.9	2305.1	2439.1	1389.9	2282.2	2861.6	2840.4	2833.9	2549.2	2441.3
S100a6	P05964	Protein S100-A6 OS=Rattus norvegicus OX=10116 GN=S100a6 PE=1 SV=3	0.0106279	-0.605576	4819.2	4247.3	3125	4489.2	4035.4	1363.3	5488.5	6159.6	6356.3	6284.9	4550.7	4755.7
Copz1	D4A8T3	Coatomer subunit zeta OS=Rattus norvegicus OX=10116 GN=Copz1 PE=1 SV=1	0.0105923	-0.347525	2687.2	2727.9	2745.7	2869.1	2415.8	1706.9	3152.5	3586.1	3003	2973.4	2912.2	3652.6
Rsl1d1l1	M0RCH8	Ribosomal L1 domain-containing protein 1-like OS=Rattus norvegicus OX=10116 GN=Rsl1d1l1 PE=1 SV=2	0.0408546	-0.269756	2010.1	1718.8	1845.3	1921.4	1608.4	1071.4	2124.3	2226.2	2074.7	2010.1	1822.1	2010.1
Vta1	A0A096MKH2	Similar to RIKEN cDNA 1110059P08 OS=Rattus norvegicus OX=10116 GN=Vta1 PE=1 SV=1	0.00561592	-0.3571	3566.4	3661.7	3405.9	3352	3304.2	2614.8	3760.5	4798.2	5023.5	3777.1	4076	4060
Mmrn2	D4ABX6	Multimerin 2 OS=Rattus norvegicus OX=10116 GN=Mmrn2 PE=1 SV=1	0.0284091	-0.334318	1482.8	2131	1793.4	1756.8	1666	1254.3	2099.1	2328.7	2601.8	1816.8	1940.6	1927.1
LOC100912604	Q99MI5	Spermidine synthase OS=Rattus norvegicus OX=10116 GN=LOC100912604 PE=1 SV=1	0.00734473	-0.298747	2538.7	2047.1	1851.4	2105.5	1937.3	1700.8	2494.9	2674.6	2682.8	2571.3	2240.5	2319.2
Supt6h	F1LR36	Transcription elongation factor spt6 OS=Rattus norvegicus OX=10116 GN=Supt6h PE=1 SV=2	0.0195005	-0.275901	1154.5	1358.6	1216.9	1226.9	1220.5	978	1332.1	1585.7	1698.9	1180.3	1449.3	1417.1
Tacc1	A0A0G2K9K2	Transforming, acidic coiled-coil-containing protein 1 OS=Rattus norvegicus OX=10116 GN=Tacc1 PE=1 SV=1	0.0421325	-0.295835	794.3	823.2	759.5	761.5	689.4	403.3	796.2	962.5	899.7	779.5	875	881.3
Slc44a2	B4F795	Choline transporter-like protein 2 OS=Rattus norvegicus OX=10116 GN=Slc44a2 PE=2 SV=1	0.0223322	-0.290313	3381.2	4233.5	3325.8	3577.2	3263.2	2978.1	4062.1	5013.2	4085.8	3507.2	3957	4761
Slc20a2	Q63488	Sodium-dependent phosphate transporter 2 OS=Rattus norvegicus OX=10116 GN=Slc20a2 PE=1 SV=1	0.00698761	0.39806	729.4	754.9	911.6	875	1054	712.8	713	560.9	585.8	639.6	708.3	615.4
Pex14	Q642G4	Peroxisomal membrane protein PEX14 OS=Rattus norvegicus OX=10116 GN=Pex14 PE=1 SV=1	0.0362462	-0.274712	1993.7	2344.4	1955.6	1931.3	1635	1766.1	2248.8	2688	2490.4	1884.4	2063.4	2689.7
Tatdn1	M0R6T1	TatD DNase domain-containing 1 OS=Rattus norvegicus OX=10116 GN=Tatdn1 PE=1 SV=2	0.00108652	-0.334503	2497	2542.7	2379.1	2272.3	2174.9	2038.2	2652	2991	3306.7	3062.6	2603.7	2916.4
Gsdmd	A0A096MJ11	Gasdermin D OS=Rattus norvegicus OX=10116 GN=Gsdmd PE=1 SV=1	0.026075	-0.27325	4249	4564.2	3593.9	3274.3	3652.8	4593.6	4482.6	5036.1	5802.4	4609.5	4738.5	4248.3
Sgca	D3ZDQ9	Sarcoglycan, alpha OS=Rattus norvegicus OX=10116 GN=Sgca PE=1 SV=1	0.0435991	-0.438936	2106	2810	1641.1	2160.1	2381.9	3004.5	2583.4	3634.2	4483.3	2732.9	2792.4	2892.7
Dync1i2	D3ZU74	Cytoplasmic dynein 1 intermediate chain 2 OS=Rattus norvegicus OX=10116 GN=Dync1i2 PE=1 SV=1	0.00323527	0.482707	3191.4	2563.2	3698.9	3659.6	3390.3	2540	2188.5	1988.1	2246.2	2422.1	2691.3	2091.9
Aip	Q5FWY5	AH receptor-interacting protein OS=Rattus norvegicus OX=10116 GN=Aip PE=1 SV=1	0.0342295	-0.289653	3207.4	3722.1	3031.3	3108.3	2768.9	2219	3634.9	4239.3	3559	3185.2	3269.4	4184.1
Arfip1	Q9JHU5	Arfaptin-1 OS=Rattus norvegicus OX=10116 GN=Arfip1 PE=1 SV=1	0.0357532	-0.270164	1545.7	1705.5	1488	1369.2	1331.4	970.7	1716.6	1668.1	1764.7	1570.1	1745.1	1678
Ubap2	A0A0G2JYI7	Ubiquitin-associated protein 2 OS=Rattus norvegicus OX=10116 GN=Ubap2 PE=1 SV=1	0.00444665	-0.399826	2168.1	2529.6	2022.1	2065.8	1968.4	1507.5	2422.5	3084.7	2977.4	2646.7	2373.2	2672.7
Rela	Q7TQN4	Nuclear factor kappaB subunit p65 OS=Rattus norvegicus OX=10116 GN=Rela PE=1 SV=1	0.0334489	-0.269685	2974.7	3135.2	2788.1	2977.1	2844	1930.3	3212.3	4007.2	3326.9	3019.2	3030.4	3475.6
Trim54	Q5XIH6	Tripartite motif-containing protein 54 OS=Rattus norvegicus OX=10116 GN=Trim54 PE=2 SV=1	0.004999	0.533849	2959.2	2670.8	3957.7	3784.3	4266.2	3556.1	2417.6	2020.5	2151.7	2896.3	3041.4	2111.6
Ebna1bp2	Q5M920	EBNA1 binding protein 2 OS=Rattus norvegicus OX=10116 GN=Ebna1bp2 PE=1 SV=1	0.00942042	-0.342774	1611.8	1655.2	1658	1580.4	1390.6	1253.4	1964.4	2135.9	1847.3	1719.8	1611.4	2324.4
Sar1a	Q6AY18	Inorganic pyrophosphatase 1 OS=Rattus norvegicus OX=10116 GN=Sar1a PE=1 SV=1	0.00428904	0.378901	2983.6	2111.6	2502.6	2696.4	2859.4	2543.2	2155.5	1706.1	1992.3	2444.7	1935	1837.6
Dapk3	O88764	Death-associated protein kinase 3 OS=Rattus norvegicus OX=10116 GN=Dapk3 PE=1 SV=1	0.0432609	-0.484673	1108.7	1928.9	1154.3	1132.6	1080.5	790.4	1429.1	2005.3	1725.6	1147.2	1984.9	1776.2
Hrc	G3V8S6	Histidine rich calcium binding protein, isoform CRA_b OS=Rattus norvegicus OX=10116 GN=Hrc PE=1 SV=1	0.00713168	0.698273	2503.9	1986.1	2481.6	2867.5	3800.9	1989	1545.3	1323.6	1562.4	1965.8	1880.2	1355
Ube2r2	B2RZ96	LOC689226 protein OS=Rattus norvegicus OX=10116 GN=Ube2r2 PE=1 SV=1	0.0118371	-0.273216	3466.9	4512.5	3560.4	3233.5	3746.6	3133.5	4577.1	4694.5	4251.3	3776.2	4269.7	4599.3
Lima1	F1LR10	LIM domain and actin-binding protein 1 OS=Rattus norvegicus OX=10116 GN=Lima1 PE=1 SV=2	0.00109134	-0.415078	3326.3	3357.8	3071.5	2916.8	2863.1	2123.2	3418.5	4155.5	4163.2	3809.2	3970.2	4029
Usp10	Q3KR59	Ubiquitin carboxyl-terminal hydrolase 10 OS=Rattus norvegicus OX=10116 GN=Usp10 PE=1 SV=1	0.0214646	-0.417205	2020.7	2325.4	2064.1	2185.2	1815.3	1242.6	2378.2	3194.2	2557.6	2012.2	2384.6	3034.3
Atpaf2	D3ZTW7	ATP synthase mitochondrial F1 complex assembly factor 2 OS=Rattus norvegicus OX=10116 GN=Atpaf2 PE=1 SV=1	0.00604056	0.31764	1482.2	1514	1657.7	1557.6	1907.1	1910.3	1574	1229.7	1342.6	1356.9	1203.6	1340.2
Rbpjl2	F1LNW1	Recombination signal-binding protein for immunoglobulin kappa J region-like 2 OS=Rattus norvegicus OX=10116 GN=Rbpjl2 PE=3 SV=2	0.0190485	-0.276613	857.4	1042.9	949.7	924.2	852.5	692.5	1012.5	1209.3	1125.6	885.5	1146.1	1064.4
Washc5	F1M1B3	WASH complex subunit 5 OS=Rattus norvegicus OX=10116 GN=Washc5 PE=1 SV=2	0.0128512	-0.353	2344.9	2630.7	2333.6	2392.2	2292.3	1779.8	2677.9	3382.6	3498.2	2419.3	2639	2974.7
Gusb	P06760	Beta-glucuronidase OS=Rattus norvegicus OX=10116 GN=Gusb PE=2 SV=1	0.00555297	-0.635953	2914.7	3982.3	2644.7	2605.2	2655	2400.5	4213.6	5303.2	5279	3215.5	3501.4	5219.2
Dnttip2	D3ZHM7	Deoxynucleotidyltransferase, terminal,-interacting protein 2 OS=Rattus norvegicus OX=10116 GN=Dnttip2 PE=1 SV=2	0.0175068	-0.381129	1644.4	1670.6	1399.6	1650.5	1296.3	954.8	1823.9	2210.5	1851	1566.3	1669.7	2100
Fry	C0IXW6	Furry-like protein OS=Rattus norvegicus OX=10116 GN=Fry PE=2 SV=1	0.00290734	0.390581	1267.3	1567.3	1868.9	1844.2	1693.3	1829.5	1380.5	1330.3	1318.9	1117.1	1239.3	1295.9
Cuta	Q6MGD0	Protein CutA OS=Rattus norvegicus OX=10116 GN=Cuta PE=1 SV=2	0.00894377	0.275531	609.6	674.3	546.9	628.4	716.1	634.8	579.1	484.1	599.4	526.9	434.3	523.9
	F1M8P6	Gp_dh_N domain-containing protein OS=Rattus norvegicus OX=10116 PE=3 SV=2	0.0132379	-0.539814	360.8	536	370.4	360.8	359.5	416.5	523.8	732.2	726.5	398.5	513.7	600.2
Kif2a	Q9WV63	Kinesin-like protein KIF2A OS=Rattus norvegicus OX=10116 GN=Kif2a PE=1 SV=2	0.00732631	-0.338442	1254	1379.1	1288.5	1324	1136.3	1020.8	1490.4	1901.6	1619.4	1398.4	1351	1599.1
Ncstn	Q8CGU6	Nicastrin OS=Rattus norvegicus OX=10116 GN=Ncstn PE=1 SV=1	0.0198407	-0.382836	1078.4	1174.9	1146.4	1081.8	902.7	625.3	1275.7	1520.6	1241.4	1102.2	1187.1	1508.8
Anapc1	F1M801	Anaphase-promoting complex subunit 1 OS=Rattus norvegicus OX=10116 GN=Anapc1 PE=1 SV=2	0.0268265	-0.305665	2258.6	2280.7	2029.1	2414.1	2112.8	1348.1	2607.5	3020.2	2560.2	2300.7	2306.5	2584.8
Ciapin1	Q5XID1	Anamorsin OS=Rattus norvegicus OX=10116 GN=Ciapin1 PE=1 SV=1	0.0172133	-0.306873	2378.8	2572.9	1854.9	2068.9	1859.2	1876.3	2374.2	2965.7	2641.9	2213.2	2492.4	2912.7
Agrn	P25304	Agrin OS=Rattus norvegicus OX=10116 GN=Agrn PE=1 SV=2	0.00405687	-0.478044	2816.8	3322.6	2905.8	3117.8	2593.3	2025	3561.7	4903.5	3786.4	3220.4	3998.5	3903.4
Iah1	B5DER3	Hypertrophic agonist responsive protein B64, isoform CRA_b OS=Rattus norvegicus OX=10116 GN=Iah1 PE=2 SV=1	0.00424886	-0.304875	2826	2832.1	2597.2	2715.9	2791.9	2343.2	3219.7	3557	3924.5	3226	2842.8	3126.3
Ctdp1	A0A0G2K0J7	Protein-serine/threonine phosphatase OS=Rattus norvegicus OX=10116 GN=Ctdp1 PE=1 SV=1	0.0280688	-0.477268	931.8	1129.1	963.8	1013.6	891	610.8	1270.5	1786.9	1254.4	954.1	1028.3	1418.2
Acss2	B1WC11	Propionate--CoA ligase OS=Rattus norvegicus OX=10116 GN=Acss2 PE=2 SV=1	0.00694561	-0.306859	1225.2	1395.1	1110.3	1130.8	1318.9	1586.4	1569.5	1818.5	1603.3	1434.2	1525.1	1656.9
Gmds	Q3MHS7	GDP-D-mannose dehydratase OS=Rattus norvegicus OX=10116 GN=Gmds PE=2 SV=1	0.0288796	-0.47294	3570.7	4446.9	3545.4	3542.5	3572.9	2035.1	4352.5	6384	5103.4	3377.7	4314.2	5217.2
Cnpy3	B2RYF8	Cnpy3 protein OS=Rattus norvegicus OX=10116 GN=Cnpy3 PE=2 SV=1	0.0259147	-0.284251	2496.8	2944.4	2510.7	2513.8	2333.2	1647	2943	3128.2	2925.7	2495.1	2893.9	3206
Dynlrb1	P62628	Dynein light chain roadblock-type 1 OS=Rattus norvegicus OX=10116 GN=Dynlrb1 PE=1 SV=3	0.0123704	-0.312627	1497.9	1698.7	1662	1444.7	1365.9	1365.9	1912.4	2190.1	1982.1	1699.1	1460.5	1977.1
Tax1bp1	Q66HA4	Tax1-binding protein 1 homolog OS=Rattus norvegicus OX=10116 GN=Tax1bp1 PE=2 SV=1	0.00683571	-0.470205	1185.2	1411.5	1341.4	1259.9	1041.2	904.2	1569	1956.8	1622.1	1304.6	1460.7	1982.6
Ppp6r1	A0A0G2JTK4	Protein phosphatase 6, regulatory subunit 1 OS=Rattus norvegicus OX=10116 GN=Ppp6r1 PE=1 SV=1	0.00973874	-0.305607	2612.1	3039.7	2684.5	2627.2	2753.5	1937.5	3060.5	3633.8	3363.4	2769	3131	3390.3
Kcmf1	B2RZ97	E3 ubiquitin-protein ligase KCMF1 OS=Rattus norvegicus OX=10116 GN=Kcmf1 PE=2 SV=1	0.00684828	-0.40111	1385.1	1576.8	1273.1	1376.1	1389.5	1001	1481.7	1962.8	2069.7	1487.2	1833.1	1731.8
Mcm4	G3V681	DNA helicase OS=Rattus norvegicus OX=10116 GN=Mcm4 PE=1 SV=1	0.04503	-0.332464	1698.4	1901.6	1647.7	1764.5	1493.3	870.5	1956.4	2311.9	1857.2	1685.1	1823.3	2172
Klk10	Q6IE55	Glandular kallikrein-10 OS=Rattus norvegicus OX=10116 GN=Klk10 PE=2 SV=1	0.00655435	-0.32177	3696	3103	2963.2	3092.8	3176.9	2192.9	3749.3	4030.6	3534.2	3594.2	3718.9	4151.3
Crkl	Q5U2U2	Crk-like protein OS=Rattus norvegicus OX=10116 GN=Crkl PE=1 SV=1	0.00402691	-0.296385	311.7	424.4	362.8	358.5	369.5	305.4	422.8	489	435.8	404.5	412.3	454.2
Celf2	Q792H5	CUGBP Elav-like family member 2 OS=Rattus norvegicus OX=10116 GN=Celf2 PE=2 SV=1	0.00237763	-0.435971	529.4	531.9	516.8	417.6	501.2	335.7	660.9	637.5	611.4	586.3	583.9	752
Dnajb5	A0A0G2K9H9	DnaJ heat shock protein family (Hsp40) member B5 OS=Rattus norvegicus OX=10116 GN=Dnajb5 PE=4 SV=1	0.0353848	0.273356	2068.3	2265.4	2822.7	2371.4	3009.6	3077.8	2274.8	2001.4	2357.6	2228.6	2116.8	1940.7
atp6	Q549I0	ATP synthase subunit a OS=Rattus norvegicus OX=10116 GN=atp6 PE=3 SV=1	0.0202407	0.438819	2738	2766.5	3102.1	2788.1	3788.4	4487.7	2932	2141	2467.2	2321.8	2336.9	2313
Stom	Q5XI04	RCG45489, isoform CRA_a OS=Rattus norvegicus OX=10116 GN=Stom PE=1 SV=1	0.030513	-0.322339	2069.6	2667.5	2209.3	2294.3	2086.2	1524.4	2432.2	2799.9	3007.5	2075	3019.6	2734.5
Eif2s2	Q6P685	Eukaryotic translation initiation factor 2 subunit beta OS=Rattus norvegicus OX=10116 GN=Eif2s2 PE=1 SV=1	0.0383725	-0.300421	3655.6	3718	3105.5	3224.3	2611.2	2192.2	3798.6	4148.1	3524.7	3305.4	3561.6	4452.8
Rrp12	M0R3M8	Ribosomal RNA-processing 12 homolog OS=Rattus norvegicus OX=10116 GN=Rrp12 PE=1 SV=1	0.0236737	-0.396224	1394.6	1782.6	1437.9	1484.5	1338.4	873.1	1627.6	2102.9	2000.4	1375.7	1848.7	1982.6
Daam1	D4ABM3	Dishevelled associated activator of morphogenesis 1 (Predicted) OS=Rattus norvegicus OX=10116 GN=Daam1 PE=1 SV=1	0.00700791	-0.43311	2221.3	2485.6	2214.1	2071.6	1924.3	1454.7	2434.1	3204.5	3287.1	2369.7	2613.2	2794.8
RP	Q63287	Ribosomal protein L19 (Fragment) OS=Rattus norvegicus OX=10116 GN=RP L19 PE=4 SV=1	0.00417076	-0.976621	211.2	307.9	142.1	220.3	159.8	109.6	293	429.8	489.3	221.8	388.2	442.7
Cd93	Q9ET61	Complement component C1q receptor OS=Rattus norvegicus OX=10116 GN=Cd93 PE=1 SV=1	0.00137496	-0.55631	1109.5	1382.2	1170.8	1101.4	1114.3	880.1	1774.9	2038.6	1759.7	1386.1	1417.9	1560.9
Actr1a	P85515	Alpha-centractin OS=Rattus norvegicus OX=10116 GN=Actr1a PE=1 SV=1	0.0151993	-0.70661	1115.4	1591	691.5	897.4	795.4	878.3	1411.4	2018.3	1993.2	1044.3	1329.7	1944.3
Stag1	A0A0G2K9G6	Stromal antigen 1 OS=Rattus norvegicus OX=10116 GN=Stag1 PE=1 SV=1	0.0199324	-0.346664	1602.4	1731.4	1479	1517.4	1492	1074.9	1645.7	2000.6	2330.3	1930.8	1869.4	1536.9
Ybx1	Q3ZAV2	Y-box-binding protein 1 OS=Rattus norvegicus OX=10116 GN=Ybx1 PE=1 SV=1	0.0007075	-0.645782	2658.7	3142.5	2504.2	2450.9	2408.6	1811.7	3298.6	4351.1	4742.5	3779.6	3304.2	3956.2
Sirpa	Q499T3	Sirpa protein OS=Rattus norvegicus OX=10116 GN=Sirpa PE=1 SV=1	0.0377629	-0.275948	1944.2	2443.7	1816.6	2004	2169.5	1382.1	2307.4	2635.7	2573.7	1991.6	2380.5	2350.1
Gfpt1	P82808	Glutamine--fructose-6-phosphate aminotransferase [isomerizing] 1 OS=Rattus norvegicus OX=10116 GN=Gfpt1 PE=1 SV=3	0.00742366	-0.381411	1712	2118.6	1768	1793.9	1765.8	1354.4	2065	2586	2294	1810.7	2356.2	2582.1
Prps1	P60892	Ribose-phosphate pyrophosphokinase 1 OS=Rattus norvegicus OX=10116 GN=Prps1 PE=1 SV=2	0.00107636	-0.291716	1804.5	2249.8	2087.8	1939.1	1961.5	1739.8	2318.5	2599.8	2563.7	2317.8	2231	2392.1
Clptm1	B2RYF6	CLPTM1 regulator of GABA type A receptor forward-trafficking OS=Rattus norvegicus OX=10116 GN=Clptm1 PE=1 SV=1	0.0210174	-0.599292	1303.1	1316.7	1186.9	1221.5	1180.4	1054.7	1300.7	1894.9	2436.1	2323.1	1517.8	1531.1
Map7d1	D4A644	MAP7 domain-containing 1 OS=Rattus norvegicus OX=10116 GN=Map7d1 PE=1 SV=1	0.0130321	-0.27411	2903.7	3257.7	2573.8	2486	2591.5	2699.3	2991.6	3456.5	3954.7	2970.3	3168.3	3425.7
Tmem214	A1L1L2	Transmembrane protein 214 OS=Rattus norvegicus OX=10116 GN=Tmem214 PE=2 SV=1	0.00759943	-0.476727	2449.3	2817.5	2295.5	2218.7	1929.8	1564.3	2888.1	3750.5	3096.2	2504.4	2743.5	3490.7
Galns	A0A0G2K4H6	Chondroitinsulfatase OS=Rattus norvegicus OX=10116 GN=Galns PE=1 SV=1	0.0299142	-0.308202	2696.2	3262.9	2705.1	2928	3051.2	1920.4	3174.3	4012.4	3634.4	2729.4	3414.7	3543.5
RGD1311744	D4A1U8	Similar to RIKEN cDNA 5830475I06 OS=Rattus norvegicus OX=10116 GN=RGD1311744 PE=1 SV=3	0.00162752	-0.270325	1701.8	1980.8	1783.9	1615.9	1951	1648.4	2095.7	2145.4	2100.2	2175.4	2174.5	2191.9
Arhgap17	D4AAV4	Rho GTPase-activating protein 17 OS=Rattus norvegicus OX=10116 GN=Arhgap17 PE=1 SV=3	0.0187367	-0.295893	1431.9	1551.3	1345.9	1433.8	1444.5	899.1	1597.5	1860	1666.3	1457.5	1619	1751.6
Apod	M0R4S2	Apolipoprotein D OS=Rattus norvegicus OX=10116 GN=Apod PE=3 SV=1	0.00657307	-0.377887	1632.5	1944.1	1498	1849.4	2205.5	1352.5	2066.7	2329.7	2448.7	2047.1	2179.5	2549
Gde1	Q9JL55	Glycerophosphodiester phosphodiesterase 1 OS=Rattus norvegicus OX=10116 GN=Gde1 PE=1 SV=2	0.00260108	-0.432598	2256.8	2373.5	2132.7	2232.2	2065.1	1449.2	2306.3	3007	3219.8	2770.2	2754.9	2825.4
Snx12	A0A096MKE2	Sorting nexin 12 OS=Rattus norvegicus OX=10116 GN=Snx12 PE=1 SV=1	0.00578949	-0.382149	1474.8	1714	1535.4	1555.1	1405.1	971.9	1814.6	2161.4	1972.6	1660	1775.4	1897.6
Rbp1	P02696	Retinol-binding protein 1 OS=Rattus norvegicus OX=10116 GN=Rbp1 PE=1 SV=2	0.0476291	-0.272931	1480.2	1720	1343	1726.8	1668.1	989.2	1619.9	2026.6	1847.2	1566.4	1907.2	1819.2
Cpox	Q3B7D0	Oxygen-dependent coproporphyrinogen-III oxidase, mitochondrial OS=Rattus norvegicus OX=10116 GN=Cpox PE=1 SV=1	0.000976439	0.4855	1371.7	1884.3	1580.5	1534	1529	1592	1287.1	1183.8	1298.8	834.1	1113.9	1061.6
Nubpl	D3ZFQ3	Nucleotide-binding protein-like OS=Rattus norvegicus OX=10116 GN=Nubpl PE=1 SV=1	0.002945	0.462228	872.7	825.1	1120	1199.4	1017.8	1142.6	893.8	686.9	713	823.8	692.8	673.8
Ankmy2	A0A0G2K8N6	Ankyrin repeat and MYND domain-containing 2 OS=Rattus norvegicus OX=10116 GN=Ankmy2 PE=1 SV=1	0.00841718	-0.286046	3131.4	3524.4	3095.2	3251.9	3111.4	2279.3	3467.1	3692.8	4198.3	3790.4	3847.8	3430.8
Ncapd2	A0A0G2JWH3	Condensin complex subunit 1 OS=Rattus norvegicus OX=10116 GN=Ncapd2 PE=1 SV=1	0.0328304	-0.336308	1346.3	1671	1330	1270.8	1352.7	913.5	1598.4	1831.7	1614	1267	1666	1977
Rnf114	Q6J2U6	E3 ubiquitin-protein ligase RNF114 OS=Rattus norvegicus OX=10116 GN=Rnf114 PE=2 SV=1	0.00981292	-0.631431	3118.5	4302.3	2669.4	3164.1	2902.8	2976.9	3878.4	6303.7	5925.1	3499	4178.4	5855.9
Grn	P23785	Progranulin OS=Rattus norvegicus OX=10116 GN=Grn PE=1 SV=3	0.000455103	-0.509315	1608.9	1841	1404.5	1455.1	1769.4	1129.5	1894.8	2126.2	2208	2387.6	2190.2	2300.2
Emc4	D4A0W1	ER membrane protein complex subunit 4 OS=Rattus norvegicus OX=10116 GN=Emc4 PE=1 SV=1	0.00288981	0.447191	3401.2	2765.5	3205	3609.7	3209.9	2329.3	2403	1998.4	2077	2420.9	2548.2	2136.8
Srpk1	Q4KLN3	SFRS protein kinase 1 OS=Rattus norvegicus OX=10116 GN=Srpk1 PE=2 SV=1	0.00630306	-0.640338	1438.3	1362.7	1308.5	1359.8	1069.9	820.1	1520.4	2113.3	2593.1	1978.1	1417.1	1848.9
P4ha2	A0A0G2JYL4	Procollagen-proline 4-dioxygenase OS=Rattus norvegicus OX=10116 GN=P4ha2 PE=1 SV=1	0.0207883	-0.370395	2684.8	2941.1	2280.9	2370.8	2586.5	1390.8	2828.8	3319.9	3194.8	2545.2	3247.9	3290.8
Cav3	P51638	Caveolin-3 OS=Rattus norvegicus OX=10116 GN=Cav3 PE=1 SV=1	0.0177912	0.431457	3482.7	3428.5	3381	3900.5	3702.2	3510	2474	1976	2334.5	2548.3	3919.1	2620.1
Ctcf	A0A0H2UHP0	CCCTC-binding factor, isoform CRA_a OS=Rattus norvegicus OX=10116 GN=Ctcf PE=1 SV=1	0.00130582	-0.502067	1124.7	1229.8	1051.3	968.3	957.7	756.5	1319.6	1493.8	1424.9	1356	1282.5	1745.7
Gorasp1	A0A0G2JWJ7	Golgi reassembly-stacking protein 1 OS=Rattus norvegicus OX=10116 GN=Gorasp1 PE=1 SV=1	0.0138216	-0.762999	878.8	1033	774.2	804.2	773	634.4	1212.9	1879.9	1540.9	929.5	1025.8	1722.3
Aqp1	A0A0G2K3E0	Aquaporin-1 OS=Rattus norvegicus OX=10116 GN=Aqp1 PE=1 SV=1	0.0167169	0.498437	2170.7	2016.5	2889.2	2373.8	2324.2	2140.1	1587.2	1455.9	1143	1635.1	2578.2	1450.3
Mcm2	D3ZP96	DNA replication licensing factor MCM2 OS=Rattus norvegicus OX=10116 GN=Mcm2 PE=1 SV=2	0.0235285	-0.453285	1510.9	1857	1447	1568.9	1501.9	699.6	1834	2402.5	1790.7	1563	2084.8	2079.6
Rbfox1	D3ZSL1	RNA binding protein fox-1 homolog 1 OS=Rattus norvegicus OX=10116 GN=Rbfox1 PE=4 SV=1	0.0191258	-0.374295	2418.3	2501	2424.5	2228.8	2253.8	1888.4	2760.3	3280.9	3542.9	3411.5	2084.8	2696.8
Rab27b	Q99P74	Ras-related protein Rab-27B OS=Rattus norvegicus OX=10116 GN=Rab27b PE=2 SV=3	0.0370804	-0.483397	875.8	950.4	876.9	844.6	661.3	241.4	947.9	1227.2	978.3	852	1026.1	1190.3
Rpap1	Q3T1I9	RNA polymerase II-associated protein 1 OS=Rattus norvegicus OX=10116 GN=Rpap1 PE=1 SV=1	0.0172802	-0.269718	1440.8	1674.2	1450.6	1519.1	1452.8	990.4	1673.8	1885.1	1610	1626.1	1704.3	1781.7
Ddx23	G3V9M1	RNA helicase OS=Rattus norvegicus OX=10116 GN=Ddx23 PE=1 SV=1	0.0239365	-0.273179	1369.3	1545.4	1444	1378.3	1344.5	925.5	1471.1	1752.9	1579.9	1448.9	1795.9	1627.5
Scaf4	F1M994	SR-related and CTD-associated factor 4 OS=Rattus norvegicus OX=10116 GN=Scaf4 PE=1 SV=3	0.0230281	-0.308652	351.4	403.2	339.5	368.4	335.2	222	405.9	459.2	384.4	364	423.3	464.7
	Q9JL02	Folate binding protein OS=Rattus norvegicus OX=10116 PE=2 SV=1	0.043314	-0.694859	1532.8	2095.1	949.8	1438.9	1205.5	479.2	1860.2	2626.5	2719.6	1286.8	1427.2	2546
Gmppa	A0A0G2K824	Mannose-1-phosphate guanyltransferase alpha OS=Rattus norvegicus OX=10116 GN=Gmppa PE=1 SV=1	0.0123159	-0.275486	463.3	517.9	520.2	504.8	447	332.9	531.5	569.5	594.1	510.6	577.2	589.4
Psmb9	A0A023ILN9	Proteasome subunit beta OS=Rattus norvegicus OX=10116 GN=Psmb9 PE=2 SV=1	0.0229216	0.301515	1543	1746.1	1856.6	1914.4	1837.1	1292.6	1357.2	1388.3	1458.4	1053.6	1520.9	1489.6
Rptor	D3ZDU2	Regulatory-associated protein of MTOR, complex 1 OS=Rattus norvegicus OX=10116 GN=Rptor PE=1 SV=2	0.00629127	-0.29077	1944.5	2555	2424.4	2007.5	2420.3	2290	2466.3	2845.4	3202.6	2692.7	2909.4	2571.4
Igfbp5	A0A0G2JVW1	Insulin-like growth factor-binding protein 5 OS=Rattus norvegicus OX=10116 GN=Igfbp5 PE=4 SV=1	0.000161822	-0.416346	2789.8	3090.5	2370.2	2507.1	2729.3	2245.6	3350.2	3863.6	3538	3301	3472.2	3470.7
Npc1	G3V7K5	NPC intracellular cholesterol transporter 1 OS=Rattus norvegicus OX=10116 GN=Npc1 PE=1 SV=1	0.0399602	-0.305305	2131.3	2451.4	2073.8	2079.2	1653.1	1357.2	2262	2672.3	2174.4	2072.9	2651.6	2681.1
LOC683897	Q3B8P7	RCG58555, isoform CRA_a OS=Rattus norvegicus OX=10116 GN=LOC683897 PE=2 SV=1	0.0166448	0.541291	1738.2	1643	2168.6	1822.4	2662.7	2825.5	1341.7	1218.1	1507.4	1660	1909.7	1200.2
Ppp1r21	F1LYZ8	Coiled-coil domain-containing protein 128 OS=Rattus norvegicus OX=10116 GN=Ppp1r21 PE=1 SV=3	0.0143973	-0.494609	1629.1	2490.9	1894.8	1779.4	1801.9	1241.7	2322.6	3169.5	2650.8	1999.5	2178	2949.4
Exosc5	B2RZ47	Exosc5 protein (Fragment) OS=Rattus norvegicus OX=10116 GN=Exosc5 PE=2 SV=1	0.0325122	-0.290561	1521.5	1539	1439.5	1377.9	1265	1024.6	1605.2	1975.6	1529.9	1435.4	1514.5	1929.2
Ctnnbl1	Q4V8K2	Beta-catenin-like protein 1 OS=Rattus norvegicus OX=10116 GN=Ctnnbl1 PE=1 SV=1	0.0175533	-0.289275	2971.3	2765.2	2409.2	2463.1	2349	2166.1	3214.1	3395.3	3265.3	2957.2	2358.9	3291
Tmem41b	Q5FVN2	Transmembrane protein 41B OS=Rattus norvegicus OX=10116 GN=Tmem41b PE=2 SV=1	0.0261262	-0.440065	643.4	818	657.4	610.2	566.2	472.2	934.7	898	753.6	609.3	790.9	1124.6
Nt5dc1	B1WC66	5'-nucleotidase domain containing 1 (Predicted), isoform CRA_a OS=Rattus norvegicus OX=10116 GN=Nt5dc1 PE=1 SV=1	0.0441026	-0.292302	2198.6	2191.9	2359.5	2471.1	2252.1	1203.1	2606.1	2796.2	2272.3	2515	2488.4	2845.3
	D4ACR1	Ig-like domain-containing protein OS=Rattus norvegicus OX=10116 PE=1 SV=2	0.0176818	-0.562185	985.3	635.1	602.1	888.2	990.4	320.9	1310.2	1128.9	1176.9	1032.1	985.9	895.1
Nras	Q04970	GTPase NRas OS=Rattus norvegicus OX=10116 GN=Nras PE=1 SV=1	0.0162776	-0.46638	1360.4	1249.6	1299.8	1396.2	1197.6	817.2	1479.9	1522.3	1846.4	2301.6	1435.3	1529.2
Btf3l4	D4A3I4	Transcription factor BTF3 OS=Rattus norvegicus OX=10116 GN=Btf3l4 PE=1 SV=1	0.00366585	-0.373969	1328.6	1485.9	1236.4	1202.6	1217.3	992.2	1513.6	1776.9	1777.6	1336.8	1550.9	1715.6
Papola	D3ZK96	Poly(A) polymerase OS=Rattus norvegicus OX=10116 GN=Papola PE=1 SV=1	0.0419709	-0.281543	1588.3	1986.6	1672.8	1785.9	1502.2	1514.6	1910.2	2331.9	2311.2	1524.5	1841.3	2297.1
Edf1	P69736	Endothelial differentiation-related factor 1 OS=Rattus norvegicus OX=10116 GN=Edf1 PE=1 SV=1	0.00586417	-0.342481	2964.8	3072.5	3032.9	2939.4	2799.2	2529.7	3869.1	3641.9	3177.8	2961	4146.7	4187.6
Ppfibp2	G3V9H6	PPFIA-binding protein 2 OS=Rattus norvegicus OX=10116 GN=Ppfibp2 PE=1 SV=1	0.000895508	-0.47708	529.7	583.8	534.8	562.4	493.3	393.8	675.8	834.5	813.2	656	655.6	676.8
Ephb3	D3ZH39	Receptor protein-tyrosine kinase OS=Rattus norvegicus OX=10116 GN=Ephb3 PE=4 SV=1	0.0124543	-0.311327	1781.5	1923.4	1765.7	1594.9	1563.8	1235.4	1971.2	2224.3	1951.1	1691.9	2229.8	2172.3
Wtap	D3ZPY0	Female-lethal(2)D homolog OS=Rattus norvegicus OX=10116 GN=Wtap PE=1 SV=1	0.00284006	-0.576592	1975.3	2479	1874.4	2070.5	1744.4	1305.3	2753.8	3509.6	2978.6	2267	2505.8	3059.2
Llgl1	Q8K4K5	Lethal(2) giant larvae protein homolog 1 OS=Rattus norvegicus OX=10116 GN=Llgl1 PE=1 SV=1	0.00650366	-0.568258	672.5	858.8	622.4	671.9	620.8	451	890.7	1235.4	1005.3	756.5	801.7	1089.2
Sts	G3V9E5	Steroid sulfatase OS=Rattus norvegicus OX=10116 GN=Sts PE=1 SV=1	0.0283222	-0.368486	1379.1	1692.6	1471.2	1419.3	1459	1164.8	1639.2	2322.1	2052.8	1335.8	1673.4	2061.2
Tap2	Q6MGA3	Antigen peptide transporter 2 OS=Rattus norvegicus OX=10116 GN=Tap2 PE=1 SV=1	0.0169911	-0.481205	721.4	789.3	544.4	876.7	632.7	454.6	822.6	1135.4	819.4	736.1	1090.6	1006.2
Pecr	A0A0G2JVG4	Peroxisomal trans-2-enoyl-CoA reductase OS=Rattus norvegicus OX=10116 GN=Pecr PE=1 SV=1	0.0450104	0.375944	2059.1	2231.3	2787.4	2671.5	3213.3	3616.8	2222.2	2011.4	2006.5	2318.3	2316.9	1900.8
Zc3hav1	F7F0B1	Zinc finger CCCH-type antiviral protein 1 OS=Rattus norvegicus OX=10116 GN=Zc3hav1 PE=1 SV=1	0.0303436	-0.344159	1900.8	1888.8	1790.8	1759.3	1348.3	1141.6	2032.1	2461.8	1873.4	1850.6	1837.6	2422.3
Rnaset2	B5DF79	Rnaset2 protein OS=Rattus norvegicus OX=10116 GN=Rnaset2 PE=2 SV=1	0.018804	-0.29838	2011.7	2081.2	2097.5	2022.7	1906.3	1885.6	2007.6	2477.7	3026.6	2471.1	2501.5	2278.8
Gtf3c1	Q63505	General transcription factor 3C polypeptide 1 OS=Rattus norvegicus OX=10116 GN=Gtf3c1 PE=1 SV=1	0.0135265	-0.314333	1225.5	1343	1287.6	1294.4	1182.9	827.4	1312.5	1683.7	1522.9	1328.4	1467.5	1589
Dmxl1	D4AA13	Dmx-like 1 OS=Rattus norvegicus OX=10116 GN=Dmxl1 PE=1 SV=1	0.0296384	-0.321556	1159.6	1468.3	1211.9	1226.6	1459.2	835.1	1540.7	1731.4	1515.9	1241.1	1448	1721.4
Chd8	Q9JIX5	Chromodomain-helicase-DNA-binding protein 8 OS=Rattus norvegicus OX=10116 GN=Chd8 PE=1 SV=2	0.0120166	-0.282311	592.2	646.7	608.3	627.1	637.3	464.3	674.8	727.1	741.7	654.2	868.9	682.1
Fcho2	D3ZYR1	F-BAR domain only protein 2 OS=Rattus norvegicus OX=10116 GN=Fcho2 PE=1 SV=1	0.0096248	-0.31059	2771.5	3240.7	2709.9	2864.6	2741.3	2084	3308.8	3780.2	3623.8	2906.2	3118.2	3617.2
Rt1da	Q6T4R6	MHC class II antigen OS=Rattus norvegicus OX=10116 GN=Rt1da PE=2 SV=1	0.00358043	-0.440741	1619.6	2396.2	2350.4	2015.7	2334.7	1910	2850.4	2827.8	2844.6	2276.3	3462.6	2876.4
Aplp2	M0RDX2	Amyloid-like protein 2 OS=Rattus norvegicus OX=10116 GN=Aplp2 PE=1 SV=2	0.0334501	-0.376588	1155.7	1244	895.3	1046.2	1117.3	627.3	1065.8	1496.5	1615.8	1276.9	1229.5	1216.5
Aasdhppt	B2RYJ4	L-aminoadipate-semialdehyde dehydrogenase-phosphopantetheinyl transferase OS=Rattus norvegicus OX=10116 GN=Aasdhppt PE=2 SV=1	0.02254	-0.328425	478.4	585.9	527.4	527.5	533.8	515.1	648.4	818.6	625.1	511.4	645.7	728.8
Notch3	Q9R172	Neurogenic locus notch homolog protein 3 OS=Rattus norvegicus OX=10116 GN=Notch3 PE=2 SV=2	0.0123422	-0.376141	460.3	401.2	331.5	404.8	425.8	230.1	483.1	501.1	459.8	544.4	493	443.6
LOC100910506	A0A0G2K2L8	Peripheral plasma membrane protein CASK OS=Rattus norvegicus OX=10116 GN=LOC100910506 PE=1 SV=1	0.043111	-0.372221	754.8	1170.3	741.3	730.3	780.9	608.3	900.6	1096.3	1122.9	804.9	1238.6	1031.3
Tle3	Q9JIT3	Transducin-like enhancer protein 3 OS=Rattus norvegicus OX=10116 GN=Tle3 PE=1 SV=1	0.0455791	-0.286536	1934.9	1936.8	1645.4	1731.7	1541.2	1020.3	1904.9	2204.6	2017	1776.2	1854.3	2208.7
Kdm2a	D3ZTJ7	F-box and leucine-rich repeat protein 11 (Predicted) OS=Rattus norvegicus OX=10116 GN=Kdm2a PE=1 SV=1	0.011573	-0.311752	606.1	761.1	655.7	684.4	740.7	564.2	776.1	846.4	883	685.5	989.2	799.8
Cdc73	F2Z3T0	Parafibromin OS=Rattus norvegicus OX=10116 GN=Cdc73 PE=1 SV=1	0.0148022	-0.303201	1323.2	1529.8	1251.9	1155.5	1291.4	1126.1	1464.8	1801.8	1659	1235.9	1592.9	1719.2
Bclaf1	B1WC16	BCL2-associated transcription factor 1, isoform CRA_a OS=Rattus norvegicus OX=10116 GN=Bclaf1 PE=1 SV=1	0.0233354	-0.390952	2170.1	2502	1932.4	2119.6	1704.9	1288.6	2411.6	2990.9	2729.9	2069.8	2270.7	2891.9
Gatad2b	Q4V8E1	GATA zinc finger domain-containing 2B OS=Rattus norvegicus OX=10116 GN=Gatad2b PE=1 SV=1	0.0239205	-0.433192	3078	2970.1	2815.2	2983.7	2572.7	1974.1	2866.8	4325.5	4919.8	3547.3	3153.4	3322.4
Fmr1	A0A0G2JZV8	Synaptic functional regulator FMR1 OS=Rattus norvegicus OX=10116 GN=Fmr1 PE=1 SV=1	0.0407495	-0.323113	1791.9	1732.9	1597.4	1622.1	1454.9	878.7	1746.5	2112.6	1890.6	1576.7	2145.9	1884.4
Rmdn3	Q66H15	Regulator of microtubule dynamics protein 3 OS=Rattus norvegicus OX=10116 GN=Rmdn3 PE=1 SV=1	0.00300574	-0.32351	1050.2	1304.7	1211.5	1257.8	1240.3	1117.7	1414	1818.2	1475.7	1373.7	1404.9	1501.1
Twf2	B0BMY7	Protein tyrosine kinase 9-like (A6-related protein) (Predicted), isoform CRA_b OS=Rattus norvegicus OX=10116 GN=Twf2 PE=1 SV=1	0.0211394	0.426401	2241.4	2052.1	2617.8	2203	3158	2670	2076.4	1363.6	1745.9	2146.5	2346.9	1439.5
Ptgs1	Q63921	Prostaglandin G/H synthase 1 OS=Rattus norvegicus OX=10116 GN=Ptgs1 PE=2 SV=2	0.0422057	-0.335422	3494.5	3806.1	3766.6	3803	3346.2	1636	3908	4316.2	3861.2	3852	4684.8	4426.5
Ngef	G3V856	Ephexin-1 OS=Rattus norvegicus OX=10116 GN=Ngef PE=1 SV=1	0.010836	-0.372479	1732	2047	1813.8	1843.2	1765.7	1117.9	2053.4	2487.8	2212.7	1860.6	2273.9	2471.1
Lss	P48450	Lanosterol synthase OS=Rattus norvegicus OX=10116 GN=Lss PE=1 SV=2	0.0212594	-0.529212	617.4	743.6	688	788	651.7	617.9	865.5	1361.7	1052.8	810.7	742.9	1092.8
Ralgapb	A0A0G2K0K8	Ral GTPase-activating protein subunit beta OS=Rattus norvegicus OX=10116 GN=Ralgapb PE=1 SV=1	0.0316875	-0.281209	726.6	896.5	802.7	786.3	789.4	549.8	841.8	1010.2	1016.9	736.3	957.8	967.8
Cert1	D4ACN6	Ceramide transfer protein OS=Rattus norvegicus OX=10116 GN=Cert1 PE=1 SV=2	0.00195977	-0.32257	2623.8	3016.2	2599.7	2588.2	2424.3	2161.5	3112.5	3628.1	3389.5	2902.2	3096	3147.4
	Q8M7G4	Cytochrome c oxidase subunit 3 OS=Rattus norvegicus OX=10116 PE=2 SV=1	0.0174127	0.701347	771.9	925.4	1495.5	1491.5	1751.1	1712.6	968.9	731.8	795.6	1139	688.6	687.1
Cnpy4	B1WC84	Canopy 4 homolog (Zebrafish) OS=Rattus norvegicus OX=10116 GN=Cnpy4 PE=1 SV=1	0.00363262	-0.404211	1007.1	1155.4	962.1	957.3	1017.4	709.3	1269.3	1530.3	1296.4	1153.7	1136	1301.2
Nfs1	Q5FWU2	Cysteine desulfurase, mitochondrial (Fragment) OS=Rattus norvegicus OX=10116 GN=Nfs1 PE=2 SV=1	0.0108853	-0.371447	1051.9	1414.8	1071.5	961.7	1411.3	1626.7	1479.7	1745.3	1762.5	1506.8	1660.6	1596.5
Pcnp	A0A0H2UHW4	PEST proteolytic signal-containing nuclear protein OS=Rattus norvegicus OX=10116 GN=Pcnp PE=1 SV=1	0.0306127	-0.275118	1726.4	2049.2	1414	1582.7	1581	1166.3	1797.4	2051.5	1988.5	1722.7	2022.1	1937.4
Actr1b	B2RYJ7	ARP1 actin-related protein 1 homolog B (Yeast) OS=Rattus norvegicus OX=10116 GN=Actr1b PE=1 SV=1	0.0019757	-0.455807	2230.9	2503.9	2106.9	2204.9	2087.1	1403.8	2645.9	3323.6	2915.3	2662.8	2638.8	3009.4
Plxnd1	D4AA77	Plexin D1 OS=Rattus norvegicus OX=10116 GN=Plxnd1 PE=3 SV=2	0.00487613	-0.650063	679.4	1025	792.1	722.2	776.9	833.5	867.1	1484.4	1276.9	960.5	1562.9	1426.2
Cops8	Q6P4Z9	COP9 signalosome complex subunit 8 OS=Rattus norvegicus OX=10116 GN=Cops8 PE=2 SV=1	0.00330687	-0.418177	1262.7	1430.6	1033.2	1153.7	1103.7	1155.1	1463.8	1845.9	1785.7	1280.7	1498.9	1664.4
Nck1	B2RZ33	Cytoplasmic protein OS=Rattus norvegicus OX=10116 GN=Nck1 PE=2 SV=1	0.0140446	-0.376198	996.1	1174.5	979.4	1052.3	1010	623.9	1196.5	1440.4	1412.6	1129	1075.2	1321.2
Sh3bp1	D3ZFJ3	SH3 domain-binding protein 1 OS=Rattus norvegicus OX=10116 GN=Sh3bp1 PE=1 SV=1	0.046589	-0.307936	1063.6	1173.6	1109.4	999	983.1	610.3	1211.6	1459.6	1124.4	1004.2	1221.4	1330.9
Clca2	D3ZVT7	Chloride channel accessory 2 OS=Rattus norvegicus OX=10116 GN=Clca2 PE=3 SV=1	0.0176984	-0.463467	646.1	711.9	581.4	592.7	554.3	386.2	759.4	1036.6	718.3	657.3	676.9	939.7
Cnot10	Q5XIA4	CCR4-NOT transcription complex subunit 10 OS=Rattus norvegicus OX=10116 GN=Cnot10 PE=2 SV=1	0.0402887	-0.350781	1691.8	1918.7	1772.4	1710.8	1575.4	1108.9	1769.1	2550.2	2542.1	1717.2	1926.7	1964.1
Gpat3	Q4V8J4	Glycerol-3-phosphate acyltransferase 3 OS=Rattus norvegicus OX=10116 GN=Gpat3 PE=1 SV=1	0.00644625	-0.612419	909.6	1292.9	855.6	748.2	792.6	1239	1202.1	1574	2011.5	1398	1402.5	1337
Elmo1	G8CYZ7	Engulfment and cell motility 1 OS=Rattus norvegicus OX=10116 GN=Elmo1 PE=1 SV=1	0.00688912	-0.327816	2367.1	2675.9	2590.4	2589.8	2599.5	1750.5	2698.3	3369.3	3100.9	2710	3249.1	3163.4
Ddx56	A0A0G2K0E0	RNA helicase OS=Rattus norvegicus OX=10116 GN=Ddx56 PE=1 SV=1	0.0241986	-0.274131	1221.2	1302.7	1297.3	1334.2	1181	914.2	1407.3	1635.8	1212.8	1318.1	1589.5	1604.4
Dctn6	D4ADD8	Dynactin subunit 6 OS=Rattus norvegicus OX=10116 GN=Dctn6 PE=1 SV=1	0.0120054	-0.308776	967.3	1087.6	959	934.3	906.7	670.2	1140.1	1268.9	1096.8	981.7	1096	1260.2
Ptar1	D3ZWG9	Protein prenyltransferase alpha subunit repeat containing 1, isoform CRA_b OS=Rattus norvegicus OX=10116 GN=Ptar1 PE=1 SV=1	0.00723023	-0.340848	1184.2	1464.3	1288.9	1257.2	1224.9	989.1	1526.4	1829.6	1642.8	1314.5	1420.1	1649.6
Gcsh	Q5I0P2	Glycine cleavage system H protein, mitochondrial OS=Rattus norvegicus OX=10116 GN=Gcsh PE=2 SV=1	1.77115e-05	1.02724	1891.1	2085.4	2075.9	2197.2	2462.5	2486.8	1496.8	863.1	997.6	777	1303.8	1037.7
Cstf3	F1M4W7	Cleavage stimulation factor subunit 3 OS=Rattus norvegicus OX=10116 GN=Cstf3 PE=1 SV=3	0.00281842	-0.421675	2437.5	2662.2	2681.3	2657.6	2331.9	1553.4	2936.3	3534.6	2878.8	3162.8	3247.8	3426.3
Cbl	D3ZV15	E3 ubiquitin-protein ligase CBL OS=Rattus norvegicus OX=10116 GN=Cbl PE=1 SV=1	0.0167263	-0.422054	732.9	1023.6	793.3	777.8	747.4	519.3	924.5	1164	1101.8	766	1143.7	1055.6
Stat2	Q5XI26	Signal transducer and activator of transcription OS=Rattus norvegicus OX=10116 GN=Stat2 PE=1 SV=1	0.0307427	-0.371728	445.7	617.1	472.5	504.8	514	408.8	530.3	789.3	699.4	466.4	629.4	718.9
Enoph1	Q5PPH0	Enolase-phosphatase E1 OS=Rattus norvegicus OX=10116 GN=Enoph1 PE=2 SV=1	0.0136963	-0.529372	1542.3	1869.5	2025.2	1723.3	1756.5	1399	2123.8	2990.6	3330.7	2548.1	1842.1	2053.5
Agfg1	Q4KLH5	Arf-GAP domain and FG repeat-containing protein 1 OS=Rattus norvegicus OX=10116 GN=Agfg1 PE=1 SV=1	0.0326439	-1.02173	1964.6	1366.5	1082.9	1360.3	1461.4	814.2	2148.3	2646.9	4576.1	3443	2350.9	1178.9
Sowahc	M0R7U6	RCG63233 OS=Rattus norvegicus OX=10116 GN=Sowahc PE=1 SV=1	0.00879445	-0.962425	1645.6	2955	1188.6	933.4	716.2	2544.3	2461.5	3529.6	4581	3075.1	2546.4	3259.3
Rbp4	P04916	Retinol-binding protein 4 OS=Rattus norvegicus OX=10116 GN=Rbp4 PE=1 SV=1	0.000769817	-0.653162	2476.8	2679	2152.9	2471.4	1913.3	1233	3534	3475.5	2672.2	3592.9	3466.2	3587.4
Dhx36	D4A2Z8	ATP-dependent DNA/RNA helicase DHX36 OS=Rattus norvegicus OX=10116 GN=Dhx36 PE=1 SV=1	0.00211267	-0.381446	715.1	803.5	732.1	774.2	753.6	634.9	840.6	1126.8	1044.4	858.9	865.8	1012.6
Ythdf3	D3ZIY3	YTH N(6)-methyladenosine RNA-binding protein 3 OS=Rattus norvegicus OX=10116 GN=Ythdf3 PE=1 SV=1	0.00237115	-0.602517	409.3	544.6	436	407.1	444.3	402.6	603	826.3	770.7	523.4	545.8	745.2
Zfp622	Q5M855	Zinc finger protein 622 OS=Rattus norvegicus OX=10116 GN=Zfp622 PE=1 SV=1	0.0455161	-0.392505	289.8	517	395.2	335.9	328.4	364.8	463.7	615.4	602.9	430.7	401.2	414.8
Ddx24	Q6VEU8	RNA helicase OS=Rattus norvegicus OX=10116 GN=Ddx24 PE=1 SV=1	0.00168069	-0.544007	916.4	1068.4	964.6	910.8	886.4	690.1	1303.2	1504.6	1604.4	1182.6	1049.5	1282.5
Tspan8	O55158	Tetraspanin OS=Rattus norvegicus OX=10116 GN=Tspan8 PE=2 SV=2	0.0010032	0.443423	3224.9	3158.6	3264.1	2801.4	3288	2966.2	2719	1701.4	2352.3	2373.7	2652.2	1955.5
Mettl27	D4AED6	Methyltransferase-like 27 OS=Rattus norvegicus OX=10116 GN=Mettl27 PE=1 SV=1	0.00359412	-0.539336	493.3	566.1	426.5	429.6	342.7	296.6	584.8	692.2	560.9	531.2	612.3	731.5
LOC100911295	Q5U1W8	High-mobility group nucleosome binding domain 1 OS=Rattus norvegicus OX=10116 GN=LOC100911295 PE=1 SV=1	0.0377415	-0.312701	1849.7	1728.6	1477.4	1808.2	1739	1056.2	2057.5	1942.2	2125.9	2380.5	1593	1897.8
Ldb1	B2RYF3	Ldb1 protein (Fragment) OS=Rattus norvegicus OX=10116 GN=Ldb1 PE=2 SV=1	0.0397278	-0.362411	277.3	296.4	288	287.9	228.9	130.4	314.1	345.4	301.7	313.3	336.2	329.1
Creld2	Q4G063	Protein disulfide isomerase Creld2 OS=Rattus norvegicus OX=10116 GN=Creld2 PE=1 SV=1	0.00644265	-0.366049	1569.6	1626.4	1381.5	1560.1	1464	898.9	1658.2	1989.5	1832.2	1744	1902.6	1829.1
Cd109	D4A447	CD109 molecule OS=Rattus norvegicus OX=10116 GN=Cd109 PE=3 SV=2	0.0164262	-0.382805	2847.4	2505.2	2330.1	2654.7	2342.6	1461.7	2900.8	3238.3	3648.1	3192.4	2548.1	2911.3
Heatr1	D3ZL86	HEAT repeat-containing protein 1 OS=Rattus norvegicus OX=10116 GN=Heatr1 PE=1 SV=2	0.0286541	-0.288035	2840.4	3528.1	2907.9	2843.9	2821.2	2348.6	3282.9	4126.1	3396.2	2775.4	3620.9	3909.3
Inpp5k	Q5XIU8	Inositol-polyphosphate 5-phosphatase OS=Rattus norvegicus OX=10116 GN=Inpp5k PE=2 SV=1	0.00305915	-0.279102	648.8	766.8	697.4	617	684.9	594.2	849	888.2	822.1	806.5	694.3	804.7
Lpl	Q06000	Lipoprotein lipase OS=Rattus norvegicus OX=10116 GN=Lpl PE=1 SV=1	0.0267803	-0.425639	819.6	880.8	699.9	724.8	686.8	564.1	829.3	1179.7	802	743.6	1194.6	1128.5
Paf1	Q4V886	RNA polymerase II-associated factor 1 homolog OS=Rattus norvegicus OX=10116 GN=Paf1 PE=2 SV=1	0.00183413	-0.524406	1387.3	1749.6	1492.4	1448.9	1406.3	1126.6	1858.1	2396.5	2454.3	1910.8	1684.6	2081.4
Ssbp1	P28042	Single-stranded DNA-binding protein, mitochondrial OS=Rattus norvegicus OX=10116 GN=Ssbp1 PE=1 SV=2	0.0044359	0.40141	2237.9	1999.3	2596.4	2509.3	2914.4	2578.7	1901	1627.2	1804.5	2267.2	2017.2	1615.5
Psmb8	A0A023IKI3	Proteasome subunit beta OS=Rattus norvegicus OX=10116 GN=Psmb8 PE=2 SV=1	0.00179759	0.479133	1991.4	2467.5	2773	2710.5	2600.8	1972.1	1780	1816.3	1780.7	1376.5	1881.2	1778.7
Mta1	F1LQS1	Metastasis-associated protein MTA1 OS=Rattus norvegicus OX=10116 GN=Mta1 PE=1 SV=2	0.016912	-0.382028	306.3	401.2	365.8	357.5	348.2	225.8	399.5	518	459.7	350.4	405	480
Ddx27	B1H269	RNA helicase OS=Rattus norvegicus OX=10116 GN=Ddx27 PE=1 SV=1	0.0221765	-0.321843	1447.1	1504.6	1432.9	1508	1271.3	958.5	1596.9	1946.8	1576.9	1389.1	1693.2	1949.5
Hmga1	Q8K585	High mobility group protein HMG-I/HMG-Y OS=Rattus norvegicus OX=10116 GN=Hmga1 PE=1 SV=3	0.0320256	-0.40395	3014.6	2955.2	3105.5	2921.5	2372.7	1628	3711.9	4265.3	3302.7	3213.4	2573.2	4100.2
Rab23	D3ZRM5	RAB23, member RAS oncogene family OS=Rattus norvegicus OX=10116 GN=Rab23 PE=4 SV=1	0.00271067	-0.289863	916.2	1137.1	916.5	909	956	907.5	1084.9	1294.7	1235	1041	1218	1146.5
Scaf8	Q63623	SR-related and CTD-associated factor 8 OS=Rattus norvegicus OX=10116 GN=Scaf8 PE=1 SV=1	0.0132631	-0.297979	2228.7	2431.5	2146.3	2317.5	1959.6	1881.2	2738	3063	2604.3	2278.7	2255.5	2999.7
Tmx1	Q52KJ9	Thioredoxin domain containing 1 OS=Rattus norvegicus OX=10116 GN=Tmx1 PE=1 SV=1	0.0384116	-0.338367	1483.2	1639.6	1097.6	1371.6	1087.4	985.8	1455.6	1777.6	1758.2	1214.4	1765.5	1720
Ppih	D4A5R0	Peptidyl-prolyl cis-trans isomerase OS=Rattus norvegicus OX=10116 GN=Ppih PE=1 SV=2	0.00997278	-0.334872	1837.2	1942.2	1627	1806.2	1652.4	1219	1937.1	2358.6	2348.6	1823.6	2027.2	2223.5
Myo9b	A0A0G2JYG5	Unconventional myosin-IXb OS=Rattus norvegicus OX=10116 GN=Myo9b PE=1 SV=1	0.013629	-0.337437	896	989.7	975.4	907.1	852.5	562.4	1024.4	1097.6	1089.4	937.4	1192.5	1207.6
Mrps6	F1M6D0	Mitochondrial ribosomal protein S6 OS=Rattus norvegicus OX=10116 GN=Mrps6 PE=1 SV=2	0.023311	-0.272431	2826.5	2914.6	2518.4	2429.9	2684.8	3173.5	2866.3	3236.1	3896.3	3466	3726.6	2795.7
Stau1	Q9ET50	Staufen double-stranded RNA-binding protein 1 OS=Rattus norvegicus OX=10116 GN=Stau1 PE=1 SV=1	0.00109354	-0.409733	1297.6	1546.4	1380.9	1273.7	1245	1253	1603.3	1940.5	2098.1	1700.2	1567.7	1713.2
Nfkbia	Q63746	NF-kappa-B inhibitor alpha OS=Rattus norvegicus OX=10116 GN=Nfkbia PE=2 SV=1	0.00999738	-0.447134	571.3	696.4	693.9	557.6	625.9	373.2	690.7	852.6	797.2	640.8	890.5	924.8
Trim33	D3ZUK4	Tripartite motif-containing 33 OS=Rattus norvegicus OX=10116 GN=Trim33 PE=1 SV=3	0.0314443	-0.342065	396.9	450.2	384.8	357.4	408.9	224.4	461.5	569.9	444.2	410.7	429.2	501.8
Gnl3	Q811S9	Guanine nucleotide-binding protein-like 3 OS=Rattus norvegicus OX=10116 GN=Gnl3 PE=1 SV=1	0.0296976	-0.375141	1087	1187.9	1078.2	1062.6	907.3	728.2	1218.6	1659.6	1280.8	1010.2	1164.4	1514.6
Ap3m2	P53678	AP-3 complex subunit mu-2 OS=Rattus norvegicus OX=10116 GN=Ap3m2 PE=2 SV=1	0.0132754	-0.276224	1952.8	2015.8	1917.2	1875.6	1644.6	1362.6	2085.8	2388.9	2204.4	1973.4	1998.6	2389.9
Rps6ka4	D3ZSB7	Ribosomal protein S6 kinase OS=Rattus norvegicus OX=10116 GN=Rps6ka4 PE=1 SV=2	0.0261551	-0.310843	1173.2	1454.4	1214	1146.3	1110.7	1152.1	1563.4	1907.2	1385.5	1280	1266.6	1591.3
Chmp1b	B4F787	Chmp1b protein (Fragment) OS=Rattus norvegicus OX=10116 GN=Chmp1b PE=2 SV=1	0.0270485	-0.296234	2998.2	2767.2	2536.7	2619.4	2202.1	1704.3	3091.3	3317.2	2968.7	2903.6	2606.7	3320.2
L3hypdh	D3ZV91	Trans-3-hydroxy-L-proline dehydratase OS=Rattus norvegicus OX=10116 GN=L3hypdh PE=1 SV=1	0.00987405	-0.284409	1796.7	1927.8	2076.6	1819.9	2001.7	1331.3	2055.3	2466.3	2341.3	2099.5	2157.6	2221
Mrpl47	Q3B8R7	Mitochondrial ribosomal protein L47 OS=Rattus norvegicus OX=10116 GN=Mrpl47 PE=1 SV=1	0.00175625	0.446824	1072.7	985.9	1285.7	1142.4	1313.3	1123	924.2	729.3	776.8	956.2	993.5	699.1
Pcolce	Q5RJN2	Pcolce protein OS=Rattus norvegicus OX=10116 GN=Pcolce PE=1 SV=1	0.00689572	-0.614334	1022.5	1227.2	824.8	909.2	966.3	414.4	1343.9	1500.7	1234	1150.7	1260.4	1722.4
RGD1309362	Q4V797	Interferon-gamma-inducible GTPase Ifgga1 protein OS=Rattus norvegicus OX=10116 GN=RGD1309362 PE=1 SV=1	0.0213562	-0.324877	672	768	885.9	815.3	846.3	586.9	841.6	1176.3	1018.1	872.7	843.1	977.9
RGD1566265	G3V6A6	Similar to RIKEN cDNA 2610002M06 OS=Rattus norvegicus OX=10116 GN=RGD1566265 PE=1 SV=1	0.0147186	-0.661711	317.6	388.4	287.7	299.3	318.5	206.5	444.4	636.4	484.2	334.3	341.2	635.5
Eif2b5	Q64350	Translation initiation factor eIF-2B subunit epsilon OS=Rattus norvegicus OX=10116 GN=Eif2b5 PE=1 SV=2	0.0165967	-0.312472	1014.2	1101.8	991.8	1009.3	922.2	667.1	1158.1	1293.9	1150.1	957.7	1236.2	1290.4
Brd4	A0A0G2JYV0	Bromodomain-containing 4 OS=Rattus norvegicus OX=10116 GN=Brd4 PE=1 SV=1	0.0195843	-0.424357	1715.4	2075	1503	1588.3	1393.9	993.8	1859.4	2487.8	2012.7	1648.1	2172	2259.3
Vps33a	Q3KRF0	Vacuolar protein sorting 33 homolog A (S. cerevisiae) OS=Rattus norvegicus OX=10116 GN=Vps33a PE=2 SV=1	0.00306176	-0.433751	926.8	1123	931.8	913.9	855.4	643.4	1247.5	1382.6	1223.3	999.2	1178.5	1255.2
Tbc1d17	B1H264	TBC1 domain family, member 17 OS=Rattus norvegicus OX=10116 GN=Tbc1d17 PE=1 SV=1	0.0417376	-0.30067	1377.9	1832.4	1455.5	1647.9	1453.5	962	1740.5	1960.7	1745.8	1442.6	1969.7	1892.6
Dpp9	M0R781	Dipeptidyl peptidase 9 OS=Rattus norvegicus OX=10116 GN=Dpp9 PE=1 SV=1	0.0386892	-0.316621	2088.2	2189	2164.7	2377.7	2412.2	1447.8	2333.1	3136.9	3158.6	2451.3	2418.3	2293.1
Fam98c	F1LQ27	Family with sequence similarity 98, member C OS=Rattus norvegicus OX=10116 GN=Fam98c PE=1 SV=1	0.0356266	-0.403069	1053.4	1205.5	1100.5	1117	947.6	582.5	1241.3	1638.5	1288.9	1061.9	1125.1	1586.8
Pnpla8	A0A0G2K621	Calcium-independent phospholipase A2-gamma OS=Rattus norvegicus OX=10116 GN=Pnpla8 PE=1 SV=1	0.00228005	0.33001	558.8	671.6	604.4	593.7	669.2	733.2	532.9	473.6	474.8	479.3	589.4	497.6
Sfr1	A0A0H2UHK0	Meiosis protein 5 homolog OS=Rattus norvegicus OX=10116 GN=Sfr1 PE=1 SV=1	0.0148207	-0.374099	2215.6	2159.1	1831.8	1890.9	1831.1	1040	2148	2445.7	2599.9	2286.5	2462	2273.4
Micos10	B2RYW8	MICOS complex subunit Mic10 OS=Rattus norvegicus OX=10116 GN=Micos10 PE=3 SV=1	0.0347453	0.425917	2249	2344.9	2383.5	2184	2412.4	3521.2	2117.8	1412.8	1621.7	1732.1	2559	1792.8
Nipsnap1	Q5EBA4	Nipsnap1 protein (Fragment) OS=Rattus norvegicus OX=10116 GN=Nipsnap1 PE=2 SV=1	0.0172241	-0.291404	1547.8	1565.1	1566.2	1631.2	1511.1	994.2	1921	1856.4	1770	1947.6	1517.6	1776.2
Alad	P06214	Delta-aminolevulinic acid dehydratase OS=Rattus norvegicus OX=10116 GN=Alad PE=1 SV=1	0.00884474	0.295743	1282.7	1014.7	1309.5	1247.5	1421.7	1338.8	1069.2	949.3	1192.3	1106.3	1005	881.4
Trappc9	D3ZJK6	Trafficking protein particle complex 9 OS=Rattus norvegicus OX=10116 GN=Trappc9 PE=1 SV=2	0.000951679	-0.282694	960	1037.5	985	894.7	976.6	831.2	1041.6	1193.8	1216	1073.5	1242.1	1148.6
Cd248	D3ZN06	CD248 antigen, endosialin (Predicted) OS=Rattus norvegicus OX=10116 GN=Cd248 PE=4 SV=1	0.00351353	-0.409294	1179.1	1481.4	1265.3	1156.6	1198.3	981	1578.2	1733.5	1841.3	1468.8	1303.7	1718.3
Mettl26	Q497C3	Methyltransferase-like 26 OS=Rattus norvegicus OX=10116 GN=Mettl26 PE=2 SV=2	0.0305314	-0.802632	744.7	867.3	652.1	773.9	654.4	364	734.4	1128.2	1834.7	1642.8	939.6	795.8
Sardh	Q64380	Sarcosine dehydrogenase, mitochondrial OS=Rattus norvegicus OX=10116 GN=Sardh PE=1 SV=2	0.0169247	-0.421335	710.7	923.6	589.9	903.4	781.6	485.4	1016.5	770.1	1081.6	904.1	1017.6	1095.2
Smarcd1	D3ZBS9	SWI/SNF related, matrix associated, actin dependent regulator of chromatin, subfamily d, member 1 (Predicted) OS=Rattus norvegicus OX=10116 GN=Smarcd1 PE=3 SV=1	0.0207553	-0.277853	746.4	825.6	745.6	775.8	774.2	825.2	832.2	1146.5	1019.3	813.6	914.7	963.2
Rbms2	Q4QR81	RNA binding motif, single stranded interacting protein 2, isoform CRA_a OS=Rattus norvegicus OX=10116 GN=Rbms2 PE=1 SV=1	0.0014825	-0.531647	1414.6	1329.9	1144.8	1127.8	945.7	896.6	1519	1872.4	1887.5	1499.2	1415.3	1722.4
Tapbp	A0A023IM54	TAP binding protein OS=Rattus norvegicus OX=10116 GN=Tapbp PE=2 SV=1	0.0374848	-0.364746	1992.7	1347.2	1565.3	1720.5	1484.5	1356.7	1857.7	2256.2	2728.2	1679.9	1788.5	1879.6
Ctps2	Q5U2N0	CTP synthase 2 OS=Rattus norvegicus OX=10116 GN=Ctps2 PE=1 SV=1	0.0375194	-0.283121	1078.8	1221.4	1117.8	1060.8	984.5	807.2	1346.4	1441.7	1271.3	1049.5	1053.2	1468
Inpp5b	D4A2N2	Phosphoinositide 5-phosphatase OS=Rattus norvegicus OX=10116 GN=Inpp5b PE=1 SV=2	0.0182568	-0.390513	1245.5	1263.9	1063.9	1121.9	1130.1	706.6	1279.5	1739.3	1618.9	1227.8	1248.1	1448.8
Ugt1a1	Q5DT04	UDP-glucuronosyltransferase OS=Rattus norvegicus OX=10116 GN=Ugt1a1 PE=2 SV=1	0.0369146	-0.458442	2470	2701.8	2442.8	2350	1858.9	963.6	2796.7	3664	2696.3	2549.7	2424.8	3438.7
Adrm1	Q9JMB5	Proteasomal ubiquitin receptor ADRM1 OS=Rattus norvegicus OX=10116 GN=Adrm1 PE=1 SV=2	0.0371737	-0.352131	4599.9	4799	4138.3	4069.9	3681.8	2577	5023.5	5949.4	5049.8	4150.9	4276.4	6013.5
Rps26	P62856	40S ribosomal protein S26 OS=Rattus norvegicus OX=10116 GN=Rps26 PE=3 SV=3	0.0194228	-0.383656	2230.3	2072.5	2353.8	2093.4	1739.9	1213.6	2472.4	2963.6	2643.6	2197.8	2187	2804.5
Lage3	D3ZPW6	L antigen family, member 3 OS=Rattus norvegicus OX=10116 GN=Lage3 PE=1 SV=1	0.00661883	-0.450964	290.4	408.1	334.3	320.2	352.5	213	433.2	480.2	426.2	338.8	472.4	471.7
Fggy	F1LSP9	FGGY carbohydrate kinase domain-containing OS=Rattus norvegicus OX=10116 GN=Fggy PE=1 SV=1	0.00448022	-0.296371	1260	1653.9	1385.4	1406.6	1597.3	1502.7	1623.4	1944.4	2028.5	1598.2	1833.5	1786.1
Gabarapl2	P60522	Gamma-aminobutyric acid receptor-associated protein-like 2 OS=Rattus norvegicus OX=10116 GN=Gabarapl2 PE=3 SV=1	0.00932138	-0.343915	1677	1983.3	1480.9	1612.2	1463.6	1337	1893.8	2257.8	2182.5	1632.6	1969.9	2189.3
Prrc2a	Q6MG48	Protein PRRC2A OS=Rattus norvegicus OX=10116 GN=Prrc2a PE=1 SV=1	0.000885297	-0.407923	1151.2	1249.6	1150.8	1176.1	1170.4	1018.3	1331.3	1722	1719.9	1323.8	1617.3	1462.2
Klk7	D3ZZY0	Glandular kallikrein-7, submandibular/renal OS=Rattus norvegicus OX=10116 GN=Klk7 PE=4 SV=3	0.0179767	-0.410071	2239.4	2053.5	1815.7	2077.2	1594	1125.4	2343.3	2877.7	2049.9	2104.3	2454.1	2661
	A0A0G2K613	Uncharacterized protein OS=Rattus norvegicus OX=10116 PE=3 SV=1	0.0278428	-0.277215	1299.6	1061.5	1020.2	1082.8	868.6	787.1	1207.4	1375.4	1300.9	1123.7	1127.5	1281.4
Ppig	G3V6Y9	Peptidyl-prolyl cis-trans isomerase G OS=Rattus norvegicus OX=10116 GN=Ppig PE=1 SV=1	0.00984545	-0.311493	1118.7	1171	1187	1179.6	967.9	825.4	1364.9	1464.4	1394.2	1313.7	1077.4	1389.3
Pdcd11	D3ZNI3	Programmed cell death 11 OS=Rattus norvegicus OX=10116 GN=Pdcd11 PE=1 SV=1	0.00354181	-0.459243	1866.2	1977.1	1706.2	1913.4	1597.1	1310.3	2268	2875.8	2548	2026.5	2011.7	2527.3
Rbp2	P06768	Retinol-binding protein 2 OS=Rattus norvegicus OX=10116 GN=Rbp2 PE=1 SV=3	0.0317556	-0.407743	945.6	1075.5	946	918.6	956.4	605.4	1231.1	1627	998.3	932.9	1178.9	1258.5
Hgh1	Q6AY79	Protein HGH1 homolog OS=Rattus norvegicus OX=10116 GN=Hgh1 PE=2 SV=1	0.00308612	-0.30227	405.9	502.6	475.5	460.9	562.2	445.1	587	649.9	572.9	510.5	602.8	593.9
Sde2	A0A0G2KA69	Replication stress response regulator SDE2 OS=Rattus norvegicus OX=10116 GN=Sde2 PE=1 SV=1	0.0119021	-0.533125	1184.4	1411.9	1078.3	1146.7	964.2	534	1447.1	1825.1	1400.5	1288.4	1370.6	1813
Hspa13	O35162	Heat shock 70 kDa protein 13 OS=Rattus norvegicus OX=10116 GN=Hspa13 PE=1 SV=2	0.0253333	-0.352758	2251.2	2309.7	2156.3	2301.2	1924.2	1169.7	2425.5	2827.3	2617.9	2274.2	2345.1	2977.4
Cnot3	D3ZUV9	CCR4-NOT transcription complex, subunit 3 OS=Rattus norvegicus OX=10116 GN=Cnot3 PE=1 SV=2	0.00895405	-0.278726	723.6	833	671.9	722.6	680.9	594.2	751.1	946.7	879.9	754.1	895.4	899.7
Bcas2	B5DFM8	Pre-mRNA-splicing factor SPF27 OS=Rattus norvegicus OX=10116 GN=Bcas2 PE=1 SV=1	0.0421036	-0.290849	299.2	395.2	367.9	359.2	270.8	240.9	423.7	418.9	364.7	383.2	326	448.5
Ang	Q5WRG2	Angiogenin OS=Rattus norvegicus OX=10116 GN=Ang PE=1 SV=1	0.0102211	-0.464543	1541.6	1530.4	1184.4	1245.7	1244.2	722.9	1717.3	1901	1635.1	1606.3	1427.8	2019.1
Phykpl	B0BNC4	5-phosphohydroxy-L-lysine phospho-lyase OS=Rattus norvegicus OX=10116 GN=Phykpl PE=1 SV=1	0.020642	-0.281426	1126.8	1448.6	1049.4	1071.2	1231.5	991.4	1270.8	1608.5	1450.7	1204.1	1393.5	1481.6
Ccdc8	A0A0G2JTP3	Coiled-coil domain-containing protein 8 OS=Rattus norvegicus OX=10116 GN=Ccdc8 PE=1 SV=1	0.0234292	-0.539604	711.1	1026.1	885.7	699	797.3	1242	1224.9	1393.9	1606.7	832.4	1108	1627
Mmp14	Q10739	Matrix metalloproteinase-14 OS=Rattus norvegicus OX=10116 GN=Mmp14 PE=2 SV=2	0.0442374	-0.3359	611.6	576.9	618.4	656.4	718.7	431	631.1	856.5	968.1	791.9	693.3	619.3
Zmat2	D4AD01	RCG49513 OS=Rattus norvegicus OX=10116 GN=Zmat2 PE=1 SV=1	0.0392524	0.362272	1743.7	1444	2057.8	2324.9	2184	1457.8	1442.4	1320.6	1303.3	1833.1	1519.5	1303.5
Dctn4	Q498N3	Dctn4 protein OS=Rattus norvegicus OX=10116 GN=Dctn4 PE=2 SV=1	0.0025108	-0.538829	613.3	716.3	572.8	536.3	552.5	494.5	689.5	931.2	1062.2	887.6	744.5	749
Cyhr1	B5DEK6	Cyhr1 protein OS=Rattus norvegicus OX=10116 GN=Cyhr1 PE=1 SV=1	0.0082961	-0.424842	179.5	208.9	172.6	184.9	185.3	128.3	214.8	242.5	307.7	216.7	229.3	211.3
Cgn	D4A4X4	Cingulin OS=Rattus norvegicus OX=10116 GN=Cgn PE=1 SV=2	0.0183132	-0.361136	1306.3	1646.4	1334.8	1225.5	1035.2	1033.1	1744.7	1810.2	1661	1250.9	1496.3	1774.6
Smpdl3b	Q4V7D9	Acid sphingomyelinase-like phosphodiesterase OS=Rattus norvegicus OX=10116 GN=Smpdl3b PE=2 SV=1	0.0156621	-0.305908	1219.1	1206.7	1133.2	1228.5	1232.1	788.3	1200.3	1467.1	1459	1290.6	1387.8	1611.1
Fstl1	Q62632	Follistatin-related protein 1 OS=Rattus norvegicus OX=10116 GN=Fstl1 PE=1 SV=1	0.0225944	-0.442162	1142.1	1159.2	1048.2	1084.6	1063.4	403.7	1107.6	1251.9	1503.2	1348.3	1455.3	1351.3
Clns1a	Q6P9X1	Chloride channel, nucleotide sensitive 1A OS=Rattus norvegicus OX=10116 GN=Clns1a PE=1 SV=1	0.0142708	-0.385884	127.4	170.5	137.2	143.1	129.8	96.8	170.1	178.8	176.2	135.3	180.5	210.7
Spryd3	F1M7P8	SPRY domain-containing 3 OS=Rattus norvegicus OX=10116 GN=Spryd3 PE=4 SV=1	0.00289259	-0.437146	413.8	459	418.4	403.3	409.2	279.3	499.5	632.1	532.3	448.4	535.4	578.7
Cwc15	Q5BJP2	Spliceosome-associated protein CWC15 homolog OS=Rattus norvegicus OX=10116 GN=Cwc15 PE=1 SV=1	0.0104326	-0.381957	1832	1737.3	1558.1	1503.3	1324.8	987.5	1754.5	2162.4	1992.7	1816.3	1800.3	2127.5
Sike1	Q5FWT9	Suppressor of IKBKE 1 OS=Rattus norvegicus OX=10116 GN=Sike1 PE=2 SV=1	0.00218738	-0.372079	547.9	667.2	541.1	577.4	588.5	483.9	614.2	835.8	757.7	693.5	709.5	797.4
Pax9	R9PXT8	Paired box protein Pax-9 OS=Rattus norvegicus OX=10116 GN=Pax9 PE=4 SV=2	1.39157e-05	-0.991195	1765.2	1916.4	1651.7	1483.8	1252.8	1347.5	2603.9	3164.5	3519.7	2650.8	3226.8	3554.5
Ikbkg	Q6TMG5	NF-kappa-B essential modulator OS=Rattus norvegicus OX=10116 GN=Ikbkg PE=2 SV=1	0.0156638	-0.355608	1199.9	1234.5	1145.7	1224.9	1047.4	711.6	1254.7	1625.1	1390	1185.6	1422.5	1520.9
Nt5c	D3ZWR1	5', 3'-nucleotidase, cytosolic OS=Rattus norvegicus OX=10116 GN=Nt5c PE=1 SV=3	0.00128273	-0.435385	850.3	757.5	784.6	819.8	770	509.5	944.8	1098.9	900.4	1091.7	995.3	1042.9
LOC100359600	M0R7I0	Importin subunit alpha OS=Rattus norvegicus OX=10116 GN=LOC100359600 PE=3 SV=1	0.0095787	-0.355552	1028.3	1244.6	1155.5	1115.9	1022	828.9	1302.1	1662	1226.7	1162.5	1385.8	1443.4
Spg7	Q7TT47	Paraplegin OS=Rattus norvegicus OX=10116 GN=Spg7 PE=2 SV=2	0.0439582	0.269888	1717.2	1803.4	2074.1	2160.5	2611.7	1807.8	1623.7	1609.8	1617.8	1571.8	1992.8	1681.6
Pgghg	D3ZY02	Protein-glucosylgalactosylhydroxylysine glucosidase OS=Rattus norvegicus OX=10116 GN=Pgghg PE=1 SV=3	0.0281392	-0.297287	1597.2	1679.6	1488.3	1617	1745.1	987.8	1638.3	2076.7	2113.3	1778.3	1777.2	1817
Zbtb7a	G3V8P6	Zinc finger and BTB domain containing 7a OS=Rattus norvegicus OX=10116 GN=Zbtb7a PE=1 SV=1	0.0378907	-0.272654	1712	1681.9	1585.9	1609	1372.5	1203.8	1820.7	2230.9	1770.1	1645.1	1543.2	2061.7
Ptprf	G3V8P4	Protein-tyrosine-phosphatase OS=Rattus norvegicus OX=10116 GN=Ptprf PE=1 SV=1	0.00840607	-0.483773	1337.4	1265.6	1127.7	1224	1053.7	624.7	1376.3	1843.8	1744.1	1312.2	1509.3	1490
Chchd4	Q5BJN5	Mitochondrial intermembrane space import and assembly protein 40 OS=Rattus norvegicus OX=10116 GN=Chchd4 PE=2 SV=1	0.000761028	-0.608803	1869.8	2363.8	1644.4	1586.8	1659.1	1766.9	2421.3	3361.5	2997.3	2256.7	2786.5	2785.1
Gdap2	Q66H63	Ganglioside-induced differentiation-associated-protein 2 OS=Rattus norvegicus OX=10116 GN=Gdap2 PE=2 SV=1	0.0222538	-0.28388	1176.8	1109.7	902.9	805.7	822.2	1058.6	1199.5	1272.5	1177.7	976.5	1263.9	1263.6
Fnbp1	F1LZF2	Formin-binding protein 1 OS=Rattus norvegicus OX=10116 GN=Fnbp1 PE=1 SV=3	0.00361273	-0.393026	2110.1	2086.6	1809.6	1860.6	1787.9	1249.1	2227	2600.5	2637.3	2187.6	2240	2426
Eipr1	F1LNX7	EARP and GARP complex-interacting protein 1 OS=Rattus norvegicus OX=10116 GN=Eipr1 PE=1 SV=3	0.0066595	-0.298228	461.5	555.7	378.8	391.1	441.2	507.8	562.7	610.4	580.1	523.6	558.8	528.8
Zfp207	Q498C9	RCG33491, isoform CRA_b OS=Rattus norvegicus OX=10116 GN=Zfp207 PE=1 SV=1	0.0207655	-0.350379	549.4	582	581.6	576.5	510.7	382.1	670.4	831.8	648.8	542.2	605.6	758.3
Timm22	Q9JKW1	Mitochondrial import inner membrane translocase subunit Tim22 OS=Rattus norvegicus OX=10116 GN=Timm22 PE=2 SV=2	0.00925212	-1.10283	1025.9	1801.2	1043	999.1	920.3	887.2	1428.2	3078.9	2558.6	1193.7	3510.5	2570
Zc3h18	Q6TQE1	Zinc finger CCCH domain-containing protein 18 OS=Rattus norvegicus OX=10116 GN=Zc3h18 PE=1 SV=1	0.0220013	-0.488385	903.6	1029.1	839	878.4	820.8	463.4	1043.2	1504.8	1332.6	995.4	880.4	1165.8
Ppp1r9b	O35274	Neurabin-2 OS=Rattus norvegicus OX=10116 GN=Ppp1r9b PE=1 SV=1	0.0307951	-0.399006	835	1192.1	881.5	863.1	802.3	837.5	1150.7	1583.8	1257.8	893.3	1002.3	1247.7
Cpn1	Q9EQV8	Carboxypeptidase N catalytic chain OS=Rattus norvegicus OX=10116 GN=Cpn1 PE=2 SV=1	0.0179039	-0.309921	1517.5	1352	1352.8	1704.3	1831.7	1138.4	1881.8	1815	1877.6	1746.4	1898.3	1809.6
Thbd	O35370	Thrombomodulin OS=Rattus norvegicus OX=10116 GN=Thbd PE=1 SV=1	0.00180597	-0.647246	305.2	407.9	398.8	361.7	388.7	251	465.9	680.5	638.5	438.2	500.2	586.5
Cpsf2	D3Z9E6	Cleavage and polyadenylation specificity factor subunit 2 OS=Rattus norvegicus OX=10116 GN=Cpsf2 PE=1 SV=1	0.0325199	-0.374746	435.5	544.8	457.1	531.4	476.3	281.7	529	726.3	602.2	549	468.6	660.5
Med25	D3ZJW8	Mediator complex subunit 25 OS=Rattus norvegicus OX=10116 GN=Med25 PE=3 SV=2	0.0132782	-0.285133	523.8	554.4	436	502.5	472.3	400.4	545.2	674.1	654.8	510.6	574.4	561.7
Sms	Q3MIE9	Spermine synthase OS=Rattus norvegicus OX=10116 GN=Sms PE=1 SV=1	0.0277088	-0.385482	382.5	488.2	375.6	484.5	521.9	248.8	503.2	618.8	619.3	455.5	511.8	559.1
Mpp7	Q5U2Y3	MAGUK p55 subfamily member 7 OS=Rattus norvegicus OX=10116 GN=Mpp7 PE=2 SV=2	0.00311839	-0.301884	955.4	1151.1	1036.8	952.7	975.8	938	1092.3	1387.1	1365.7	1112	1214.2	1237.3
Arsb	B4F7E2	Arylsulfatase B OS=Rattus norvegicus OX=10116 GN=Arsb PE=2 SV=1	0.0250851	-0.383106	1645	1633.6	1714.6	1759	1259.6	949	2200.4	1714.5	1723.2	2062.6	1680.8	2304.7
Fkbp1a	Q62658	Peptidyl-prolyl cis-trans isomerase FKBP1A OS=Rattus norvegicus OX=10116 GN=Fkbp1a PE=1 SV=3	0.00308584	-0.477463	283.7	339.6	239.9	255.6	293.4	272	374.3	462.9	463.5	331.7	328.1	384.4
LOC103689968	A0A0G2K4L3	Zinc finger protein 622 OS=Rattus norvegicus OX=10116 GN=LOC103689968 PE=1 SV=1	0.0373139	-0.581471	842.2	828.4	515.4	524.4	400.5	281.5	749.4	1025.6	864.6	566.1	845.2	1025.4
	M0R7E6	Arsenite-resistance protein 2 OS=Rattus norvegicus OX=10116 PE=1 SV=2	0.00235227	-0.369248	907.1	891.8	810.6	795.7	767.9	606.8	1053.1	1126.5	1026.9	947.6	901.9	1118.1
Col4a5	F1LUN5	Collagen type IV alpha 5 chain OS=Rattus norvegicus OX=10116 GN=Col4a5 PE=4 SV=3	0.0250024	-0.463429	323.3	406.4	369.9	332	273.5	188.7	444.8	526.6	382	303	485.1	469.7
Commd6	D4A8E7	COMM domain-containing 6 OS=Rattus norvegicus OX=10116 GN=Commd6 PE=1 SV=1	0.0060643	-0.525946	524.9	709.9	582.1	595.1	523.1	385.6	652.2	718.7	889.8	1008.7	816	696
Arpin	D4A1B2	Arpin OS=Rattus norvegicus OX=10116 GN=Arpin PE=1 SV=1	0.0376734	-0.304713	1496.3	1710	1409.1	1561.7	1334.5	866.5	1614.7	1919.5	1756.1	1487.9	1663.8	1906.4
Castor1	Q5BJZ0	Cytosolic arginine sensor for mTORC1 subunit 1 OS=Rattus norvegicus OX=10116 GN=Castor1 PE=2 SV=1	0.0372032	-0.34995	173	202.2	175.7	190.3	186.5	195	189	273.5	283.7	262.7	244.8	177.2
Luzp1	A0A0G2K101	Leucine zipper protein 1 OS=Rattus norvegicus OX=10116 GN=Luzp1 PE=1 SV=1	0.0254662	-0.324407	1533.6	1625.6	1492.8	1399.4	1258.7	866.4	1626	1952.7	1661.4	1565.8	1554.9	1877.4
Ppox	D3ZVN7	Protoporphyrinogen oxidase OS=Rattus norvegicus OX=10116 GN=Ppox PE=1 SV=1	0.0310947	-0.487003	923.5	1360	944.5	864.8	978.3	1396.4	1438.7	1915.1	1795.2	1023.8	1199.5	1692.1
Grwd1	A0A140TAH3	Glutamate-rich WD repeat-containing protein 1 OS=Rattus norvegicus OX=10116 GN=Grwd1 PE=1 SV=1	0.0465823	-0.405381	498.5	605.4	515.2	574.4	434.3	321.6	633.1	844.2	558.7	475.3	613.4	781.6
Hmox1	P06762	Heme oxygenase 1 OS=Rattus norvegicus OX=10116 GN=Hmox1 PE=1 SV=1	0.0212663	-0.313694	861	724.5	658.8	740.4	607.4	477.3	804.5	960.9	855.8	755.2	862.5	818.9
Bop1	Q562C2	Ribosome biogenesis protein BOP1 OS=Rattus norvegicus OX=10116 GN=Bop1 PE=1 SV=1	0.0484392	-0.28947	1371	1434.8	1361.5	1413.5	1222.5	754.6	1475.3	1781.9	1436.7	1362.1	1486.2	1695
Col12a1	P70560	Collagen alpha-1(XII) chain (Fragment) OS=Rattus norvegicus OX=10116 GN=Col12a1 PE=2 SV=1	0.0375979	-0.513741	418.3	726.9	433.1	572.1	428.3	610.8	752.5	1017.3	802.8	436.7	677.1	867.4
Esrp2	B2RYJ8	Epithelial splicing regulatory protein 2 OS=Rattus norvegicus OX=10116 GN=Esrp2 PE=2 SV=1	0.029065	-0.381605	1890.4	2054.8	1924.3	1983.2	1433.7	972.5	2149.5	2607.8	2112.6	1895.8	2121	2478.5
Itga2	A0A0G2K470	Integrin subunit alpha 2 OS=Rattus norvegicus OX=10116 GN=Itga2 PE=3 SV=1	0.00289434	-0.471313	242.5	293.1	208.2	227.1	230	179.9	294.8	362.3	329.8	248.7	338	340.7
Anapc4	D3ZUB7	Anaphase-promoting complex subunit 4 OS=Rattus norvegicus OX=10116 GN=Anapc4 PE=1 SV=1	0.00825293	-0.347442	241.1	264.5	255.9	241.8	246	163.1	294.1	344.3	307.3	249.3	292.7	309.3
Arsa	Q3KR80	Arylsulfatase A OS=Rattus norvegicus OX=10116 GN=Arsa PE=2 SV=1	0.0185479	-0.746868	1309.9	2111.8	1308.4	1264.4	1077	1367.1	2269.3	3336	2531.6	1497.8	1534.3	2992.2
Moxd1	G3V9S5	Monooxygenase, DBH-like 1 OS=Rattus norvegicus OX=10116 GN=Moxd1 PE=3 SV=1	0.0233119	-0.299216	1380.3	1416.7	1449.6	1485.6	1297.2	910.7	1565	1811	1844.8	1393.4	1476.8	1679.1
Sumo1	Q5I0H3	Small ubiquitin-related modifier 1 OS=Rattus norvegicus OX=10116 GN=Sumo1 PE=1 SV=1	0.0194816	-0.465243	1092.7	1334.3	1054.2	1145.1	987.8	565.9	1347.9	1693.5	1449.4	1188.7	1166.5	1685.8
Nup85	Q4QQS8	Nuclear pore complex protein Nup85 OS=Rattus norvegicus OX=10116 GN=Nup85 PE=2 SV=1	0.00610178	-0.473454	1110.7	1403.5	904.8	1024.7	911.7	784.2	1309.2	1674.2	1400.6	1169	1412.7	1558.7
Fam50b	D3Z9C2	Family with sequence similarity 50, member B OS=Rattus norvegicus OX=10116 GN=Fam50b PE=4 SV=1	0.0423855	0.509435	2820.6	1582	2292.1	1808.4	1929.3	1684.8	1231.6	1164.4	1156.9	1400.7	2280.3	1278.4
Vkorc1	A0A1S7IVH6	Vitamin-K-epoxide reductase (warfarin-sensitive) OS=Rattus norvegicus OX=10116 GN=Vkorc1 PE=2 SV=1	0.0107842	-0.479988	367.3	466.4	421.2	398.2	301.2	243.9	494.6	541.6	554.1	358.3	564.1	553.2
Rbm27	F1M1R4	RNA-binding motif protein 27 OS=Rattus norvegicus OX=10116 GN=Rbm27 PE=1 SV=2	0.0242332	-0.600028	820.8	1015.4	864.1	831.5	970.3	670.6	927.1	1628.3	1835.7	1121.8	1166.9	1160.7
Elovl1	Q5U2Z8	Elongation of very long chain fatty acids protein 1 OS=Rattus norvegicus OX=10116 GN=Elovl1 PE=1 SV=1	0.049593	-0.620059	507	537.4	446.3	394.1	257.5	114.2	571.8	722.3	508.3	440.1	429.6	796
Ppic	Q6AYQ9	Peptidyl-prolyl cis-trans isomerase OS=Rattus norvegicus OX=10116 GN=Ppic PE=1 SV=1	0.0136475	-0.464996	641.4	644.4	515.8	526.3	663.7	294.9	731.2	799.5	726.3	776.1	735.4	767.9
Hebp1	B4F7C7	Hebp1 protein OS=Rattus norvegicus OX=10116 GN=Hebp1 PE=1 SV=1	0.0174077	-0.364194	401.4	395.3	286	352.1	306.1	222.1	375.4	463	468.7	400.3	378.3	441
Smurf2	F1M3F2	HECT-type E3 ubiquitin transferase OS=Rattus norvegicus OX=10116 GN=Smurf2 PE=4 SV=2	0.0175611	-0.363744	824.6	949.7	855.9	866.6	892.4	496.4	908.1	1176.5	1168	929.3	1116.3	988.4
Mbl1	P19999	Mannose-binding protein A OS=Rattus norvegicus OX=10116 GN=Mbl1 PE=1 SV=1	0.0112282	-0.378313	333.7	300.3	231.4	313.7	256.7	185.5	340.7	397.1	354.2	327	374.8	313.6
Scamp2	Q5U2U4	Secretory carrier-associated membrane protein OS=Rattus norvegicus OX=10116 GN=Scamp2 PE=1 SV=1	0.0299686	-0.28969	796.9	801.8	949.7	898.7	896.9	585	899.1	1086.7	1194.9	1017.1	892.9	934.4
Jund	P52909	Transcription factor jun-D OS=Rattus norvegicus OX=10116 GN=Jund PE=1 SV=1	0.0405581	-0.43878	2252.2	2441	2068.9	2063.5	1631.9	815.3	2327.6	2966.1	2405.4	2133.4	2388	3059.3
Nt5c3b	Q6AYP7	7-methylguanosine phosphate-specific 5'-nucleotidase OS=Rattus norvegicus OX=10116 GN=Nt5c3b PE=2 SV=2	0.0341788	-0.351592	1319.7	1704	1206.3	1240.7	1071.8	1004.4	1590.7	1791.9	1795.9	1145.7	1582.8	1722.6
Pofut1	Q6EV70	GDP-fucose protein O-fucosyltransferase 1 OS=Rattus norvegicus OX=10116 GN=Pofut1 PE=1 SV=1	0.0337435	-0.332248	565.7	640.2	554.9	571.1	545.6	301.2	644	696.8	686.2	625.2	638	711.7
Usp25	D4ACD3	Ubiquitin specific protease 25 (Predicted) OS=Rattus norvegicus OX=10116 GN=Usp25 PE=1 SV=1	0.0469869	-0.419275	601.2	666.7	683.4	727.4	687.8	526.4	783.8	1216.3	867.6	713	653.4	971.7
Zc3h4	D3ZVW3	Zinc finger CCCH-type-containing 4 OS=Rattus norvegicus OX=10116 GN=Zc3h4 PE=1 SV=2	0.0204911	-0.275225	321.1	375.8	362	354.7	409.1	276.9	407.4	467.8	455.8	342.6	411.9	455.4
Vasn	D3ZAE6	RCG49849 OS=Rattus norvegicus OX=10116 GN=Vasn PE=1 SV=1	0.0267014	-0.403106	378	404.6	395.4	372.5	410.6	178.8	416.9	556.8	468.4	392.6	528.9	466.1
Acp2	P20611	Lysosomal acid phosphatase OS=Rattus norvegicus OX=10116 GN=Acp2 PE=1 SV=1	0.00712144	-0.373712	769	891.7	660.4	739.8	696.6	524.8	852.9	1022	1011.7	818.9	850.8	992.2
Eloa	Q66HK4	Elongin-A OS=Rattus norvegicus OX=10116 GN=Eloa PE=1 SV=1	0.019877	-0.462604	1794.3	2038.6	1849.8	1936.9	1621.2	994.2	1965.4	3064.5	2644.5	1995.2	2126.7	2307.8
Gas7	M0RD55	Growth arrest-specific protein 7 OS=Rattus norvegicus OX=10116 GN=Gas7 PE=4 SV=1	0.0139894	-0.381967	723.6	790.5	710.6	663.3	632.6	386.8	770	949	872.3	731.3	867.7	901.5
Ncoa5	D3ZEI6	Nuclear receptor coactivator 5 OS=Rattus norvegicus OX=10116 GN=Ncoa5 PE=1 SV=1	0.0235664	-0.319044	172.7	208.9	138.4	150.3	151.1	130.1	198	212.1	192.6	159.5	200.3	224.5
Hs1bp3	D4A6D9	HCLS1-binding protein 3 OS=Rattus norvegicus OX=10116 GN=Hs1bp3 PE=1 SV=1	0.0051282	-0.415475	1555.4	1900	1422.8	1497.2	1412.9	1281.4	1822.8	2367.9	2169.1	1597.1	1996.1	2143.6
Arl6ip1	Q7TMZ5	ADP-ribosylation factor-like 6 interacting protein 1 OS=Rattus norvegicus OX=10116 GN=Arl6ip1 PE=1 SV=1	0.00620782	-0.424147	536.8	580.9	631	604.2	522.2	329.6	583.8	739.2	771.9	692.1	771.6	741.4
	Q99MJ7	Centrosomal protein centrin 2 (Fragment) OS=Rattus norvegicus OX=10116 PE=2 SV=1	0.0337733	-0.273605	1639.1	1695.3	1573.4	1609.7	1627.3	922.6	1690.9	1886	1973.8	1676.7	1892.6	1840.9
Jpt2	Q5BK20	Jupiter microtubule associated homolog 2 OS=Rattus norvegicus OX=10116 GN=Jpt2 PE=2 SV=1	0.0235512	-0.511571	371.7	411.5	329.7	381.1	336.6	199.7	427.9	651.3	550.9	409.5	349.2	505.6
Tma7	D3ZZW2	Coiled-coil domain-containing protein 72 OS=Rattus norvegicus OX=10116 GN=Tma7 PE=3 SV=1	0.0214279	-0.909978	976.8	1531.7	542.2	749.6	822.9	1142.9	1512.2	2567.9	2621	888.4	1468.5	1776.6
	M0RBK4	Ig-like domain-containing protein OS=Rattus norvegicus OX=10116 PE=1 SV=2	0.0287663	-1.11725	312.2	710.1	360.4	385	243.9	85.5	513.1	753.6	639.6	347.8	1218.1	1077.1
	A0A0G2K811	Nucleoplasmin domain-containing protein OS=Rattus norvegicus OX=10116 PE=3 SV=1	0.00951165	-0.585156	639.9	708.4	585.3	603.5	449.2	248.6	725.2	947.7	808.6	640	780.9	950.6
Dpep1	P31430	Dipeptidase 1 OS=Rattus norvegicus OX=10116 GN=Dpep1 PE=2 SV=2	0.0343817	-0.281041	685.4	1040.2	871.5	760.2	759.4	676.6	865.9	1088.9	1093.1	865.1	986.1	925.1
Kti12	Q5I0L7	Protein KTI12 homolog OS=Rattus norvegicus OX=10116 GN=Kti12 PE=1 SV=1	0.0138726	-0.428699	324.9	362.7	264	319.2	323.7	231.7	381.9	533.9	458.4	350.5	351.9	381.5
Plcl1	A0A0G2K4N6	Phosphoinositide phospholipase C OS=Rattus norvegicus OX=10116 GN=Plcl1 PE=1 SV=1	0.00925847	-0.576501	363.4	560.1	299	403.6	289.2	313.4	454.8	600.5	706.9	472.4	578.8	510.1
Rabgap1l	D3ZKH6	RAB GTPase-activating protein 1-like OS=Rattus norvegicus OX=10116 GN=Rabgap1l PE=1 SV=1	0.00514027	-0.483522	513.9	659.3	541.9	538	543.5	364.5	654.2	840.4	871.5	584.3	724.2	745.1
Stard5	D3ZN38	Similar to StAR-related protein 1-4E (Predicted), isoform CRA_a OS=Rattus norvegicus OX=10116 GN=Stard5 PE=1 SV=1	0.019088	-0.270588	470.1	601.8	450.4	459.6	460.5	405.4	539.2	616.3	622.8	526.7	625	505.3
Prpf4	D4A7J8	PRP4 pre-mRNA processing factor 4 homolog (Yeast) OS=Rattus norvegicus OX=10116 GN=Prpf4 PE=1 SV=1	0.00973725	-0.44329	979.5	1094.1	956.4	962.1	876.2	533.4	1141.7	1415.5	1245.3	1008.5	1144.1	1389.6
Dido1	D3ZWL9	Death inducer-obliterator 1 OS=Rattus norvegicus OX=10116 GN=Dido1 PE=1 SV=2	0.00145908	-0.409005	1866.6	2028.2	1775.5	1799.6	1713.3	1248.2	2256.7	2517.9	2384.5	1978.6	2402.5	2310.3
Nelfe	Q6MG75	Negative elongation factor E OS=Rattus norvegicus OX=10116 GN=Nelfe PE=1 SV=1	0.00850938	-0.536798	924.5	996.9	806.6	826.1	810.8	481.7	962.1	1326	1383.5	896.1	1128.4	1335.1
	A0A0G2JZK2	Uncharacterized protein OS=Rattus norvegicus OX=10116 PE=3 SV=1	0.0177631	-0.555282	1424.6	1442.9	1424.1	1405.1	1079.1	623.4	1859.9	2006	1828.6	1115.7	2242.8	1819.8
Polr2e	A0A1W2Q690	DNA-directed RNA polymerase II subunit E OS=Rattus norvegicus OX=10116 GN=Polr2e PE=1 SV=1	0.00532969	-0.441396	723.1	783.1	757.6	754.2	668.1	491.4	801.8	1174.9	1019.2	872.9	866.6	937.3
Mink1	A0A0G2K382	Misshapen-like kinase 1 OS=Rattus norvegicus OX=10116 GN=Mink1 PE=1 SV=1	0.00211423	-0.642059	1358.6	1529.4	1311.6	1207.8	1333.6	1336	1783.2	2389.1	2601.2	2154.4	1786.7	1890
Sema6c	Q9WTL3	Semaphorin-6C OS=Rattus norvegicus OX=10116 GN=Sema6c PE=2 SV=1	0.013153	-0.339667	213.5	263.2	190.4	177.9	214.3	177.4	242	279.7	301.3	212.9	263.4	265.7
Prcp	D4AA31	Prolylcarboxypeptidase OS=Rattus norvegicus OX=10116 GN=Prcp PE=1 SV=1	0.0281543	-0.341674	223.2	256.1	211.8	205.3	243.2	182.5	238	341.4	331	216.3	271	277.7
Ntmt1	Q5BJX0	N-terminal Xaa-Pro-Lys N-methyltransferase 1 OS=Rattus norvegicus OX=10116 GN=Ntmt1 PE=2 SV=3	0.0427371	0.295516	486.2	359.4	521.6	413.3	452.7	512.2	435.8	298.7	351.5	466.2	341.9	342.8
Ttc7b	B5DFB4	Tetratricopeptide repeat domain 7B OS=Rattus norvegicus OX=10116 GN=Ttc7b PE=2 SV=1	0.014608	-0.319763	1185	1556.7	1178.2	1177.5	1263.5	1202.6	1282.5	1633.3	1728.8	1452.9	1873.1	1469.6
	D3ZNA5	Ig-like domain-containing protein (Fragment) OS=Rattus norvegicus OX=10116 PE=3 SV=3	0.000267338	-0.514651	167.4	214.8	201.4	204.9	182.7	138.1	230.1	278.9	270.9	247.6	272.4	284.9
Bloc1s1	D3ZKU7	Biogenesis of lysosome-related organelles complex 1 subunit 1 OS=Rattus norvegicus OX=10116 GN=Bloc1s1 PE=3 SV=1	0.00231419	-0.332347	394.7	434.1	373.5	360.5	378.9	359.7	438.8	537.5	509.5	400.2	488.3	523.3
Tpmt	A0A0G2K2B6	Thiopurine S-methyltransferase OS=Rattus norvegicus OX=10116 GN=Tpmt PE=1 SV=1	0.00845226	0.314154	1034.4	1034.6	1090.8	1154.7	1400.8	1081.6	941	756	966.5	1017.4	924.6	861.4
Slc4a1ap	D3ZTF1	Solute carrier family 4 member 1 adaptor protein OS=Rattus norvegicus OX=10116 GN=Slc4a1ap PE=1 SV=3	0.0236587	-0.326662	785.1	948.7	788.1	824.5	790.8	554.9	897.4	1162.8	1024.1	882.4	830.8	1086.9
Atp9a	M0R6E0	Phospholipid-transporting ATPase OS=Rattus norvegicus OX=10116 GN=Atp9a PE=1 SV=2	0.0177871	-0.498724	401	511.9	497.4	523.4	465.9	284.9	502.8	727.3	669.1	473.8	605.2	814.9
Tmem181	B4F7D5	RGD1566403 protein OS=Rattus norvegicus OX=10116 GN=Tmem181 PE=1 SV=1	0.0349187	-0.298629	1498.2	2100.6	1879.9	1890.6	1445.3	1400	2131.1	2401.9	1990.5	1721.9	1941.7	2376.6
	M0R4Z4	Ig-like domain-containing protein OS=Rattus norvegicus OX=10116 PE=1 SV=2	0.0120163	-0.671887	315.5	554.1	476.4	468.6	405.3	143.9	636.6	669.7	764.4	625.3	657.9	412
Scarb1	G3V636	Scavenger receptor class B member 1 OS=Rattus norvegicus OX=10116 GN=Scarb1 PE=1 SV=1	0.0488366	-0.404504	1631.6	1971.6	1679.8	1667.2	1558.8	700.8	1925.6	2440.4	2055	1515.8	1933.3	2320.3
Dnajb12	Q5FVC4	DnaJ (Hsp40) homolog, subfamily B, member 12 OS=Rattus norvegicus OX=10116 GN=Dnajb12 PE=1 SV=1	0.0105893	-0.4038	452.3	574.4	501.6	488.8	445.5	414.6	530.9	763.1	702	508.6	582.8	719.1
Itgb6	Q6AYF4	Integrin beta-6 OS=Rattus norvegicus OX=10116 GN=Itgb6 PE=2 SV=1	0.00315092	-0.37877	364.1	446.5	409.1	416.9	316.8	407.1	481.3	584.9	504.6	415.8	552.5	530.1
Trmt112	B2RYS9	Multifunctional methyltransferase subunit TRM112-like protein OS=Rattus norvegicus OX=10116 GN=Trmt112 PE=1 SV=1	0.0186161	-0.322518	550.2	535.6	522.7	562.1	431.5	333.1	600.9	672.2	582.5	555.1	563.8	696
Nanp	Q5M969	N-acylneuraminate-9-phosphatase OS=Rattus norvegicus OX=10116 GN=Nanp PE=1 SV=1	0.039689	-0.357384	1583	1605.5	1229.1	1883.1	1313.7	909.6	1507.4	2072.8	2021.4	1603	1756.8	1958.7
Jsrp1	D4A2V6	Junctional sarcoplasmic reticulum protein 1 OS=Rattus norvegicus OX=10116 GN=Jsrp1 PE=1 SV=1	0.0496347	-0.292968	1214.4	1847.4	1714.9	1462.3	1715.1	1874.1	1792.3	2352.1	2091.5	1531.7	1956.3	2317.2
	Q5U2Q3	Ester hydrolase C11orf54 homolog OS=Rattus norvegicus OX=10116 PE=1 SV=1	0.0121149	-0.358307	2063.7	2331.7	1880.7	1963.6	2190.3	1233.2	2222.7	2792.3	2677.5	2461.7	2315.1	2482
Gale	P18645	UDP-glucose 4-epimerase OS=Rattus norvegicus OX=10116 GN=Gale PE=2 SV=1	0.0408568	-0.341911	587.5	630.8	516	604.9	555.9	327	588.3	866.2	611	633	669	716.3
Stard7	A0A0G2JWY8	StAR-related lipid transfer domain-containing 7 OS=Rattus norvegicus OX=10116 GN=Stard7 PE=1 SV=1	0.0350904	-0.416047	920.8	1075.3	1025.3	929.6	956.9	948.2	1048.6	1661.7	1647	1090.1	1122	1244.2
Ppp4r1	F1LRK9	Serine/threonine-protein phosphatase 4 regulatory subunit 1 OS=Rattus norvegicus OX=10116 GN=Ppp4r1 PE=1 SV=2	0.00523497	-0.348422	1209	1426.4	1470	1288.1	1256.8	935.9	1544.5	1808.9	1654.9	1375.6	1659	1615.6
Mtmr2	D3ZA31	Phosphatidylinositol-3,5-bisphosphate 3-phosphatase OS=Rattus norvegicus OX=10116 GN=Mtmr2 PE=1 SV=1	0.0257624	-0.284214	964.3	1133.4	1084.4	1078.2	1088.9	768	1194.4	1461.5	1282.1	1014.7	1147.1	1349.4
Sh3pxd2b	M0RCP2	SH3 and PX domains 2B OS=Rattus norvegicus OX=10116 GN=Sh3pxd2b PE=3 SV=1	0.00326879	-0.489831	880	842.5	927.9	868.1	738.5	504.3	1116	1085.2	1060.2	1145.9	1124.6	1154.3
Dap	Q9QX67	Death-associated protein 1 OS=Rattus norvegicus OX=10116 GN=Dap PE=1 SV=3	0.0138456	-0.80915	478.4	728	210.5	309.3	291.5	219.8	562.7	721.7	821.1	539.4	554.5	721.1
Paxip1	D3ZSX6	PAX-interacting protein 1 OS=Rattus norvegicus OX=10116 GN=Paxip1 PE=4 SV=2	0.00339645	1.03218	1712.8	1422.5	2126	1920.5	2479.2	1096.1	1183.4	655.2	573.6	1342.5	850.9	654.3
Dvl1	Q9WVB9	Segment polarity protein dishevelled homolog DVL-1 OS=Rattus norvegicus OX=10116 GN=Dvl1 PE=1 SV=3	0.0162932	-0.295164	1056.8	1068.3	1105.6	1100.8	1144	718.1	1227.9	1447	1255.2	1124	1171.7	1373.9
Frg1	D3ZZK8	FSHD region gene 1 OS=Rattus norvegicus OX=10116 GN=Frg1 PE=1 SV=3	0.0290099	-0.314032	680.9	743.8	614.5	580.4	568.9	438.9	786.4	822	751.1	637.5	642	870.5
Prkcd	A0A140UHX0	Protein kinase C delta type OS=Rattus norvegicus OX=10116 GN=Prkcd PE=1 SV=1	0.00439367	-0.311853	717.3	819.4	660.4	671.4	647.5	570.6	819.4	973.3	761.6	873.8	810.4	834.2
Paxx	A0A0G2QC22	PAXX, non-homologous end joining factor OS=Rattus norvegicus OX=10116 GN=Paxx PE=1 SV=1	0.0420088	-0.496507	304.4	389.9	226.1	277.5	236.5	188.8	372.1	519.8	353.8	295	286.9	462.4
Mvk	P17256	Mevalonate kinase OS=Rattus norvegicus OX=10116 GN=Mvk PE=1 SV=1	0.0422539	-0.41571	675.8	723.8	696.2	750.5	694.5	264.5	726.8	1037.3	907.6	811.9	695.4	897.1
Pafah1b3	O35263	Platelet-activating factor acetylhydrolase IB subunit gamma OS=Rattus norvegicus OX=10116 GN=Pafah1b3 PE=2 SV=1	0.00108384	-0.739911	796	801.1	602	752.8	641.6	517.4	966.7	1317.1	1448.5	1233.5	912.8	986.9
Pcdh1	A0A0G2K6T9	Protocadherin 1 OS=Rattus norvegicus OX=10116 GN=Pcdh1 PE=1 SV=1	0.0171942	-0.351512	965.8	1061.9	904.1	927.9	1002	555.9	1063	1281.7	1111.1	1017.1	1133	1306.4
Mien1	D3ZSU7	Migration and invasion enhancer 1 OS=Rattus norvegicus OX=10116 GN=Mien1 PE=1 SV=2	0.0297769	-0.301819	1317.5	1559.6	1196.4	1327.2	1227	804.7	1377.7	1606	1457.6	1413.9	1611.6	1695.1
Wdr37	D3ZQ02	WD repeat domain 37 OS=Rattus norvegicus OX=10116 GN=Wdr37 PE=1 SV=3	0.0290714	-0.684009	2238.4	2894.9	1200.1	1558.7	1303.2	2076.9	2569.2	3272.3	4224	1728.8	2660.6	3655
Ubl5	A9UMW0	Ubiquitin-like protein 5 OS=Rattus norvegicus OX=10116 GN=Ubl5 PE=1 SV=1	0.0366052	-0.321772	1035.7	1297.2	1011.5	1027.5	931.8	814.4	1223.9	1464.3	1283.1	1046.8	1075.6	1553.1
Slu7	A0A0G2K1S0	Pre-mRNA-splicing factor SLU7 OS=Rattus norvegicus OX=10116 GN=Slu7 PE=1 SV=1	0.0199399	-0.314795	1042.6	1048.9	938.5	1016.5	923.7	556.5	1063.3	1178	1260.6	1124.3	1092.4	1155.7
Erg28	D3ZBN4	Ergosterol biosynthesis 28 homolog OS=Rattus norvegicus OX=10116 GN=Erg28 PE=1 SV=1	0.0194767	0.567978	1102.2	899.3	1182.3	1072.7	817.4	503.5	776.4	528.3	540.3	577.3	685.9	654.1
Nudcd2	Q5M823	NudC domain-containing protein 2 OS=Rattus norvegicus OX=10116 GN=Nudcd2 PE=2 SV=1	0.0104093	-0.296053	372.9	416.5	356.6	424.5	369.3	322.9	440	562.5	468.9	431.4	403.1	472.2
Coa4	B0K013	Chchd8 protein OS=Rattus norvegicus OX=10116 GN=Coa4 PE=2 SV=1	0.00539287	-0.497321	341.9	493.6	372.8	341.2	372.6	338.4	437.3	556.7	569.4	411.8	647.4	568.3
Cenpe	D3ZV60	Centromere protein E OS=Rattus norvegicus OX=10116 GN=Cenpe PE=3 SV=3	0.039442	1.00615	758.5	607.4	2026.1	1231.1	1684.7	1027.8	751.3	406	432.9	886.9	638.4	536.7
Ptpn2	P35233	Tyrosine-protein phosphatase non-receptor type 2 OS=Rattus norvegicus OX=10116 GN=Ptpn2 PE=1 SV=2	0.0059816	-0.270016	1152.7	1041.3	1057.2	1087.6	1115.7	1042.9	1140	1351.3	1481.6	1288.8	1381.3	1191.7
Tmem205	D3ZJZ0	Transmembrane protein 205 OS=Rattus norvegicus OX=10116 GN=Tmem205 PE=1 SV=1	0.00131625	-0.337825	156.8	172.8	173.1	174.2	177.3	149.4	181.6	231.9	204.5	192.3	225.9	232.2
	D3ZE63	Uncharacterized protein OS=Rattus norvegicus OX=10116 PE=3 SV=1	0.0367903	-0.324989	1680.7	1503.6	1388.7	1508	1094.3	1046.2	1788.7	1958.5	1570.1	1540.2	1413.2	2028
Carhsp1	Q9WU49	Calcium-regulated heat stable protein 1 OS=Rattus norvegicus OX=10116 GN=Carhsp1 PE=1 SV=1	0.0488535	-0.357146	873.9	910.9	682.4	794.5	724.8	410.6	960.8	1099.7	931.4	895.8	708	1036.5
Git2	Q66H91	G protein-coupled receptor kinase interacting ArfGAP 2 OS=Rattus norvegicus OX=10116 GN=Git2 PE=1 SV=1	0.00126387	-0.291839	1582	1794.3	1612.6	1612.2	1722.4	1346	1931.8	2018.8	2019.5	1732.1	2075.8	2059.4
Cyp2s1	D4A820	Cytochrome P450, family 2, subfamily s, polypeptide 1 OS=Rattus norvegicus OX=10116 GN=Cyp2s1 PE=3 SV=1	0.0113456	-0.381097	890.2	876.8	671.9	666.7	518.3	652.2	835.5	1004	928.4	852.1	881.4	1067.5
Fkbp7	D3Z9M5	Peptidylprolyl isomerase OS=Rattus norvegicus OX=10116 GN=Fkbp7 PE=4 SV=1	0.0182845	-0.32879	525.4	611.3	476.3	463.6	498.2	387	557.2	606.6	608.6	557.3	777.2	613
Hdac4	Q99P99	Histone deacetylase 4 OS=Rattus norvegicus OX=10116 GN=Hdac4 PE=1 SV=2	0.00715919	-0.432109	1064.8	1293.9	1066.6	1031.7	1012.3	734.8	1264	1700	1483.7	1188.4	1259.5	1475
Cers4	D3ZU86	Ceramide synthase 4 OS=Rattus norvegicus OX=10116 GN=Cers4 PE=4 SV=1	0.0321729	-0.290323	1484.1	1384.2	1564.4	1470.3	1191.3	1220.1	1756.1	2047	1816.9	1570.7	1258.6	1718.5
Rpa2	Q63528	Replication protein A 32 kDa subunit OS=Rattus norvegicus OX=10116 GN=Rpa2 PE=2 SV=2	0.00913857	-0.457109	308.2	399.5	321.5	341.1	298.2	191	427.4	482.4	413.4	358	376.6	494.9
Lyar	Q6AYK5	Cell growth-regulating nucleolar protein OS=Rattus norvegicus OX=10116 GN=Lyar PE=1 SV=1	0.00489368	-0.684615	1197.9	1465.8	995.3	1176.8	847.9	699.1	1527	2171	1894.8	1217.2	1538.7	1910.2
Trappc5	B0BNE3	Trafficking protein particle complex subunit 5 OS=Rattus norvegicus OX=10116 GN=Trappc5 PE=1 SV=1	0.0237971	-0.32069	833	965.1	928.9	866.9	824.8	570.7	1002.2	1227.2	949.1	862.8	1059.7	1130.4
Grb10	A0A0G2JYJ1	Growth factor receptor-bound protein 10 OS=Rattus norvegicus OX=10116 GN=Grb10 PE=3 SV=1	0.0140798	-0.349332	214.5	301.5	223.2	212.4	292.5	291.1	315.6	396	311	281.8	315.5	335.9
	F1M3X3	Ig-like domain-containing protein OS=Rattus norvegicus OX=10116 PE=4 SV=2	0.000350107	-0.569836	180.6	180.7	181	198.9	193.6	145.4	244.1	277.3	282.2	266.2	319.4	214.2
Samd4b	D4A769	Sterile alpha motif domain-containing 4B OS=Rattus norvegicus OX=10116 GN=Samd4b PE=1 SV=1	0.0343369	-0.905816	976.9	1905	773.3	884.6	671	431.8	1109.9	2508.5	1889.3	844.5	2126	2093.8
Smpd3	D4A8L3	Sphingomyelin phosphodiesterase OS=Rattus norvegicus OX=10116 GN=Smpd3 PE=1 SV=2	0.0157608	-0.418048	310	357.7	251.1	265.9	287.2	239.4	332	393.8	443.6	281.3	463	372.8
Slc29a3	Q80WK7	Equilibrative nucleoside transporter 3 OS=Rattus norvegicus OX=10116 GN=Slc29a3 PE=1 SV=2	0.0381674	-0.645287	505.1	817.3	497.3	561.9	463.6	206.3	733.8	1072.3	732.7	444.3	810.4	979.2
Myct1	D3ZUL5	Myc target 1 OS=Rattus norvegicus OX=10116 GN=Myct1 PE=1 SV=1	0.0132806	-0.28683	268.1	340.4	272.5	275.1	270.2	324.5	327	399.3	408.5	304.7	361.8	334.6
Srgap2	A0A0G2JZ92	SLIT-ROBO Rho GTPase-activating protein 2 OS=Rattus norvegicus OX=10116 GN=Srgap2 PE=1 SV=1	0.0255677	-0.466891	773.1	1170.5	840.8	815.1	900.4	624.3	1097.1	1560.9	1261.5	846.9	1032.7	1283.2
Sepsecs	B2GV97	O-phosphoseryl-tRNA(Sec) selenium transferase OS=Rattus norvegicus OX=10116 GN=Sepsecs PE=1 SV=1	0.00532818	-0.426339	1044.8	987.2	824.4	892.5	795.8	589.1	1096.7	1348.2	1103.5	991.3	1127	1232.2
Sh3d19	D3Z8S0	SH3 domain-containing 19 OS=Rattus norvegicus OX=10116 GN=Sh3d19 PE=1 SV=1	0.0016845	-0.446888	1831.5	2155.3	1806.1	1875.6	1909.9	1295	2388.7	2780.4	2736.3	2166.9	2241.6	2507.6
Chchd6	D4A7N1	MICOS complex subunit Mic25 OS=Rattus norvegicus OX=10116 GN=Chchd6 PE=1 SV=1	0.0346634	-0.34212	955.8	1152.7	916.6	854.5	702.2	911.1	1163	1347.4	1258.4	795.3	1116.8	1282
Ppfia1	D3ZZ81	PTPRF-interacting protein alpha 1 OS=Rattus norvegicus OX=10116 GN=Ppfia1 PE=1 SV=1	0.0121874	-0.451639	759	739.1	621.7	593.5	527.6	377.5	753.4	938.3	904.7	688.7	744.1	919.3
Loxl1	Q5FWS5	Lysyl oxidase homolog OS=Rattus norvegicus OX=10116 GN=Loxl1 PE=2 SV=1	0.00840426	-0.276356	209.1	201.2	192.1	199.6	209.3	179.9	226.1	239.2	268.2	283.1	212.2	213.9
Ucp2	P56500	Mitochondrial uncoupling protein 2 OS=Rattus norvegicus OX=10116 GN=Ucp2 PE=2 SV=1	0.0172912	0.697975	1489.8	1048	1712.4	1742.4	2339.4	2552	1266.3	1078.6	1158.7	1458.5	849.2	898
Plgrkt	D4ACN8	Plasminogen receptor (KT) OS=Rattus norvegicus OX=10116 GN=Plgrkt PE=1 SV=1	0.000225656	-0.35831	1562.8	1642.1	1490.5	1435.2	1433.3	1285.3	1995.5	1846.7	1990.5	1705.9	2030.2	1775.2
Cdc42bpg	D3Z837	Non-specific serine/threonine protein kinase OS=Rattus norvegicus OX=10116 GN=Cdc42bpg PE=3 SV=2	0.0323574	-0.704737	1021.4	1069.3	813.9	802.3	722.6	661.1	957.1	1218.5	1821.3	2067.8	1122.7	1109.5
Heca	F1M590	Hdc homolog, cell cycle regulator OS=Rattus norvegicus OX=10116 GN=Heca PE=4 SV=2	0.0172903	-0.763164	102	192.4	113.8	104.7	110.9	60.5	166	229.3	190.7	102.1	235.4	237.9
Pdzk1ip1	Q923S2	PDZK1-interacting protein 1 OS=Rattus norvegicus OX=10116 GN=Pdzk1ip1 PE=3 SV=1	0.0249716	-0.628902	551.7	743.2	403.1	445.1	334.9	183.3	515.7	869.1	672.8	636.8	661	760
Ddx49	E9PTF0	RNA helicase OS=Rattus norvegicus OX=10116 GN=Ddx49 PE=3 SV=1	0.0497566	0.424605	975.1	863.6	1596.5	1125.9	1152.3	893.2	858.8	848.3	758	1081.4	714.7	661
Noc2l	Q3T1I0	Nucleolar complex protein 2 homolog OS=Rattus norvegicus OX=10116 GN=Noc2l PE=2 SV=1	0.0260409	-0.95945	116.4	142.1	113.7	114.9	95.3	41.8	195.8	326.8	188.8	129.1	99.5	273.8
Dnal1	A0A096MJZ0	Dynein light chain 1, axonemal OS=Rattus norvegicus OX=10116 GN=Dnal1 PE=1 SV=1	0.00211196	-0.279869	257.8	290.5	281.6	293.2	254.3	254.2	290.5	360.4	368.6	321.1	325.5	314.8
Ascc1	G3V619	Activating signal cointegrator 1 complex subunit 1 OS=Rattus norvegicus OX=10116 GN=Ascc1 PE=1 SV=1	0.0327827	-0.269545	976.7	1059.2	947.7	855.3	755.4	642.1	1023.9	1056.4	1076.2	937.2	1015	1203.4
Pars2	Q5M7W7	Probable proline--tRNA ligase, mitochondrial OS=Rattus norvegicus OX=10116 GN=Pars2 PE=2 SV=1	0.00662054	-0.310251	589.2	624.6	521.4	501.8	541.8	513.5	585.4	764.8	678.7	584.1	705.5	763.7
Rhag	G3V9I8	Ammonium transporter Rh type A OS=Rattus norvegicus OX=10116 GN=Rhag PE=1 SV=1	0.0159182	0.861303	345.3	249.9	613	395	479.3	366.2	267.7	159.8	172.9	392.9	197.9	156.7
Tmem119	B2RYL3	RCG21543 OS=Rattus norvegicus OX=10116 GN=Tmem119 PE=1 SV=1	0.0255506	-0.496778	776.1	855.3	607.8	729	667	256.7	882.5	979.9	895.4	843.9	915.7	974.3
Sbf1	M0RAP5	SET-binding factor 1 OS=Rattus norvegicus OX=10116 GN=Sbf1 PE=1 SV=1	0.0324459	-0.366706	644.9	753	668.6	691.8	646.2	473.8	701.7	920	1117.6	729.6	741	790.8
Tcp11l1	A0A0G2K6F1	T-complex 11-like 1 OS=Rattus norvegicus OX=10116 GN=Tcp11l1 PE=1 SV=1	0.0298333	-0.346432	279.8	387.9	335.5	324.7	331.2	248.7	367.9	459.5	422.8	282.2	444.2	449
Gimap8	A0A0H2UHZ9	GTPase IMAP family member 8 OS=Rattus norvegicus OX=10116 GN=Gimap8 PE=3 SV=1	0.00125754	-0.540371	276.3	365.8	303.8	301.2	312.6	267.1	379.3	503.1	543	384.8	448.6	398
Rcn2	Q62703	Reticulocalbin-2 OS=Rattus norvegicus OX=10116 GN=Rcn2 PE=1 SV=2	0.00328677	0.432433	1802.6	1685.4	1954.6	1887.6	2203.2	1552.4	1487	1128.9	1145.4	1520.7	1621.8	1310.9
Gpsm1	Q9R080	G-protein-signaling modulator 1 OS=Rattus norvegicus OX=10116 GN=Gpsm1 PE=1 SV=2	0.0428892	-1.2202	443.2	554	445.9	456.4	377.7	220.7	805.4	1744.3	873.8	479.9	512.2	1404
Tfcp2	G3V969	Tcfcp2 protein OS=Rattus norvegicus OX=10116 GN=Tfcp2 PE=1 SV=2	0.0150374	-0.57811	254.9	347.2	216.8	232.7	212.2	178.3	367.7	452	315.1	286	276.4	455.7
Uckl1	D3ZYQ8	Uridine-cytidine kinase OS=Rattus norvegicus OX=10116 GN=Uckl1 PE=3 SV=1	0.0237683	-0.518646	567.3	779.9	587.5	610.3	532.5	388.9	749.1	1113.8	809.7	557.8	767.9	967.7
Wasl	O08816	Neural Wiskott-Aldrich syndrome protein OS=Rattus norvegicus OX=10116 GN=Wasl PE=1 SV=2	0.00501872	-0.362313	874.4	1042.2	908.3	884.3	1071.3	716.8	1156	1336.4	1224.6	966.8	1141.5	1241.4
Prkrip1	B0BMS9	PRKR-interacting protein 1 OS=Rattus norvegicus OX=10116 GN=Prkrip1 PE=1 SV=1	0.00278623	-0.42738	707.9	740.9	650.2	627.9	731	420.7	749.6	943.2	933.7	884.8	842.2	862.4
Aldh1l2	D3ZTP0	10-formyltetrahydrofolate dehydrogenase OS=Rattus norvegicus OX=10116 GN=Aldh1l2 PE=1 SV=3	0.00340984	-0.368164	414.7	441.5	427.1	410.3	407.3	278.8	468.8	576.3	556.5	471.1	498.9	499.9
Fn3krp	B2RYN1	Protein-ribulosamine 3-kinase OS=Rattus norvegicus OX=10116 GN=Fn3krp PE=1 SV=1	0.00492763	-0.447356	520.9	694.9	515	499.5	542.3	410	688.3	730.7	628.9	637.4	874.2	780.1
Rfc1	Q9Z2R7	Replication factor C subunit 1 (Fragment) OS=Rattus norvegicus OX=10116 GN=Rfc1 PE=2 SV=1	0.00526267	-0.380891	380.8	382.6	375	383.8	337.2	256.8	463	541.7	454	378.4	436.2	482.3
Nup35	Q68FY1	Nucleoporin NUP35 OS=Rattus norvegicus OX=10116 GN=Nup35 PE=1 SV=1	0.0084343	-0.350626	174.4	226	199.3	196.1	211.5	158.4	229.4	280	284.5	204.8	229.7	258
LOC365839	F1M7K9	Elongator complex protein 4 OS=Rattus norvegicus OX=10116 GN=LOC365839 PE=3 SV=3	0.0158034	-1.06903	488.5	898.7	580.9	527	408	388.2	1051.6	1764.9	1185.9	639	647.6	1616.2
	D4A770	Protein C12orf4 homolog OS=Rattus norvegicus OX=10116 PE=1 SV=1	0.0107138	-0.348339	722.3	786.7	807.2	832.6	956.6	505.1	868.4	1043.5	1043	940.4	984.1	990.2
Ppp1r8	B1WC70	Protein phosphatase 1, regulatory (Inhibitor) subunit 8 OS=Rattus norvegicus OX=10116 GN=Ppp1r8 PE=1 SV=1	0.0176205	-0.361995	993	1089.6	932.9	950.2	824.8	535.9	1009.3	1215.4	1102.2	1199.4	1048.2	1271
Ap1s1	B5DFI3	AP complex subunit sigma OS=Rattus norvegicus OX=10116 GN=Ap1s1 PE=1 SV=1	0.0378178	-0.415871	883	946.8	832.7	779.3	721.2	423.9	1037	1232.9	916.1	853	831.8	1248.6
Mef2d	A0A0G2JSU7	Myocyte enhancer factor 2D OS=Rattus norvegicus OX=10116 GN=Mef2d PE=1 SV=1	0.00561271	-0.440406	327.6	447.9	375.8	348.9	366.7	371	471	614.5	536.1	381.1	466.7	567.4
Fyn	Q62844	Tyrosine-protein kinase Fyn OS=Rattus norvegicus OX=10116 GN=Fyn PE=1 SV=1	0.00436204	-0.477139	369	415.6	347	397	316.7	296.9	511.8	592.7	427	410.8	447.3	592.3
Thoc5	Q68FX7	THO complex subunit 5 homolog OS=Rattus norvegicus OX=10116 GN=Thoc5 PE=2 SV=1	0.0279861	-0.335639	284.9	308.5	252.2	266.9	220.4	187.7	323.9	350.3	301.9	257.8	296.2	388.8
Inpp4a	D3ZBL5	Phosphatidylinositol-3,4-bisphosphate 4-phosphatase OS=Rattus norvegicus OX=10116 GN=Inpp4a PE=1 SV=3	0.0047291	-0.346517	668.3	746.3	651.8	676.1	688.1	588	765.3	1047.8	914.7	760.3	833.8	787.7
Tmem186	Q4KLZ1	Transmembrane protein 186 OS=Rattus norvegicus OX=10116 GN=Tmem186 PE=2 SV=1	0.0378694	1.2705	146.3	62.5	158.9	168.3	240.3	371.3	101.2	39.8	78.8	161.2	46.3	48.4
Irf3	Q5XIB0	Interferon regulatory factor 3 OS=Rattus norvegicus OX=10116 GN=Irf3 PE=1 SV=1	0.00123598	-0.275548	1409.1	1582.3	1479.1	1414.7	1425.4	1298.9	1632.2	1992.9	1771.7	1615.9	1690.7	1718
Igfbp4	P21744	Insulin-like growth factor-binding protein 4 OS=Rattus norvegicus OX=10116 GN=Igfbp4 PE=1 SV=2	0.0267382	-0.363056	1654.6	2117.1	1370.5	1245.2	1523.3	1383.1	1998	2111.1	2317.9	1543.1	1808.1	2175
Fmo3	Q9EQ76	Dimethylaniline monooxygenase [N-oxide-forming] 3 OS=Rattus norvegicus OX=10116 GN=Fmo3 PE=1 SV=1	0.00617179	-0.601094	404.2	510.9	360.7	431.3	528.2	305.2	618	732.9	691.9	485.9	509.4	815.5
Crocc	D4AD05	Ciliary rootlet coiled-coil, rootletin OS=Rattus norvegicus OX=10116 GN=Crocc PE=1 SV=2	0.0286882	-0.534307	1060.8	1133.9	1031	1049.1	768.1	367.3	1285.6	1682.3	1196.3	1012.5	1118.1	1540.5
Rmnd5a	D3ZWU9	Required for meiotic nuclear division 5 homolog A OS=Rattus norvegicus OX=10116 GN=Rmnd5a PE=1 SV=1	0.00694111	-0.294405	340.9	404.2	369	367.3	352.6	307.1	448.4	493.5	479.5	376.7	382.2	445.5
Cutc	D4A6T5	Copper homeostasis protein cutC homolog OS=Rattus norvegicus OX=10116 GN=Cutc PE=1 SV=2	0.0200094	-0.303297	658.9	775.9	616.9	661.7	791.9	603.5	917.7	958.4	962.9	725.3	701.4	804.4
Rad21	Q4KLH7	RAD21 cohesin complex component OS=Rattus norvegicus OX=10116 GN=Rad21 PE=1 SV=1	0.00604928	-1.00031	609.3	718.9	594	612.4	554.5	399.5	723.8	1413.7	1144.2	1647.9	963.6	1085.5
Eef2k	Q6P757	Eukaryotic elongation factor 2 kinase OS=Rattus norvegicus OX=10116 GN=Eef2k PE=2 SV=1	0.0166639	-0.443612	1506.8	1371.8	1239.3	1316.4	1148.5	709.6	1379	1943	1659.5	1337.5	1712.3	1886.4
Dnase1l2	D3ZF29	Deoxyribonuclease OS=Rattus norvegicus OX=10116 GN=Dnase1l2 PE=3 SV=1	0.00220945	-0.85722	174.5	258.3	225.6	222.6	192	129.4	289.4	480.3	449.5	332.8	264	362.2
Bcl10	Q9QYN5	B-cell lymphoma/leukemia 10 OS=Rattus norvegicus OX=10116 GN=Bcl10 PE=2 SV=1	0.0381268	-0.425413	779.7	933.2	803	869.8	842.1	462	1000.9	1372	990.5	798.2	884.6	1252
Cdc40	B2RYC1	Cdc40 protein OS=Rattus norvegicus OX=10116 GN=Cdc40 PE=2 SV=1	0.00626213	-0.387489	199.4	220.7	198.4	209.5	197.1	123.5	231	245.9	272.3	214.9	269.9	268.5
Bri3bp	Q5U3Z5	BRI3-binding protein OS=Rattus norvegicus OX=10116 GN=Bri3bp PE=1 SV=1	0.0284603	-0.425883	955.7	1056.7	820	805.2	723.7	608.2	976.9	1291.6	1013.8	783.7	1303.7	1306.3
Rrs1	A1A5P2	Ribosome biogenesis regulatory protein homolog OS=Rattus norvegicus OX=10116 GN=Rrs1 PE=2 SV=1	0.0482681	-0.286776	1795	1986.9	1931.5	1892.1	1586.4	1047.7	2024.1	2439.7	2046.1	1822.3	1991.7	2167.5
Pi4k2b	Q5XIL2	Phosphatidylinositol 4-kinase type 2-beta OS=Rattus norvegicus OX=10116 GN=Pi4k2b PE=2 SV=1	0.0046041	-0.275861	484.4	487	446.2	461.3	446.9	391.6	517.5	623.1	562.4	517.2	477.5	592.3
Isyna1	Q6AYK3	Inositol-3-phosphate synthase 1 OS=Rattus norvegicus OX=10116 GN=Isyna1 PE=3 SV=2	0.0176952	-0.369886	1468.9	1608.5	1478.9	1548.7	1264.8	924.8	1615.6	2137.6	1794.7	1443.2	1800.3	1927.3
RGD1565685	B1WBZ6	RGD1565685 protein OS=Rattus norvegicus OX=10116 GN=RGD1565685 PE=2 SV=1	0.0265474	-0.383931	726	852.6	653.3	817.9	821.2	494.8	842.1	1189.9	945.6	730.1	945.5	1043.7
Itgb1bp2	D3ZW59	Integrin beta 1 binding protein 2 (Predicted) OS=Rattus norvegicus OX=10116 GN=Itgb1bp2 PE=4 SV=1	0.000726327	-0.880246	684.2	668.6	526.6	593.3	674.8	454.9	1053.4	1172.7	1398.3	1262.7	1047.1	696.7
Tmprss11bnl	Q6IE14	Transmembrane protease serine 11B-like protein OS=Rattus norvegicus OX=10116 GN=Tmprss11bnl PE=2 SV=1	0.015335	-0.348635	315.3	340.4	259.4	291.1	266.2	193.2	346.6	402.7	341.2	299.9	339	391.5
Rfc4	B4F778	Replication factor C (Activator 1) 4 (Predicted), isoform CRA_a OS=Rattus norvegicus OX=10116 GN=Rfc4 PE=1 SV=1	0.0384822	-0.382832	710.6	683.7	612	672.8	611	285.1	707	901.6	767.3	803.2	627.8	854.8
Fat1	Q9WU10	Protocadherin OS=Rattus norvegicus OX=10116 GN=Fat1 PE=2 SV=1	0.0135137	-0.527948	119.3	202.9	169.2	146.3	165.9	196	225.2	254.9	321.6	184	265.1	190.5
Slc4a2	P23347	Anion exchange protein 2 OS=Rattus norvegicus OX=10116 GN=Slc4a2 PE=1 SV=1	0.00580471	-0.593884	405.9	596	450.3	363.1	386.9	312.8	533.5	798.4	679.4	478.6	643.8	662.2
Trappc4	A0A0G2JSL2	Trafficking protein particle complex subunit OS=Rattus norvegicus OX=10116 GN=Trappc4 PE=1 SV=1	0.00676345	0.269251	258.6	261.5	317.2	308.9	328.3	311.7	266.8	216.8	234.5	273.8	245.7	244.5
Pex11b	Q4KM24	Peroxisomal biogenesis factor 11 beta OS=Rattus norvegicus OX=10116 GN=Pex11b PE=1 SV=1	0.0150114	0.485734	492.8	299.6	365.4	317.1	358.6	422.8	255.2	209.2	270.8	271.7	368.6	235.8
Selenos	Q8VHV8	Selenoprotein S OS=Rattus norvegicus OX=10116 GN=Selenos PE=2 SV=3	0.0119252	-0.343859	358.4	417	364.2	357.6	359.1	245.9	428.2	517	461.5	382	401.7	477.6
Rtkn	Q6V7V2	Rhotekin OS=Rattus norvegicus OX=10116 GN=Rtkn PE=1 SV=1	0.00549935	-0.524629	602.2	638.3	546.6	606.6	474.6	328.5	652.1	879.2	868.6	662	673.5	863.4
	F8WG25	Spondin domain-containing protein OS=Rattus norvegicus OX=10116 PE=4 SV=1	0.0260125	-0.284161	323.7	327.2	352.3	364.1	333.6	287.6	397.7	505.4	379.3	329.3	442.9	366.8
Derl1	Q5RKH9	Derlin OS=Rattus norvegicus OX=10116 GN=Derl1 PE=2 SV=1	0.0450656	-0.423608	358.4	459.1	298.9	310	264.4	230.8	419.2	552.6	443.9	336.9	337.1	487.7
	Q4KM45	UPF0687 protein C20orf27 homolog OS=Rattus norvegicus OX=10116 PE=2 SV=1	0.000307236	-0.437341	342.6	433.1	363.4	369.9	407.9	369.7	466.5	577.9	578	466.7	487.9	519.3
Katnb1	B1WBN6	Katnb1 protein (Fragment) OS=Rattus norvegicus OX=10116 GN=Katnb1 PE=2 SV=1	0.0280499	-0.94767	367.5	414.1	342.2	288.5	318.1	286.6	451.7	920.7	647.4	975.5	357.6	537.4
Klhl25	Q4KLM4	Kelch-like protein 25 OS=Rattus norvegicus OX=10116 GN=Klhl25 PE=2 SV=1	0.0229468	-0.492917	931.9	1087.2	936.7	936.3	871.3	536.3	1195.1	1627.8	1179.1	949.9	999.8	1506.5
Brd1	D3ZUW8	Bromodomain containing 1 (Predicted) OS=Rattus norvegicus OX=10116 GN=Brd1 PE=4 SV=2	0.0270094	-0.338462	981.4	1010.3	963.8	1098.9	991.5	765.2	1085.3	1461.8	1515.8	975.1	1142.3	1167.3
Lrrc14b	D3ZJ80	Leucine-rich repeat-containing 14B OS=Rattus norvegicus OX=10116 GN=Lrrc14b PE=4 SV=1	0.049144	-0.389429	142.6	218.8	159.9	147.1	195.5	126.5	191.5	255.9	203.3	158.5	277.8	210.3
Tsc1	Q9Z136	Hamartin OS=Rattus norvegicus OX=10116 GN=Tsc1 PE=1 SV=1	0.00474581	-0.383839	267.1	315.2	287.4	290.8	320.7	234.3	328.8	439.5	433.1	343.2	339.6	354.2
Lonp2	B2GUU4	Lon protease homolog 2, peroxisomal OS=Rattus norvegicus OX=10116 GN=Lonp2 PE=2 SV=1	0.0151954	-0.436203	647.7	909.2	707.8	804.3	797.5	611.2	944.1	1117.7	1289.8	720.7	1032.4	953.8
Thoc3	B5DEY5	THO complex 3 OS=Rattus norvegicus OX=10116 GN=Thoc3 PE=1 SV=1	0.0118533	-0.460523	2766.6	3287.8	2104.5	2546.4	1984.8	1759.4	3259.2	3790.5	3221.2	2596.4	3217.2	3798.6
Serpina12	G3V782	Serine (Or cysteine) peptidase inhibitor, clade A (Alpha-1 antiproteinase, antitrypsin), member 12 OS=Rattus norvegicus OX=10116 GN=Serpina12 PE=3 SV=1	0.0491151	-0.315104	578.6	564.2	692.5	525.4	588	344.6	631.6	726.3	728.7	533.3	796.5	680.8
Dph6	Q5M9F5	Diphthine--ammonia ligase OS=Rattus norvegicus OX=10116 GN=Dph6 PE=2 SV=1	0.00522631	-0.372446	367.1	462.9	319	389.3	345.8	314.2	394.5	502.4	514.5	488.5	514.4	431.5
Micall1	D3ZQL6	MICAL-like protein 1 OS=Rattus norvegicus OX=10116 GN=Micall1 PE=1 SV=1	0.0274111	-0.298644	1105.9	1166	1095.4	1158.4	932.7	704.1	1140.1	1397.5	1448.5	1117.6	1217.8	1258.3
Kirrel1	A0A0G2JXH3	Kin of IRRE-like protein 1 OS=Rattus norvegicus OX=10116 GN=Kirrel1 PE=4 SV=1	0.0236297	-0.359438	263.4	304.6	305.2	280.6	325.6	200.9	309.4	427.7	381.7	292.9	418	326
Pttg1ip	Q6P767	Pituitary tumor-transforming gene 1 protein-interacting protein OS=Rattus norvegicus OX=10116 GN=Pttg1ip PE=2 SV=1	0.0150011	-0.328341	609.4	731.8	614	598.7	641.8	467.9	770.6	812.7	763	593.7	896.1	763.8
	Q05310	Leydig cell tumor 10 kDa protein OS=Rattus norvegicus OX=10116 PE=1 SV=1	0.0470154	-0.308904	666.7	706.7	611.1	525.9	531.9	756.4	921.3	819	775.2	708.2	567.6	914.4
Thg1l	Q5M965	Probable tRNA(His) guanylyltransferase OS=Rattus norvegicus OX=10116 GN=Thg1l PE=2 SV=1	0.0405242	-0.346242	227.6	273.7	232	243.8	190.5	132.7	255.6	322.7	273.8	216.5	292.5	291.9
	B1WC88	UPF0729 protein C18orf32 homolog OS=Rattus norvegicus OX=10116 PE=3 SV=1	0.0118529	-0.302426	860	1003.7	688.8	786	776.7	892.6	1039.7	1105.6	1093	829.7	983	1124.7
Mettl17	D3Z930	Methyltransferase-like 17 OS=Rattus norvegicus OX=10116 GN=Mettl17 PE=4 SV=1	0.0217532	-0.336296	600.7	798.7	765.3	668.1	702.3	713.1	804.9	1129.6	1008.4	718.3	801.8	900.4
Nip7	Q9WV50	60S ribosome subunit biogenesis protein NIP7 homolog OS=Rattus norvegicus OX=10116 GN=Nip7 PE=2 SV=1	0.000956724	-0.437432	587.1	589.8	477.2	542.1	448	422.5	700.9	781.7	623.5	616.4	697.5	732.9
Phf1	Q5XI49	PHD finger protein 1 OS=Rattus norvegicus OX=10116 GN=Phf1 PE=1 SV=1	0.0322237	-0.302295	477.8	646.1	528.2	532.7	486.9	398.6	616.2	702.2	757.5	530.8	612	567.3
Vti1a	F1LT41	Vesicle transport through interaction with t-SNAREs homolog 1A OS=Rattus norvegicus OX=10116 GN=Vti1a PE=1 SV=3	0.001591	-0.33932	272.7	314.4	267.8	268.4	277.2	223.8	327.5	385.3	369.7	311.5	340.3	320.7
Arhgef6	Q5XXR3	Rho guanine nucleotide exchange factor 6 OS=Rattus norvegicus OX=10116 GN=Arhgef6 PE=1 SV=1	0.00612254	-0.28203	589.4	737.3	648.7	597.1	663	531.9	740.5	844.9	821	665	739.6	769.8
Cdr2l	D4ABP3	Cerebellar degeneration-related protein 2-like OS=Rattus norvegicus OX=10116 GN=Cdr2l PE=3 SV=2	0.0296468	-0.274772	994	1101.2	852.6	804.5	944.1	732.5	1104.2	1139.4	1271.5	922.4	1145.8	984.6
Ubqln4	D4A3P1	Ubiquilin 4 OS=Rattus norvegicus OX=10116 GN=Ubqln4 PE=1 SV=1	0.00459706	-0.3129	867	981.4	844.5	830.8	816.1	744.8	877.9	1098.6	1201	972.3	1119.9	1046.4
Synj1	Q62910	Synaptojanin-1 OS=Rattus norvegicus OX=10116 GN=Synj1 PE=1 SV=3	0.0237068	1.87316	326.9	348.5	800.3	712.1	634.1	1395.7	221.7	186.8	193.6	182.5	206.1	160.6
Smc2	D4A5Q2	Structural maintenance of chromosomes protein OS=Rattus norvegicus OX=10116 GN=Smc2 PE=1 SV=1	0.0264748	-0.479737	572.6	487.2	371.2	329.6	284.6	230.4	458.5	561.1	552.1	469	609.4	523.2
Mycbp	D4A7F2	Myc-binding protein OS=Rattus norvegicus OX=10116 GN=Mycbp PE=1 SV=1	0.0427798	0.72465	858	607.9	1147.7	1280.1	1201.4	461.1	553.8	410	401.8	873	678.9	444.8
Nit1	Q7TQ94	Deaminated glutathione amidase OS=Rattus norvegicus OX=10116 GN=Nit1 PE=2 SV=2	0.000150599	0.585763	1229.2	1498.7	1574.6	1620.1	1520.9	1389.2	1121.5	983.9	1169	772.9	905.7	932.2
	A0A0G2KAQ4	GTP_EFTU_D3 domain-containing protein OS=Rattus norvegicus OX=10116 PE=4 SV=1	0.0124442	0.596231	1227.4	1015.4	1385.5	1386.6	1432	1843	790.5	834	1070.9	817.1	1353.3	617.8
Arntl	D3ZT62	Aryl hydrocarbon receptor nuclear translocator-like protein 1 OS=Rattus norvegicus OX=10116 GN=Arntl PE=1 SV=2	0.0420101	-0.30117	106.4	149.6	114	131.3	131.3	89.8	136.6	162.1	177.1	118.4	148.3	147.6
Cd4	P05540	T-cell surface glycoprotein CD4 OS=Rattus norvegicus OX=10116 GN=Cd4 PE=1 SV=1	0.016755	-0.596177	534.5	665.2	652.1	545.3	623.1	298.9	744.2	1160.3	780.2	580.6	789.5	962.7
Atpaf1	D3ZY50	ATP synthase mitochondrial F1 complex assembly factor 1 OS=Rattus norvegicus OX=10116 GN=Atpaf1 PE=1 SV=1	0.0287371	0.356038	625.4	551.2	513.5	519.9	659.1	773	450.9	423	491.7	475.4	616.4	388.2
Zfp330	D3ZSN4	Nucleolar autoantigen 36 OS=Rattus norvegicus OX=10116 GN=Zfp330 PE=1 SV=1	0.00955715	-0.79421	288.9	371	252.6	280.4	236.2	183.7	432.1	671.8	456.1	288.5	375.2	573.1
Fcna	Q5M8B4	Ficolin (Collagen/fibrinogen domain containing) 1 OS=Rattus norvegicus OX=10116 GN=Fcna PE=1 SV=1	0.00390559	-0.666693	826.2	1181.1	1077	1235.8	966	451.6	1128	1754.5	1442.6	1682.4	1444.6	1656.1
Mfap5	D3ZJB1	Microfibril-associated protein 5 OS=Rattus norvegicus OX=10116 GN=Mfap5 PE=3 SV=1	0.0364604	-0.329247	3792.9	4654.4	4144.8	4083.1	3853.3	2413.3	4313.3	5514.3	5710	4161.4	4545.9	4578.2
Tmem167a	D3ZKR8	Protein kish OS=Rattus norvegicus OX=10116 GN=Tmem167a PE=3 SV=2	0.0145576	-0.329734	663	623.6	592.6	640.1	482.5	393.3	767.3	794.6	709.6	648.9	684.1	662.4
Palldl1	Q5M7W2	Similar to palladin CGI-151 protein OS=Rattus norvegicus OX=10116 GN=Palldl1 PE=2 SV=1	0.0109248	-0.536745	728.2	759.3	605.6	640.5	804.2	493.3	860.9	989.6	1366.8	888.8	974.9	766.9
Fbp2	Q9Z1N1	Fructose-1,6-bisphosphatase isozyme 2 OS=Rattus norvegicus OX=10116 GN=Fbp2 PE=1 SV=1	0.0490773	-0.504984	641.5	1224.6	533.1	598.4	712.9	1343.1	946.7	1216.3	1256	1095.7	1216.2	1440.7
Stxbp6	D3ZCI5	Syntaxin-binding protein 6 OS=Rattus norvegicus OX=10116 GN=Stxbp6 PE=1 SV=2	0.0298473	-0.372754	413.2	547.3	405.1	420.7	457.9	260.7	477.8	659.3	581.8	457.7	556	510.8
Stx7	A0A0G2K6Y9	Syntaxin-7 OS=Rattus norvegicus OX=10116 GN=Stx7 PE=3 SV=1	0.00563911	-0.298731	372.8	429.6	389.9	398.2	422.7	302.7	419.8	511.8	479	427.9	494.2	516
	A0A096MJZ4	Rho-GAP domain-containing protein (Fragment) OS=Rattus norvegicus OX=10116 PE=4 SV=1	0.0111769	-0.378083	312.9	349.5	339.6	348.9	337.9	203.3	377.5	477.9	453.1	352.2	379.8	418.5
Slc39a6	Q4V887	Zinc transporter ZIP6 OS=Rattus norvegicus OX=10116 GN=Slc39a6 PE=1 SV=1	0.0178626	-0.337028	458.2	603.2	653.3	629	681.2	432.8	717.2	770.8	651	621.9	784.6	822.1
Abraxas2	D4A415	Abraxas 2, BRISC complex subunit OS=Rattus norvegicus OX=10116 GN=Abraxas2 PE=1 SV=3	0.0234085	-0.847842	117.1	155.8	120.1	126.5	116.6	88.2	174.2	314	236.6	140.1	147.8	290.9
Adam17	Q9Z1K9	Disintegrin and metalloproteinase domain-containing protein 17 OS=Rattus norvegicus OX=10116 GN=Adam17 PE=1 SV=1	0.00739845	-0.304602	88.2	94.7	86.7	82.9	93	72.2	111.4	119.3	117.4	97.5	86.9	106.9
Gpkow	G3V8Z3	G patch domain and KOW motifs OS=Rattus norvegicus OX=10116 GN=Gpkow PE=1 SV=1	0.00954674	-0.534617	323.1	358.2	234.7	266.1	225.3	162.3	323.6	419.2	419.5	307.4	364.1	440
Ssh3	F1LR78	Protein phosphatase Slingshot homolog 3 OS=Rattus norvegicus OX=10116 GN=Ssh3 PE=1 SV=3	0.0111279	-0.516775	350.7	368.6	271.4	310.6	280.4	133.9	385.7	484.6	427.7	371.3	350.2	435.1
Rbm8a	Q27W01	RNA-binding protein 8A OS=Rattus norvegicus OX=10116 GN=Rbm8a PE=1 SV=1	0.0132275	-0.389997	459	497.1	515	463.1	471.6	527.6	640.1	787.4	570	526.8	584.5	735.1
Mrto4	F1LTU4	Ribosome assembly factor mrt4 OS=Rattus norvegicus OX=10116 GN=Mrto4 PE=1 SV=2	0.0499312	0.550942	867.5	740.4	1169.9	1208.6	891.2	484.6	615.5	551.4	545.5	609.5	721.1	617.1
Brix1	G3V8B4	Brix domain-containing protein 2 OS=Rattus norvegicus OX=10116 GN=Brix1 PE=1 SV=1	0.0413917	-0.366566	1066	1086.2	1045.8	965.4	794.1	510.2	1133.5	1318.3	1007.2	1033.3	1139.1	1418
Cptp	Q5XIS2	Ceramide-1-phosphate transfer protein OS=Rattus norvegicus OX=10116 GN=Cptp PE=2 SV=1	0.0120559	-0.467035	96.9	121.3	102.8	82.7	95.2	74	140.9	172.3	115	103.7	122.2	137.8
Igfbp3	P15473	Insulin-like growth factor-binding protein 3 OS=Rattus norvegicus OX=10116 GN=Igfbp3 PE=1 SV=2	0.0243402	-0.323068	435.6	397.7	335.4	370.2	526.1	287.7	480	504	502.5	532.6	501.4	422.7
	D3ZL88	UBC core domain-containing protein OS=Rattus norvegicus OX=10116 PE=3 SV=2	0.0403218	-0.652164	526.8	803.6	498.9	558.3	520.2	379.9	653	1164.3	670.8	481.3	1049.7	1147.6
RGD1304884	D4A3C2	Similar to RIKEN cDNA 6430548M08 OS=Rattus norvegicus OX=10116 GN=RGD1304884 PE=1 SV=1	0.0127774	-0.428321	518.5	556.7	519.7	539.3	455.4	313.2	587.3	778.6	645.5	556.6	566.8	771.4
Ints5	D3ZTW1	Integrator complex subunit 5 OS=Rattus norvegicus OX=10116 GN=Ints5 PE=4 SV=1	0.00246603	-0.657558	228.4	236.5	227.8	258.1	182.9	120	288.2	412.7	370.1	298.1	272	336.5
Actr5	D3ZAQ1	Actin-related protein 5 OS=Rattus norvegicus OX=10116 GN=Actr5 PE=1 SV=3	0.0104029	-0.682485	155.1	180.2	165.1	168	177.8	129	210.5	354.3	250.3	184.7	257.2	308.1
Fam20b	D3ZUZ4	FAM20B, glycosaminoglycan xylosylkinase OS=Rattus norvegicus OX=10116 GN=Fam20b PE=1 SV=1	0.049285	-0.45148	314.8	414.5	335.9	342.4	282.4	165.8	376.5	484.7	396.1	272.7	482.8	524.9
Pola2	G3V8U6	DNA polymerase alpha subunit B OS=Rattus norvegicus OX=10116 GN=Pola2 PE=1 SV=1	0.0175502	-0.339275	584.5	601.7	535.8	587.2	603.4	361	667.8	804.6	652.5	584.9	658.8	772.9
Nck2	D4A3M8	Cytoplasmic protein OS=Rattus norvegicus OX=10116 GN=Nck2 PE=1 SV=1	0.00920688	-0.394219	501.2	611.6	510.6	440.6	454.8	325.6	547.6	687.5	635.7	541.8	662.1	663.5
Qsox2	D3ZP13	Sulfhydryl oxidase OS=Rattus norvegicus OX=10116 GN=Qsox2 PE=1 SV=1	0.00409041	-0.276584	1345.2	1660.9	1496.8	1443.5	1460.2	1176	1598.3	1839.6	1669.8	1638.7	1895.9	1754
Pde4d	P14270	cAMP-specific 3',5'-cyclic phosphodiesterase 4D OS=Rattus norvegicus OX=10116 GN=Pde4d PE=1 SV=4	0.0153877	-0.694483	433	852.6	715.5	493.9	629.6	411.2	846.8	992.4	900.9	555.5	1272.8	1153.6
Kif9	D4A8G1	Kinesin-like protein OS=Rattus norvegicus OX=10116 GN=Kif9 PE=1 SV=1	0.0234908	-0.616965	498.1	778.7	540.9	517.4	534.4	374.6	778.2	1219.4	844.5	559	660.5	913.7
Tryx5	Q6IE07	Trypsin X5 OS=Rattus norvegicus OX=10116 GN=Tryx5 PE=2 SV=1	0.0251327	-0.622377	427.1	340.2	278.2	267.6	300.6	115.6	353.8	399.7	436.2	454.4	638.6	379.4
Abca12	D4A7J3	ATP-binding cassette subfamily A member 12 OS=Rattus norvegicus OX=10116 GN=Abca12 PE=4 SV=3	0.0118607	-0.553432	665.8	699.8	634.8	607.3	587.1	388.6	722.1	1099.6	1059.7	789.1	621.5	966.9
Pex13	D4A2Y9	Peroxin-13 OS=Rattus norvegicus OX=10116 GN=Pex13 PE=1 SV=1	0.0115212	-0.455026	305.2	399.7	284	294.7	268.7	242.7	359.5	470.6	482.1	298.8	420.9	428.7
Akap13	F1M3G7	A-kinase anchor protein 13 OS=Rattus norvegicus OX=10116 GN=Akap13 PE=1 SV=2	0.0150157	-0.717701	146.2	252.8	144.1	164.5	154.5	102.9	213.6	359.5	319.4	178.5	218.9	297.1
P3h4	Q64375	Endoplasmic reticulum protein SC65 OS=Rattus norvegicus OX=10116 GN=P3h4 PE=2 SV=3	0.015024	-0.44686	130.6	129.1	131	104	121.4	58.7	132.7	168.7	172.6	128.5	166.6	150.7
Il36rn	D4A1A6	Interleukin-1 OS=Rattus norvegicus OX=10116 GN=Il36rn PE=3 SV=1	0.025758	-0.526201	825.3	874.8	898.8	975.6	822.8	356.5	1094.4	1483.2	1120.7	774.6	1061.8	1311.4
Camsap3	D3ZXQ2	Calmodulin-regulated spectrin-associated protein family, member 3 OS=Rattus norvegicus OX=10116 GN=Camsap3 PE=1 SV=2	0.0159743	-0.337254	467.4	489.2	437.7	455	419.4	371.9	512.3	685.3	584.7	448	487.7	618
Pllp	P47987	Plasmolipin OS=Rattus norvegicus OX=10116 GN=Pllp PE=1 SV=2	0.0289461	-0.345948	146.2	175.8	149.8	150.6	159.5	105.6	181.6	230.2	194.2	150	159.6	212.4
LOC108348065	D3ZVD8	Histone deacetylase 6 OS=Rattus norvegicus OX=10116 GN=LOC108348065 PE=1 SV=2	0.0101026	-0.306012	535.5	561.6	507.4	526.9	482.6	357.4	561.3	710.1	605	564.1	608.1	624.9
Alg2	Q3B8P6	Alg2 protein (Fragment) OS=Rattus norvegicus OX=10116 GN=Alg2 PE=2 SV=1	0.0051417	-0.492186	543.7	667.2	562.7	586.5	470.9	351.2	768.2	850.6	773.3	569.7	695.7	818.5
Trir	D3ZGR7	RCG51149 OS=Rattus norvegicus OX=10116 GN=Trir PE=1 SV=1	0.0316894	-0.368069	898.1	932.2	718.3	792	855.8	432.6	889.7	1201.4	1012.5	906.4	901.7	1062.6
Pafah2	P83006	Platelet-activating factor acetylhydrolase 2, cytoplasmic OS=Rattus norvegicus OX=10116 GN=Pafah2 PE=1 SV=2	0.0165878	-0.298133	1001.9	941.3	893.3	1007.5	919.4	685.9	1109.8	1315.5	1009.8	1013.6	1010.2	1241.3
Gtf3c4	D3ZD80	General transcription factor IIIC subunit 4 OS=Rattus norvegicus OX=10116 GN=Gtf3c4 PE=1 SV=1	0.00443821	-0.368247	858.2	1046.6	976	955	887.1	730.3	1054.6	1340.1	1338	1165.2	1014.7	1126.3
Tex2	Q5XI82	Tex2 protein (Fragment) OS=Rattus norvegicus OX=10116 GN=Tex2 PE=2 SV=1	0.00493225	0.400703	678.7	643.1	745.1	692.7	616.7	549.3	595.3	397.1	425.9	441.5	537	576.8
Rbks	D3ZVU4	Ribokinase OS=Rattus norvegicus OX=10116 GN=Rbks PE=1 SV=1	0.00432722	-0.388382	455.6	495.6	419.1	447.9	511.8	348	503.3	582.7	714.9	548.1	587.1	569.2
Dyrk1b	D4ACC4	Dual-specificity kinase OS=Rattus norvegicus OX=10116 GN=Dyrk1b PE=3 SV=2	0.00651199	-0.281565	668.4	815.7	687.9	693.7	709.5	587.9	820.3	949	896.4	726	804.3	864.3
Nudt3	Q566C7	Diphosphoinositol polyphosphate phosphohydrolase 1 OS=Rattus norvegicus OX=10116 GN=Nudt3 PE=1 SV=1	0.0198915	0.329958	688.2	528	559.9	688.7	682.2	514.7	456.8	377	526.5	585.8	503.7	463.3
Wdr33	F1LT09	WD repeat domain 33 OS=Rattus norvegicus OX=10116 GN=Wdr33 PE=1 SV=2	0.0105435	-1.05416	711	1393.5	935.9	903.4	509.1	339.9	1491.9	1998.9	1640.1	1018.2	1232.7	2570.5
Vrk1	Q6AYA2	VRK serine/threonine kinase 1 OS=Rattus norvegicus OX=10116 GN=Vrk1 PE=1 SV=1	0.0463717	-0.313316	933.4	1051.8	833.6	929.3	751.3	497.3	1008.4	1188.4	996	899.9	1006.2	1109.8
Exog	D3ZTW9	Endonuclease G-like 1 (Predicted), isoform CRA_d OS=Rattus norvegicus OX=10116 GN=Exog PE=1 SV=1	0.028257	-0.506317	319.3	614.1	453.7	422.3	329.7	472.1	607.9	764.9	661	462.2	454.1	758.9
LOC691143	Q7TP01	Bq135360 OS=Rattus norvegicus OX=10116 GN=LOC691143 PE=2 SV=1	0.0354777	-0.313612	784.6	749.2	574.8	600.5	596.6	424.3	706.5	824.2	780.9	755.1	770.1	798.9
Scamp4	Q9ET20	Secretory carrier-associated membrane protein 4 OS=Rattus norvegicus OX=10116 GN=Scamp4 PE=2 SV=1	0.0414866	-0.279233	821.2	987.6	1014.7	907.3	761.3	672.5	1021.2	1214.4	996	834.2	1016.4	1185.3
Sestd1	B5DFL9	SEC14 and spectrin domain-containing 1 OS=Rattus norvegicus OX=10116 GN=Sestd1 PE=1 SV=1	0.015903	-0.291088	455.9	511.4	431.3	442.3	389.6	339.7	511.5	594.9	583.6	446.5	507.6	500.7
Fam192a	Q6AY90	NEFA-interacting nuclear protein NIP30 OS=Rattus norvegicus OX=10116 GN=Fam192a PE=2 SV=1	0.00132837	-0.601955	1321.9	1026.9	962.1	1136.6	1517.9	1006.4	2025.8	1784.1	1983.9	1350.1	1845.5	1592.2
Pip4k2c	O88370	Phosphatidylinositol 5-phosphate 4-kinase type-2 gamma OS=Rattus norvegicus OX=10116 GN=Pip4k2c PE=1 SV=1	0.0224395	-0.457352	1422.7	1146.3	1422	1439.6	961.9	582.2	1385.6	1786.1	1685.5	1378.7	1529	1811.5
Ric8a	B1H241	Protein Ric-8A OS=Rattus norvegicus OX=10116 GN=Ric8a PE=1 SV=1	0.0400729	-0.307274	1015.6	1373.4	1087.7	1015.4	1120.2	777.8	1253.3	1521.3	1375.1	1007.4	1433.9	1315.9
LOC296235	G3V9M0	RCG27497 OS=Rattus norvegicus OX=10116 GN=LOC296235 PE=4 SV=1	0.0148386	-0.718991	379.4	578.7	389	757.5	415.9	346.7	553.7	1046.9	913.6	560	744.6	900.7
	D3ZXK6	Uncharacterized protein OS=Rattus norvegicus OX=10116 PE=3 SV=1	0.00388465	-0.680953	843.7	1442.8	1060.9	1127.8	850.1	615.2	1280.6	1803.3	1998.5	1393.9	1495.1	1552.4
Fsd1l	A0A0G2JZ60	Fibronectin type III and SPRY domain-containing 1-like OS=Rattus norvegicus OX=10116 GN=Fsd1l PE=4 SV=1	0.00898109	-0.311443	629.4	869.9	659.1	628.7	787.6	689.7	760.3	860.3	946.2	850	1007.9	867.2
Angptl1	A0A0G2K603	Angiopoietin-like 1 OS=Rattus norvegicus OX=10116 GN=Angptl1 PE=4 SV=1	0.00419701	-0.501952	594.7	682.5	561	642.5	544.1	381.6	774.6	956.9	821	605.5	795.4	870.5
Casp9	Q9JHK1	Caspase 9, isoform CRA_a OS=Rattus norvegicus OX=10116 GN=Casp9 PE=1 SV=1	0.0494374	-0.294636	626.9	690.9	547.2	613.4	630.1	339.8	638.8	750.6	706.8	611.1	803.2	719.1
Cplx2	P84087	Complexin-2 OS=Rattus norvegicus OX=10116 GN=Cplx2 PE=1 SV=1	0.0418348	-0.29523	1501.2	1803.8	1130.3	1394.1	1346.8	1025.3	1607.9	1769.4	1666.1	1488.3	1561.9	1970.3
Rarres1	Q58NB7	Retinoic acid receptor responder (Tazarotene induced) 1 OS=Rattus norvegicus OX=10116 GN=Rarres1 PE=2 SV=1	0.0306657	-0.466512	702.2	728.9	642.7	675.5	493.6	334.7	735.7	1037.6	730.2	613.8	852.4	973.7
Vezt	Q5XI52	Vezatin OS=Rattus norvegicus OX=10116 GN=Vezt PE=2 SV=1	0.0153224	-0.380606	293.8	410.6	339.2	315.4	381	234.9	399.7	525	458.1	373.5	413.8	401
Cept1	Q6AXM5	Choline/ethanolaminephosphotransferase 1 OS=Rattus norvegicus OX=10116 GN=Cept1 PE=2 SV=1	0.045415	-0.5132	335.1	419.2	428.4	351.3	294.8	263.6	452.2	720.6	494.5	322.5	390	606.5
	Q7M076	Enkephalin-degrading aminopeptidase, puromycin-sensitive (Fragment) OS=Rattus norvegicus OX=10116 PE=1 SV=1	0.0383701	-0.330222	582.5	755.1	601.2	608	499.6	696.5	788.9	928.5	962.8	614.3	677.9	733.2
Efs	B1WBZ1	Embryonal Fyn-associated substrate OS=Rattus norvegicus OX=10116 GN=Efs PE=2 SV=1	0.0173541	-0.350738	139	178.4	183.2	150.2	164.3	103.1	178.1	224	188.8	174.5	187.2	218.3
Tmbim6	P55062	Bax inhibitor 1 OS=Rattus norvegicus OX=10116 GN=Tmbim6 PE=2 SV=2	0.0365031	0.74313	1224.3	635.5	1351.6	1411.8	1293.7	1627.6	1010.6	448.1	806.5	1360.5	308.1	573.6
Cenpq	Q66H02	Centromere protein Q OS=Rattus norvegicus OX=10116 GN=Cenpq PE=2 SV=1	0.00414454	-0.376342	163.5	193	173.5	174.9	191.2	153.4	210	272.3	250.5	184.6	217.3	227.6
Wdr45b	Q2MCP5	WD repeat domain 45B OS=Rattus norvegicus OX=10116 GN=Wdr45b PE=1 SV=1	0.0121848	-0.444612	555.1	568	681.4	684.8	611.1	281.8	741.3	736.6	768.6	675.7	873.6	807.2
Uevld	F1M0M3	UEV and lactate/malate dehyrogenase domains OS=Rattus norvegicus OX=10116 GN=Uevld PE=1 SV=2	0.0485406	-0.320439	390.4	465	370.2	392.9	360.8	211.6	451.8	520.8	415.3	376.1	489.2	482.6
Dsc2	A0A0G2K3I3	Desmocollin 2 OS=Rattus norvegicus OX=10116 GN=Dsc2 PE=1 SV=1	0.0158209	-0.554435	279.5	353.2	276.7	310.5	247.5	151.7	382.8	495.5	356.1	292.9	355.2	495.3
Pmfbp1	A0A0G2JTR6	Polyamine-modulated factor 1-binding protein 1 OS=Rattus norvegicus OX=10116 GN=Pmfbp1 PE=4 SV=1	0.00922166	-0.442399	633.1	707	532.1	595	557.5	307.5	708.8	778.8	807.3	669	717.8	846.3
Numb	Q3MUI1	Numb OS=Rattus norvegicus OX=10116 GN=Numb PE=1 SV=1	0.0100024	-0.373524	508.4	620.4	488.6	550.2	516.4	422.8	558.7	766.2	660.8	558	695	786.2
Exosc4	D4A4Y0	Exosome component 4 OS=Rattus norvegicus OX=10116 GN=Exosc4 PE=1 SV=1	0.0142228	-0.522025	279.5	372.2	251.8	267	237.2	193.1	334.3	486.5	446.4	281.4	354	396.1
LOC100361492	F1LM03	Unspecific monooxygenase OS=Rattus norvegicus OX=10116 GN=LOC100361492 PE=1 SV=2	0.0240558	-0.449309	459.4	542.1	440.9	481.7	426.3	278.6	532	789.3	512	499.3	556.8	700.2
Cbfb	Q66HA7	Core-binding factor subunit beta OS=Rattus norvegicus OX=10116 GN=Cbfb PE=1 SV=1	0.0182157	-0.516323	186.5	202.9	179.8	209.3	154.6	105	258.4	314.7	248.1	207	171.2	285.4
Ormdl3	Q6QI25	ORM1-like protein 3 OS=Rattus norvegicus OX=10116 GN=Ormdl3 PE=2 SV=2	0.0189146	-0.471461	153.4	179.6	113.1	144.3	139	121.8	190	236.2	231.4	120.4	206.8	195.4
Gpnmb	Q6P7C7	Transmembrane glycoprotein NMB OS=Rattus norvegicus OX=10116 GN=Gpnmb PE=2 SV=1	0.0282586	-0.456091	1609.2	1700.4	1666.9	2030.2	1439.4	758.9	2252	2557.7	2005.5	1807.5	1660.5	2344.4
Rsbn1l	D3ZZH7	Round spermatid basic protein 1-like OS=Rattus norvegicus OX=10116 GN=Rsbn1l PE=3 SV=1	0.0392996	-0.441427	737.7	891.6	774.8	821.9	766.2	336.1	774.2	1145	987.8	742.2	1140.3	1088.1
Tbc1d8b	A0A0G2K9M5	TBC1 domain family member 8B OS=Rattus norvegicus OX=10116 GN=Tbc1d8b PE=1 SV=1	0.0110607	-0.627373	342.6	592.3	327.1	302.2	318.1	466.3	580.2	708.5	732.5	413.5	523.1	670.2
Rbm47	Q66H68	RNA-binding protein 47 OS=Rattus norvegicus OX=10116 GN=Rbm47 PE=2 SV=1	0.0246427	-0.348825	476.3	591.8	482.9	442.8	353.2	314.2	609.6	579.5	498.8	513.8	555.6	631.8
Hat1	Q5M939	Histone acetyltransferase type B catalytic subunit OS=Rattus norvegicus OX=10116 GN=Hat1 PE=2 SV=1	0.0348637	-0.411105	518.1	594.5	501.4	552.1	394.4	259	561.7	723.7	571.2	498.3	664.6	729.6
Morc2	A0A0G2JWF7	MORC family CW-type zinc finger 2 OS=Rattus norvegicus OX=10116 GN=Morc2 PE=1 SV=1	0.0226969	-0.438637	748	605.9	517	634.4	782.6	448.7	1016.3	921.7	805.1	823.6	927.8	569.8
Pyroxd2	Q68FT3	Pyridine nucleotide-disulfide oxidoreductase domain-containing protein 2 OS=Rattus norvegicus OX=10116 GN=Pyroxd2 PE=2 SV=1	0.0189587	-0.572944	285.4	430.1	349.8	339.4	339.1	184.8	359.9	543.7	661.9	474.1	392.5	436.8
Golga1	D4A6K4	Golgi autoantigen, golgin subfamily a, 1 (Predicted) OS=Rattus norvegicus OX=10116 GN=Golga1 PE=1 SV=1	0.00881768	-0.602798	489.8	673.7	467.2	441.8	564.8	342.5	837	925.4	842.5	535.4	578.3	806.7
Mtus1	B1A2U8	Growth factor inhibitor OS=Rattus norvegicus OX=10116 GN=Mtus1 PE=1 SV=1	0.0186343	-0.305442	485.6	601.4	527.8	523.4	514.2	471.9	585.6	776.3	665.7	488.3	673.2	671.9
Noc3l	D4AB23	Nucleolar complex protein 3 homolog OS=Rattus norvegicus OX=10116 GN=Noc3l PE=1 SV=1	0.0148904	-0.484477	460.1	471.7	476.6	493.1	524.7	266.5	510.2	689.7	813.1	601.1	651.8	501.4
Tmem223	D4AC93	Transmembrane protein 223 OS=Rattus norvegicus OX=10116 GN=Tmem223 PE=1 SV=1	0.0261743	-0.272268	238.2	253.6	238.8	232.6	243.8	231.1	252.8	318.5	350.2	257.3	261.2	296.8
Egln1	P59722	Egl nine homolog 1 (Fragment) OS=Rattus norvegicus OX=10116 GN=Egln1 PE=2 SV=2	0.0259055	-0.477198	220.2	306	256.7	238.5	252	256.3	306.2	489.8	375.6	279.2	293	385.6
Casp7	O88550	Caspase 7, isoform CRA_c OS=Rattus norvegicus OX=10116 GN=Casp7 PE=1 SV=1	0.0297028	-0.48535	389.2	572.6	438.3	674.8	467.4	391.5	643	912.8	835.2	560.2	573.8	582.1
Noc4l	Q5I0I8	Nucleolar complex protein 4 homolog OS=Rattus norvegicus OX=10116 GN=Noc4l PE=2 SV=1	0.0322727	-0.393043	603.7	611.5	612.5	604	457	384.7	691.2	932.1	633.1	591.9	618.5	831.7
Tm6sf1	A0A0G2JZS3	Transmembrane 6 superfamily member 1 OS=Rattus norvegicus OX=10116 GN=Tm6sf1 PE=4 SV=1	0.0185078	-0.634467	675.1	1217.1	892.8	815.2	822.1	790.2	1115.9	1623.5	1247.3	758.2	1621.7	1725.1
Uhrf2	D3ZK36	RING-type E3 ubiquitin transferase OS=Rattus norvegicus OX=10116 GN=Uhrf2 PE=1 SV=1	0.0473609	-0.415784	435.4	585.6	463.8	455.8	465.9	299	580.9	827.9	625.5	438.7	496.1	640.1
RGD1561662	D3ZVE5	Similar to AI661453 protein OS=Rattus norvegicus OX=10116 GN=RGD1561662 PE=1 SV=2	0.0138759	-0.450687	255.3	275.3	255.7	254.1	216.2	127.4	301.3	364.3	337.1	248.4	288.8	351.6
Tlr3	F1LN63	Toll-like receptor 3 OS=Rattus norvegicus OX=10116 GN=Tlr3 PE=1 SV=1	0.00477331	-0.836653	478.9	614.3	533.9	505.7	480.9	320	694.6	1077.3	1235.9	852.9	588.9	789.7
Pamr1	D4A0A3	Peptidase domain-containing-associated with muscle regeneration 1 OS=Rattus norvegicus OX=10116 GN=Pamr1 PE=4 SV=2	0.00737833	-0.372563	440.3	450.5	502.6	499.4	460.5	338.7	534.6	721.7	604.9	509.1	566.4	548.5
Parp12	D4A3V3	Poly (ADP-ribose) polymerase family, member 12 OS=Rattus norvegicus OX=10116 GN=Parp12 PE=1 SV=2	0.0147506	-0.405764	466.5	545.3	518.2	495.5	458.8	332.9	580.6	764.1	635.9	491.4	547.1	713.1
Ssbp3	Q9R050	Single-stranded DNA-binding protein 3 OS=Rattus norvegicus OX=10116 GN=Ssbp3 PE=1 SV=1	0.00662682	-0.817795	295.9	390	263.8	235.4	171.7	205	389.2	622.7	496.7	282.2	423.8	538.4
Fndc3a	D3ZEA0	Fibronectin type III domain containing 3a (Predicted), isoform CRA_a OS=Rattus norvegicus OX=10116 GN=Fndc3a PE=1 SV=2	0.0146548	1.7718	1446.9	576.2	1809.8	1438.6	2332.4	3135.3	753.5	228.7	523.2	1023.9	267.1	348.5
Ttc39c	Q0VGK2	Tetratricopeptide repeat protein 39C OS=Rattus norvegicus OX=10116 GN=Ttc39c PE=2 SV=1	0.00542439	-0.321121	223.1	259.6	236.7	265.8	219.8	261.9	273.7	363.3	326.2	292.7	263	313.7
Atg12	Q2TBJ5	Ubiquitin-like protein ATG12 OS=Rattus norvegicus OX=10116 GN=Atg12 PE=2 SV=1	0.00339032	-0.731035	995.4	1101.8	995.2	928.7	894.8	631.9	1150.1	1357.5	2148.8	1581.7	1678.7	1291.6
Asns	P49088	Asparagine synthetase [glutamine-hydrolyzing] OS=Rattus norvegicus OX=10116 GN=Asns PE=2 SV=3	0.0320589	-0.560737	348.9	547.6	317.5	331.2	268.9	371.9	467.2	692.4	640.8	334.7	449.9	639.4
Romo1	D4A742	Protein MGR2 homolog OS=Rattus norvegicus OX=10116 GN=Romo1 PE=1 SV=1	0.0280244	-0.332087	148.2	214.3	198.1	150.2	208.1	201.9	207.6	220.7	293.8	261.1	225.2	202.5
Fut8	Q6EV76	Alpha-(1,6)-fucosyltransferase OS=Rattus norvegicus OX=10116 GN=Fut8 PE=2 SV=1	0.0196765	-0.355079	462.4	664.9	515.2	517.6	613.7	399.4	628.3	725.1	722.8	531.9	776.6	674
Zc3h14	D4A652	Zinc finger CCCH domain-containing protein 14 OS=Rattus norvegicus OX=10116 GN=Zc3h14 PE=1 SV=3	0.0368822	-0.293338	276.3	354.5	297.5	339	379.6	226.5	363.8	447.3	429.2	347.5	344.3	363.7
Cebpa	P05554	CCAAT/enhancer-binding protein alpha OS=Rattus norvegicus OX=10116 GN=Cebpa PE=1 SV=3	0.0320407	-0.344114	694.2	811.5	624.7	653	479.8	705.3	807.5	1013.2	855	623.6	785.5	952.7
Lrig3	A0A0G2QC29	Lrig3 protein OS=Rattus norvegicus OX=10116 GN=Lrig3 PE=2 SV=1	0.0372262	-0.5807	211.3	269.8	154.7	152	145.5	94.8	223.6	351.2	232.6	170.8	280.7	278.7
Surf6	Q5BJZ4	Surfeit 6 OS=Rattus norvegicus OX=10116 GN=Surf6 PE=1 SV=1	0.00882526	-0.53889	231.2	255.9	269.5	247.2	254.1	134.6	345.5	381.5	312.9	269.8	281.2	432.2
Ramac	D4AD33	RNA guanine-7 methyltransferase-activating subunit OS=Rattus norvegicus OX=10116 GN=Ramac PE=1 SV=1	0.0076448	-0.437843	380.8	416	368.6	403.8	348.3	296.4	460.7	610.9	503.8	401.1	429.9	592.5
Bpgm	Q7TP58	Phosphoglycerate mutase OS=Rattus norvegicus OX=10116 GN=Bpgm PE=1 SV=1	0.0294405	0.419593	726	877.6	991	799.7	803.5	1152	691.8	480.5	610.2	662.3	937.4	617.5
Sh3bp5	Q91Y80	SH3 domain-binding protein 5 OS=Rattus norvegicus OX=10116 GN=Sh3bp5 PE=1 SV=2	0.00754514	-0.604297	217.2	346.9	250	256.3	258.4	252.4	373.8	507.3	453.7	260.8	346.2	462
Nisch	Q4G017	Nischarin OS=Rattus norvegicus OX=10116 GN=Nisch PE=2 SV=2	0.0281273	-0.644698	290	584.4	332.8	312.2	337.2	262.1	540.3	739	610	365.3	391.1	666.7
Znf750	M0R3N9	Zinc finger protein 750 OS=Rattus norvegicus OX=10116 GN=Znf750 PE=4 SV=2	0.00957262	-0.70051	960.6	994.3	658.9	760.9	594.7	434.2	1038.6	1546.5	1203.5	894.6	970	1503
Gmeb2	G3V7R3	Glucocorticoid modulatory element binding protein 2, isoform CRA_d OS=Rattus norvegicus OX=10116 GN=Gmeb2 PE=1 SV=1	0.00748107	-0.298071	448.4	431.4	408.2	425.1	436.2	316.5	486.6	590.5	488.7	513.8	439.6	512.5
Unc119b	A0A0G2K351	Similar to Unc-119 protein homolog (Retinal protein 4) (RRG4) (Predicted), isoform CRA_a OS=Rattus norvegicus OX=10116 GN=Unc119b PE=1 SV=1	0.0235874	-0.312671	484.1	550.5	494.2	555.7	533.4	321.3	571.3	704.6	640.1	529.8	563.7	641
Dym	B4F766	Dymeclin OS=Rattus norvegicus OX=10116 GN=Dym PE=2 SV=1	0.00630486	-0.453434	510.8	739.9	649.3	587.6	629.9	397.3	724.4	884.3	728.2	689.6	900.1	886.2
Csnk1g3	A0A0A0MXY3	Non-specific serine/threonine protein kinase OS=Rattus norvegicus OX=10116 GN=Csnk1g3 PE=1 SV=2	0.0322771	0.457701	512.5	315.9	537.9	626.9	549.7	446.2	367.7	338.3	300.1	506.3	382.8	281.3
Clp1	Q5PQL4	Polyribonucleotide 5'-hydroxyl-kinase Clp1 OS=Rattus norvegicus OX=10116 GN=Clp1 PE=2 SV=1	0.00851701	-0.969864	245.8	378.5	176.3	170	149.7	195.5	370.7	554.8	455.1	248.5	347.2	600.9
Cdhr5	Q9JIK1	Cadherin-related family member 5 OS=Rattus norvegicus OX=10116 GN=Cdhr5 PE=1 SV=1	0.0480482	-0.393765	497	634	472.2	446.2	467.1	523.8	617.5	809.3	573.4	419.2	836.1	738.9
Fam91a1	B2RYP3	Fam91a1 protein OS=Rattus norvegicus OX=10116 GN=Fam91a1 PE=1 SV=1	0.0034103	-0.76576	562.4	827.6	616.5	582	538.1	296.1	903.7	1223.9	1103.4	812.6	715.4	1060.5
Lrrn4cl	D4A8U4	LRRN4 C-terminal-like OS=Rattus norvegicus OX=10116 GN=Lrrn4cl PE=4 SV=2	0.037561	-0.422046	131.5	172.9	102.7	114.2	135.4	56.9	168.2	176.9	146.5	143.6	149.1	171.8
Kmt2a	F1M0L3	Histone-lysine N-methyltransferase OS=Rattus norvegicus OX=10116 GN=Kmt2a PE=1 SV=3	0.0421371	-0.270449	353.5	370	331	339.3	345.7	233.5	367.3	476.8	406.4	323	383.8	422.5
Rnf121	D3ZN19	Ring finger protein 121 OS=Rattus norvegicus OX=10116 GN=Rnf121 PE=1 SV=1	0.0181934	-0.432567	554.4	774.1	560.7	581.1	716.9	500.1	727.2	996.5	805.7	587.6	936.5	923
Utp18	D3ZNH2	UTP18 small subunit processome component OS=Rattus norvegicus OX=10116 GN=Utp18 PE=1 SV=3	0.0437937	-0.795876	143.9	189.4	164.2	189.5	204.1	138.2	352.3	255.2	200.4	183.1	298.9	497.1
Cog8	B5DF86	Conserved oligomeric Golgi complex subunit 8 OS=Rattus norvegicus OX=10116 GN=Cog8 PE=1 SV=1	0.00195141	-0.46222	488.6	517.9	470	470.6	489.1	359.7	608	760.9	715	538.5	560.8	668.6
Tmem88	G3V7A2	RCG35397 OS=Rattus norvegicus OX=10116 GN=Tmem88 PE=3 SV=1	0.0140989	-0.392234	383.8	551.8	467.7	401.8	428.8	414.1	537.2	680.1	629.3	455.7	496.3	676.7
	D3ZS15	Cytochrome c domain-containing protein OS=Rattus norvegicus OX=10116 PE=3 SV=2	0.0102174	0.337492	243.9	285.2	303	286.6	371	304.3	236.1	265.1	195.8	231.7	260.4	230.7
Mapk1ip1l	B2RZ29	Mapk1ip1l protein OS=Rattus norvegicus OX=10116 GN=Mapk1ip1l PE=1 SV=1	0.04787	-0.305698	441.7	419.5	364.6	397.4	325.3	266.6	404.3	529.8	556.4	424.6	429	393.8
Ppan	Q5FVQ2	Peter pan homolog OS=Rattus norvegicus OX=10116 GN=Ppan PE=1 SV=1	0.021806	-0.304226	642.8	686.2	650.1	689.9	636.3	432.2	797.5	888.7	744.9	648.4	694.6	840.8
Gpm6b	A0A0G2JZB8	Neuronal membrane glycoprotein M6-b OS=Rattus norvegicus OX=10116 GN=Gpm6b PE=3 SV=1	0.0204983	-0.316553	480	533.7	466.1	498.4	527.3	387.9	495.6	719.5	690.5	523.5	556.3	617.9
Dhx37	D4A1R0	DEAH-box helicase 37 OS=Rattus norvegicus OX=10116 GN=Dhx37 PE=1 SV=1	0.00792715	-0.310336	374.4	450.2	404.8	445.6	389.2	317.5	437.1	537.7	516	422.1	537.6	502.8
Cetn3	A0A0G2JTC2	Centrin 3 OS=Rattus norvegicus OX=10116 GN=Cetn3 PE=4 SV=1	0.0173148	-0.2854	563.2	708	572.9	561.7	591.6	511.2	654.2	877	727.1	629.9	710.7	677.2
Notch1	Q07008	Neurogenic locus notch homolog protein 1 OS=Rattus norvegicus OX=10116 GN=Notch1 PE=1 SV=3	0.0196346	-0.326989	281.2	378.2	294.7	293.2	296.4	272	369.4	457.3	388	283	394.4	385.5
Msrb3	D4A650	Peptide-methionine (R)-S-oxide reductase OS=Rattus norvegicus OX=10116 GN=Msrb3 PE=1 SV=3	0.000328838	-0.647833	363.8	479	438.8	386.1	492.4	535.5	541.4	716.6	834.4	745	717	669.1
Syf2	Q4QRB2	Pre-mRNA-splicing factor SYF2 OS=Rattus norvegicus OX=10116 GN=Syf2 PE=2 SV=1	0.0152739	-0.36538	453.8	456	396.2	392	318.9	297.3	484.3	601.4	492.3	410.2	458.9	534.1
Abcc10	D3ZX04	ATP-binding cassette subfamily C member 10 OS=Rattus norvegicus OX=10116 GN=Abcc10 PE=4 SV=2	0.00883152	-0.491836	321.9	379.9	341.5	327.6	316.3	151.4	414.3	492.4	473.7	352	409	444.1
Cmtm6	Q7TNZ9	CKLF-like MARVEL transmembrane domain-containing 6 OS=Rattus norvegicus OX=10116 GN=Cmtm6 PE=1 SV=1	0.00493705	-0.371871	286.2	297.1	300.1	301.5	297.6	256.1	342.7	333.3	407.8	362.2	453.5	350.3
Tmem35a	Q6JAM9	Transmembrane protein 35A OS=Rattus norvegicus OX=10116 GN=Tmem35a PE=1 SV=1	0.0144232	-0.376206	625.2	680	640.4	579.1	592.4	351.9	721.7	740.8	778.2	731.7	771.3	758.8
Spag1	Q5U2X2	Sperm-associated antigen 1 OS=Rattus norvegicus OX=10116 GN=Spag1 PE=1 SV=1	0.0138945	-0.403646	184.2	261.8	206.2	195.5	186.4	167.4	263.7	295	286.8	184.4	264.4	295.1
Rexo4	B1WBN4	RNA exonuclease 4 OS=Rattus norvegicus OX=10116 GN=Rexo4 PE=1 SV=1	0.0055902	-0.308958	694.8	793.7	642.1	709	606	757.7	848.3	913.3	844.5	764.7	806.6	1029.7
Abca9	A0A0G2K3S4	ATP-binding cassette subfamily A member 9 OS=Rattus norvegicus OX=10116 GN=Abca9 PE=1 SV=1	0.0310626	-0.324693	294.5	404.7	330.9	310.1	336	242.2	378.4	430.4	447.3	292.8	436.1	417.6
Dcaf1	A0A0G2KAM8	DDB1 and CUL4-associated factor 1 OS=Rattus norvegicus OX=10116 GN=Dcaf1 PE=1 SV=1	0.0120245	-0.415479	222	357.1	293.2	284.7	283.7	273.8	380.6	429.7	468.7	308	315	384.7
Sdcbp	Q9JI92	Syntenin-1 OS=Rattus norvegicus OX=10116 GN=Sdcbp PE=1 SV=1	0.000452033	-0.704392	574	802.6	520.4	505.5	520.9	388.5	870.3	999	825.4	764.9	957.6	979.4
Arhgap35	P81128	Rho GTPase-activating protein 35 OS=Rattus norvegicus OX=10116 GN=Arhgap35 PE=1 SV=3	0.0159476	-0.33897	448.4	483.5	445	415.5	458.1	422.3	469.2	658.3	620.2	494.1	633.7	505.2
Swsap1	D3ZWS8	SWIM-type zinc finger 7-associated protein 1 OS=Rattus norvegicus OX=10116 GN=Swsap1 PE=4 SV=2	0.0482212	-0.324754	895.1	1071.4	861.9	764.3	763.4	458.7	944.6	1129.9	973.6	887.7	1055.9	1038.6
Ube2j1	D4ABY4	Ubiquitin-conjugating enzyme E2, J1 OS=Rattus norvegicus OX=10116 GN=Ube2j1 PE=1 SV=3	0.0176058	-0.332619	417.1	492.2	351.6	384.2	376.6	304.2	449.6	544.1	471.5	414.3	477.8	571.7
Ascc2	D3ZPJ9	Activating signal cointegrator 1 complex subunit 2 OS=Rattus norvegicus OX=10116 GN=Ascc2 PE=1 SV=3	0.0437929	-0.323282	639.1	807.4	766.7	737.4	676.9	568.4	818.2	1137.3	866.3	690.9	748.1	989
Pla2g15	Q675A5	Phospholipase A2 group XV OS=Rattus norvegicus OX=10116 GN=Pla2g15 PE=1 SV=1	0.0334612	-0.524495	635.3	904.2	475.3	540.2	473.8	363.3	754.8	1029.6	867.3	571.7	744.1	911.8
Polr3f	D3ZQ56	DNA-directed RNA polymerase III subunit RPC6 OS=Rattus norvegicus OX=10116 GN=Polr3f PE=3 SV=1	0.0443035	-0.303349	278.2	257.8	230.8	278.5	226.2	185.3	256.6	364.2	317.8	268.2	248.2	342.7
Selenof	Q923V8	Selenoprotein F OS=Rattus norvegicus OX=10116 GN=Selenof PE=1 SV=3	0.00570354	-0.600458	648.6	776.4	658.1	655.7	562	326.3	833.1	1113.6	979.1	713.1	806.8	1053.7
LOC691352	D3ZFP5	RCG35485 OS=Rattus norvegicus OX=10116 GN=LOC691352 PE=4 SV=1	0.0225409	-0.733407	186.8	264	218.1	290.4	130.3	128.1	224	336.9	388.4	281.2	511.6	282.4
Ubac2	F1LQF5	Phosphoglycerate dehydrogenase like 1 OS=Rattus norvegicus OX=10116 GN=Ubac2 PE=1 SV=2	0.00567572	0.554361	551.6	610.5	668.3	663.3	521.8	427	514.8	387.9	323.3	264.1	418.3	435.8
Srek1ip1	Q5RJP9	Protein SREK1IP1 OS=Rattus norvegicus OX=10116 GN=Srek1ip1 PE=2 SV=1	0.0311893	0.657202	461.5	371.6	792.4	814.2	859.4	700.7	459.7	397.8	420.7	477.3	404.2	376.6
Smyd5	D3ZII8	SET and MYND domain containing 5 (Predicted) OS=Rattus norvegicus OX=10116 GN=Smyd5 PE=1 SV=2	0.00895032	-0.45193	155.2	189.4	166.2	166.4	189.4	125.6	187.9	246	296.2	207.3	202.1	217.7
Fbh1	F1M298	DNA helicase OS=Rattus norvegicus OX=10116 GN=Fbh1 PE=4 SV=2	0.0113849	-0.363943	249.6	275.1	219	230.6	241.6	172.9	312.6	330.9	345.3	278	236.5	284
Ddx41	B2RYL8	RNA helicase OS=Rattus norvegicus OX=10116 GN=Ddx41 PE=1 SV=1	0.0419377	-1.09233	368.8	433.1	400.5	368.3	375.4	235	485.9	930.6	1454.2	687.1	468.7	624
Lrriq1	M0RDZ6	Leucine-rich repeats and IQ motif-containing 1 OS=Rattus norvegicus OX=10116 GN=Lrriq1 PE=4 SV=2	0.0180612	-0.286692	570.5	586.2	621.1	617.9	625.7	392.9	621.4	742.2	792.5	664.8	680.9	663.1
Urm1	B6ID11	Ubiquitin-related modifier 1 OS=Rattus norvegicus OX=10116 GN=Urm1 PE=1 SV=1	0.047841	0.300896	911.4	787.9	855.3	965.1	1068.1	614.8	723.2	661.2	694.5	845.4	590.1	708.8
Pold2	Q6AXY4	DNA polymerase delta subunit 2 OS=Rattus norvegicus OX=10116 GN=Pold2 PE=1 SV=1	0.00872274	-0.434594	787.3	984.8	856.1	807.6	843.6	1087.7	1008.9	1110.2	1347.5	1099.2	1561.7	1126.3
Apol11a	F1M512	Apolipoprotein L 11a OS=Rattus norvegicus OX=10116 GN=Apol11a PE=3 SV=2	0.0378855	-0.598062	263.5	444.1	295.5	257.3	178.2	279	382.7	536	434.7	214.8	494.7	537
Golph3l	A0A0G2K9Q1	Golgi phosphoprotein 3-like OS=Rattus norvegicus OX=10116 GN=Golph3l PE=1 SV=1	0.0259867	-0.36925	730	822.6	697.2	691.5	645.1	380.6	802.4	998.3	827.6	734	804.7	957.1
Pggt1b	P53610	Geranylgeranyl transferase type-1 subunit beta OS=Rattus norvegicus OX=10116 GN=Pggt1b PE=1 SV=1	0.0459703	-0.271543	942.6	1081.7	864.4	913.3	859.3	649.7	1020.5	1293.1	1077.9	889.4	993.8	1136.2
Osbpl6	D4A0F3	Oxysterol-binding protein OS=Rattus norvegicus OX=10116 GN=Osbpl6 PE=1 SV=1	0.0146702	-0.311699	450.6	549.8	499	478.8	517.2	471.4	588.2	748.7	687.4	492.4	551.4	614.2
Bud23	B1H275	BUD23, rRNA methyltransferase and ribosome maturation factor OS=Rattus norvegicus OX=10116 GN=Bud23 PE=1 SV=1	0.00515118	-0.346309	1125.4	1112.8	1043.2	1181.6	938.3	706.6	1268.1	1350.4	1287.3	1223.7	1220.3	1415.2
Pet100	D3ZHD3	PET100 cytochrome c oxidase chaperone OS=Rattus norvegicus OX=10116 GN=Pet100 PE=1 SV=1	0.00083696	0.656717	912	1162.5	1311.4	1110.2	1371.7	1321	797	569.4	749.8	872.2	958.5	613.1
Zfand6	Q6DGF4	AN1-type zinc finger protein 6 OS=Rattus norvegicus OX=10116 GN=Zfand6 PE=1 SV=1	0.00260547	-1.06793	207.6	278.6	250.5	215.3	171.3	173.1	385.4	561.1	610.3	385.1	315.2	460.7
Uck1	B5DF24	Uridine-cytidine kinase OS=Rattus norvegicus OX=10116 GN=Uck1 PE=1 SV=1	0.00694535	-0.456729	192.9	250.2	157.6	152.4	218.3	194.2	214.1	318.2	286.9	278.4	266	236.1
Tbx1	D4A2E9	T-box 1 (Predicted) OS=Rattus norvegicus OX=10116 GN=Tbx1 PE=4 SV=1	0.0372508	0.2842	843.4	759.8	968.7	906	950.1	1228.5	828.2	702.4	776.2	820.6	829.9	687.8
Tgfbr3	P26342	Transforming growth factor beta receptor type 3 OS=Rattus norvegicus OX=10116 GN=Tgfbr3 PE=1 SV=1	0.00777406	-0.598245	627.2	956.7	503.8	575	687.5	430.3	867.8	1125.2	1090.2	800.1	786.7	1053.2
Psmb10	Q4KM35	Proteasome subunit beta type-10 OS=Rattus norvegicus OX=10116 GN=Psmb10 PE=2 SV=1	0.0109055	0.437531	1060.6	1366.9	1523.7	1196.4	1484.9	934.7	1085.6	960.9	976.3	774.9	874.1	915.8
Mphosph6	B2RYS3	LOC686999 protein OS=Rattus norvegicus OX=10116 GN=Mphosph6 PE=1 SV=1	0.00823583	-0.679681	1201	1633.9	1084.5	1128.4	1015.6	578.5	1273.6	1995.6	2291.5	1635.7	1537.5	1905
Synrg	Q9JKC9	Synergin gamma OS=Rattus norvegicus OX=10116 GN=Synrg PE=1 SV=3	0.013424	-0.544549	575.6	720	564	576.7	510.1	428.7	745.4	1086.7	817	593.2	686.1	994.4
C1qtnf3	B1WC91	C1q and TNF-related 3 OS=Rattus norvegicus OX=10116 GN=C1qtnf3 PE=2 SV=1	0.0150924	-0.52328	622.9	693.8	475.3	616.9	568.8	339.4	721.3	1006.3	683.6	627.6	755.6	973
Fam8a1	D4ACR7	Family with sequence similarity 8, member A1 OS=Rattus norvegicus OX=10116 GN=Fam8a1 PE=4 SV=1	0.0251201	-0.317018	141.8	116.3	114.7	127.3	119	75.5	138.1	167.8	143.8	125.2	137.9	152.5
Trpm2	E9PTA2	Transient receptor potential cation channel subfamily M member 2 OS=Rattus norvegicus OX=10116 GN=Trpm2 PE=1 SV=3	0.00554286	-0.530733	520.5	620	477.8	511.3	454.2	259.7	628	794.7	701.3	554.6	682.7	746.6
Sbspon	D3ZS55	Similar to RPE-spondin (Predicted) OS=Rattus norvegicus OX=10116 GN=Sbspon PE=4 SV=1	0.0404973	-0.358063	159.1	264.7	223.5	217	231.6	143.7	220.1	319.8	272.6	220.3	291.2	264.8
Usp19	Q6J1Y9	Ubiquitin carboxyl-terminal hydrolase 19 OS=Rattus norvegicus OX=10116 GN=Usp19 PE=1 SV=1	0.0285478	-0.596227	630.9	701.5	729.7	642.4	592.4	270.8	781.4	1147	701.4	630.6	917.6	1215.5
Ophn1	P0CAX5	Oligophrenin-1 OS=Rattus norvegicus OX=10116 GN=Ophn1 PE=1 SV=1	0.00100367	-0.393223	516	665.4	572.5	542.6	526.8	528.5	758.7	779.9	797.8	599.9	691.8	773.9
Tlx3	G3V6M6	Similar to HOX11L2 (Predicted), isoform CRA_a OS=Rattus norvegicus OX=10116 GN=Tlx3 PE=4 SV=1	0.00713408	-0.482333	558.7	542.1	480.4	512.9	453	253.9	567.6	704.4	617.4	593.4	658.6	771.6
Srbd1	D4A9B0	S1 RNA-binding domain 1 OS=Rattus norvegicus OX=10116 GN=Srbd1 PE=1 SV=3	0.0334588	-0.355748	289.6	295.7	292.4	279.1	220	140.1	319.4	375.9	301.4	279.2	325.8	339.4
Arvcf	B4F7F3	ARVCF, delta catenin family member OS=Rattus norvegicus OX=10116 GN=Arvcf PE=1 SV=1	0.00303375	-0.558594	480.4	586.3	461.8	437	447	370.3	553.3	840.7	593.1	770.1	590.4	751
Washc2c	F1LPG9	WASH complex subunit 2C OS=Rattus norvegicus OX=10116 GN=Washc2c PE=1 SV=2	0.0114178	-0.417024	379.6	396.6	445.8	403	444.3	289.2	509.3	632.3	607.1	395.6	472.9	531.8
	F1LW11	G_PROTEIN_RECEP_F3_4 domain-containing protein OS=Rattus norvegicus OX=10116 PE=4 SV=3	0.0301028	-0.497384	193.2	257.1	237.7	218.2	386.1	218.2	319.5	286.1	314.8	383	488.9	340
Pi4kb	O08561	Phosphatidylinositol 4-kinase beta OS=Rattus norvegicus OX=10116 GN=Pi4kb PE=1 SV=1	0.0445469	-0.279265	870	906.9	842.4	843.9	728	605.2	1011.3	1131.3	883.8	803.9	856.2	1134.3
Mcc	F1LZS6	MCC regulator of WNT-signaling pathway (Fragment) OS=Rattus norvegicus OX=10116 GN=Mcc PE=1 SV=3	0.0138524	-0.326065	448.3	566.5	506.2	474.2	500.5	401.5	537.1	690.3	725.2	522.7	563.4	593.2
Trpc1	Q9QX01	Short transient receptor potential channel 1 OS=Rattus norvegicus OX=10116 GN=Trpc1 PE=1 SV=1	0.0106805	-0.585671	335.4	339.7	304	327.7	237.4	152.7	398.7	555.8	360.6	365.5	368.5	497.5
Nab2	D4A4F4	Ngfi-A binding protein 2, isoform CRA_a OS=Rattus norvegicus OX=10116 GN=Nab2 PE=1 SV=1	0.0346339	-1.25615	261.6	520	325.6	367.9	256.3	248.4	712.9	1430.4	816	454.3	335.4	979.9
Nde1	Q9ES39	Nuclear distribution protein nudE homolog 1 OS=Rattus norvegicus OX=10116 GN=Nde1 PE=1 SV=1	0.0212686	-0.626495	329.4	454.4	345	310.4	363.1	336.5	417.5	677.5	772.7	470.7	545.7	417.8
Pdcl	Q63737	Phosducin-like protein OS=Rattus norvegicus OX=10116 GN=Pdcl PE=1 SV=1	0.00726995	-0.395789	436.4	491.7	373.3	375.6	355.6	281.9	465.8	521	529.4	493.5	504.8	530.6
Rprd1a	D4AAU4	Regulation of nuclear pre-mRNA domain-containing 1A OS=Rattus norvegicus OX=10116 GN=Rprd1a PE=1 SV=1	0.00475495	-0.545467	312.4	334	293.1	295.7	227.9	176.1	406.6	483.9	372.3	321.6	356	452
Ccdc12	D4A4Z0	Coiled-coil domain containing 12 (Predicted), isoform CRA_a OS=Rattus norvegicus OX=10116 GN=Ccdc12 PE=1 SV=1	0.040008	-0.481746	341.5	388.3	317.5	340.3	261	173.4	431.4	568.2	389	302.6	347.9	505.2
Amfr	A0A0G2K437	Autocrine motility factor receptor OS=Rattus norvegicus OX=10116 GN=Amfr PE=1 SV=1	0.0121228	-0.472107	227.1	307.2	258.8	239.5	238.6	204	297.4	429.3	356.4	244.7	319.9	398.6
LOC689574	M0R474	Hypothetical protein LOC689574 OS=Rattus norvegicus OX=10116 GN=LOC689574 PE=1 SV=1	0.00117791	0.329919	2397.6	2487.9	2791.6	2659.9	2796	2734.4	2168.7	1763.1	2025.9	2154.1	2504.1	2007.9
Limd1	B5DEH0	LIM domain-containing protein 1 OS=Rattus norvegicus OX=10116 GN=Limd1 PE=1 SV=1	0.0160463	-0.299898	451	532.2	435.2	415.3	486.4	405.2	499.5	576.4	678.6	486.5	605.4	508.6
C1d	B5DEI6	Nuclear nucleic acid-binding protein C1D OS=Rattus norvegicus OX=10116 GN=C1d PE=1 SV=1	0.0194722	-0.276159	653.6	638.7	582.4	597.5	548	384.6	646.8	761.3	662.8	680	671.1	701.1
Nif3l1	Q4V8D5	NIF3-like protein 1 OS=Rattus norvegicus OX=10116 GN=Nif3l1 PE=1 SV=1	0.00568769	-0.456335	591.9	635.5	410.3	480.5	446.6	463	676.4	822.9	708.6	530	673.7	742.7
Tcaim	P0DKR2	T-cell activation inhibitor, mitochondrial OS=Rattus norvegicus OX=10116 GN=Tcaim PE=2 SV=1	0.0355077	-0.53803	210.8	419	235.5	231.3	318.3	302.4	359	521.9	551.9	308.6	315.9	436.2
Tradd	D3ZZC5	Tumor necrosis factor receptor type 1-associated DEATH domain protein OS=Rattus norvegicus OX=10116 GN=Tradd PE=1 SV=1	0.0237256	-0.380111	460.4	472.1	430.4	445.6	452.6	221.3	491.1	656.3	565.5	501.3	519.5	497
Naglt1	A0A0G2JSX3	Na+ dependent glucose transporter 1, isoform CRA_b OS=Rattus norvegicus OX=10116 GN=Naglt1 PE=1 SV=1	0.040823	-0.42648	283.9	440.6	391.5	352.6	315	319.9	422.6	634.4	479.3	302.5	448.5	539.7
Znhit6	B1WC05	Zinc finger, HIT type 6 OS=Rattus norvegicus OX=10116 GN=Znhit6 PE=1 SV=1	0.0348281	-0.575282	480.1	698.3	663.6	616.8	516.4	648.5	870.9	1015.7	1036.4	662.3	565	1248.9
	A0A0G2K7N7	Uncharacterized protein OS=Rattus norvegicus OX=10116 PE=1 SV=1	0.00664005	-0.638715	322.9	355.9	342.8	313.7	311.6	212.9	428.1	655.5	572.2	380.7	369.9	489.2
Ddx18	Q5XHY0	RNA helicase OS=Rattus norvegicus OX=10116 GN=Ddx18 PE=1 SV=1	0.00611096	-0.619029	323.3	408.4	309.5	308.9	286.9	364.9	577.8	654	514.1	341.4	405	582.3
	M0RAR2	ITI_HC_C domain-containing protein OS=Rattus norvegicus OX=10116 PE=4 SV=2	0.00446981	-0.448205	413.6	550.8	389	437.7	394.4	417	589.9	639	666.8	427.4	578.7	648.9
Rrp1b	D3ZY39	Ribosomal RNA-processing 1B OS=Rattus norvegicus OX=10116 GN=Rrp1b PE=1 SV=3	0.039328	-0.422047	158.2	269	121.1	219.7	156.9	153	265.5	254.3	241	209.2	243.6	230.6
Dph2	Q568Y2	2-(3-amino-3-carboxypropyl)histidine synthase subunit 2 OS=Rattus norvegicus OX=10116 GN=Dph2 PE=2 SV=1	0.0180943	-0.363072	666.2	801.4	580.3	615	560.6	515.3	721.7	875.6	851.2	602.2	842.7	915.3
Fdx2	D4A8N2	Ferredoxin 2 OS=Rattus norvegicus OX=10116 GN=Fdx2 PE=1 SV=1	0.0425411	-0.596793	379.2	532.9	438	456	460.9	461.6	571.7	1015.7	696.3	480.8	506.9	855.2
Bcl2l15	D4A1Q8	BCL2-like 15 OS=Rattus norvegicus OX=10116 GN=Bcl2l15 PE=4 SV=1	0.0322341	-0.46163	829	931.5	590.5	769.4	571.6	533.7	971.4	1107.4	1143.5	667.6	776.3	1153
Virma	D3ZKC9	Vir-like m6A methyltransferase-associated OS=Rattus norvegicus OX=10116 GN=Virma PE=1 SV=3	0.0384183	-0.428196	42	76.1	41	44.5	61.3	59.8	78.4	94.2	77.9	59.9	61.7	64.8
Dpp4	A0A0G2JTX5	Dipeptidyl peptidase 4 OS=Rattus norvegicus OX=10116 GN=Dpp4 PE=1 SV=1	0.0207746	-0.485808	308.7	530.8	370.7	309.3	318.3	376.4	489.6	586.7	583.4	323.3	552.5	565.2
Pisd	A0A0G2K0F9	Phosphatidylserine decarboxylase proenzyme, mitochondrial OS=Rattus norvegicus OX=10116 GN=Pisd PE=1 SV=1	0.00398539	0.542742	811.4	698.2	1041.9	1049.5	1099.8	787.9	637.3	540.9	520.9	743.7	688.4	636.6
Tamm41	D3ZKT0	Phosphatidate cytidylyltransferase, mitochondrial OS=Rattus norvegicus OX=10116 GN=Tamm41 PE=1 SV=1	0.00487987	0.321667	431.7	437.6	420.4	543.3	536.1	532.5	363.6	368.6	443.3	379.3	386.2	380.7
Hlcs	D4AA38	Holocarboxylase synthetase OS=Rattus norvegicus OX=10116 GN=Hlcs PE=1 SV=2	0.00586619	-0.300591	345.7	385.4	318.4	333	354.3	291.7	405.2	441.5	421.1	346.3	480.9	403.4
Anapc2	B2RYJ1	Anaphase-promoting complex subunit 2 OS=Rattus norvegicus OX=10116 GN=Anapc2 PE=1 SV=1	0.0286527	-0.276362	486.8	527.2	521.3	517.8	553.7	383.2	609.1	715.2	631.1	473.2	562	630.7
Cmtr1	Q5U2Z5	Cap-specific mRNA (nucleoside-2'-O-)-methyltransferase 1 OS=Rattus norvegicus OX=10116 GN=Cmtr1 PE=1 SV=1	0.0493058	0.428623	790.3	723.3	1311	1018.9	1125.8	1026.9	826.1	610.9	647.2	1074.7	644.8	651.3
Krit1	B5DF47	KRIT1, ankyrin repeat containing OS=Rattus norvegicus OX=10116 GN=Krit1 PE=2 SV=1	0.0329743	-0.616318	225.7	427.8	388.6	364.4	303.6	116.5	443.5	611.2	533.7	305.3	384.4	522
Rgs19	O70521	Regulator of G-protein signaling 19 OS=Rattus norvegicus OX=10116 GN=Rgs19 PE=1 SV=1	0.000209081	1.01093	808.8	623.2	621.1	509	698.8	473.9	405.1	281.3	331.1	267.7	323.4	244.7
Pdzk1	Q9JJ40	Na(+)/H(+) exchange regulatory cofactor NHE-RF3 OS=Rattus norvegicus OX=10116 GN=Pdzk1 PE=1 SV=2	0.0390777	-0.578069	164.4	334.3	249.8	220.1	266.6	219.4	282.8	437.9	448.2	188.3	462.6	351.7
Cntln	F1LMT2	Centlein OS=Rattus norvegicus OX=10116 GN=Cntln PE=4 SV=1	0.0305892	-0.555987	396	536.6	336.1	315.4	285.4	135.5	435.6	556.4	536.2	358.8	532.4	528.3
Ranbp9	F1LVV3	RAN-binding protein 9 OS=Rattus norvegicus OX=10116 GN=Ranbp9 PE=1 SV=3	0.00871111	-0.537928	125.5	114.9	100.3	103.6	75.8	81.6	143.2	173.7	150.4	111.7	115.3	179.3
Akr1e2	Q5U1Y4	1,5-anhydro-D-fructose reductase OS=Rattus norvegicus OX=10116 GN=Akr1e2 PE=2 SV=1	0.0129361	-0.701063	461.7	515.4	189.2	319	274.3	216.9	500	667.2	585.4	395.6	456.1	608.9
Med7	D4A7V2	Mediator of RNA polymerase II transcription subunit 7 OS=Rattus norvegicus OX=10116 GN=Med7 PE=1 SV=1	0.0395582	-0.293148	649.9	672.9	619.4	634	563.2	368.2	721.6	799.2	669.2	636.3	653	818.6
Fcsk	A0A0G2JVI4	Fucose kinase OS=Rattus norvegicus OX=10116 GN=Fcsk PE=1 SV=1	0.0040861	-0.415478	503.9	481.9	494	513.1	476.7	315.5	596.9	721.5	636.7	527	564.9	667.6
Mief1	A0A0U1RS39	Mitochondrial dynamics protein MID51 OS=Rattus norvegicus OX=10116 GN=Mief1 PE=1 SV=1	0.00967146	-0.355668	348.3	497.9	432.7	387.1	420.2	397.9	512.2	600.5	591.1	405.8	500.5	568.5
Nr2c2	P55094	Nuclear receptor subfamily 2 group C member 2 OS=Rattus norvegicus OX=10116 GN=Nr2c2 PE=1 SV=1	0.0140255	-0.375237	346.4	426.9	383.8	373.8	385.7	248	402.6	458.1	481.3	583.7	463.5	418.4
Wbp11	Q5PQQ2	WW domain-binding protein 11 OS=Rattus norvegicus OX=10116 GN=Wbp11 PE=1 SV=1	0.0272882	-0.40822	550.1	554.9	475.1	494.3	400.8	303.6	603.8	759	615.9	503.1	495.5	710.3
Cyb5r2	A0A0G2KB07	NADH-cytochrome b5 reductase OS=Rattus norvegicus OX=10116 GN=Cyb5r2 PE=3 SV=1	0.013931	-0.476956	780.6	1103.8	713.9	812.7	846.5	442.3	1073.3	1290.3	1100.2	909.3	990.8	1177.3
Srsf10	Q4KM38	FUS interacting protein (Serine-arginine rich) 1 OS=Rattus norvegicus OX=10116 GN=Srsf10 PE=1 SV=1	0.00174244	-0.689823	653.8	909.2	673.1	601.8	507.2	425.5	862.6	1105.6	1248.1	866.1	965.4	1034.5
Lrp10	Q496Z8	LDL receptor-related protein 10 OS=Rattus norvegicus OX=10116 GN=Lrp10 PE=2 SV=1	0.033246	-0.435033	283.7	454.2	291.8	293.7	273	180.6	363.1	457.8	405.9	390.1	407.9	377.6
Sspn	D4ABT9	Sarcospan OS=Rattus norvegicus OX=10116 GN=Sspn PE=4 SV=1	0.0345139	-0.789385	466.6	823.7	357.6	454.8	324.3	579.3	736.3	1067.2	1251.7	414.4	648	1078.3
	A0A161ALI0	Menin (Fragment) OS=Rattus norvegicus OX=10116 PE=2 SV=1	0.0426373	-0.530556	138.6	131	138.3	152.8	134.5	107.3	166.8	252.7	267.8	140.2	149.3	182.4
Helb	D4AAN8	DNA helicase B OS=Rattus norvegicus OX=10116 GN=Helb PE=1 SV=3	0.0262297	-0.368523	190.7	204.7	213	204.9	193.2	165.2	207.8	310.1	302.9	244.8	205.4	241.7
Npr1	P18910	Atrial natriuretic peptide receptor 1 OS=Rattus norvegicus OX=10116 GN=Npr1 PE=1 SV=1	0.0484253	-1.47125	233.1	553.7	239	268.9	220.8	209.4	396.8	973.5	891	301	1619.8	600.4
Dcaf11	Q5M9G8	DDB1- and CUL4-associated factor 11 OS=Rattus norvegicus OX=10116 GN=Dcaf11 PE=1 SV=1	0.0498634	-0.274605	278	294.7	304.1	307.5	414.9	240.9	358.7	396.3	413.5	306.6	399.4	351.4
Trim13	Q5M7V1	E3 ubiquitin-protein ligase TRIM13 OS=Rattus norvegicus OX=10116 GN=Trim13 PE=2 SV=1	0.0184936	-0.577993	717.9	662.7	490.8	594.9	565.7	371.2	1003.7	904.5	963.5	1017.5	702.9	488.1
Dna2	D3ZG52	DNA replication ATP-dependent helicase/nuclease DNA2 OS=Rattus norvegicus OX=10116 GN=Dna2 PE=3 SV=1	0.0262536	-0.556796	697.3	885.5	875.7	873.8	851.9	469.1	921.9	1280.5	1068.9	748.9	1610.4	1214.4
Cr2	A0A0G2K684	Complement C3d receptor 2 OS=Rattus norvegicus OX=10116 GN=Cr2 PE=4 SV=1	0.0336241	1.18651	1364	864.3	4076.4	2238.3	3338.8	2200.8	1236.6	464.5	665.5	1933.6	1141.4	745.8
Arhgap18	F1LXP8	Rho GTPase activating protein 18 (Predicted), isoform CRA_a OS=Rattus norvegicus OX=10116 GN=Arhgap18 PE=1 SV=2	0.0354847	-0.417681	377.7	649.5	434.3	438.9	462.9	308.4	521.9	730.3	705.1	513.4	521.7	576.4
Trmt2a	Q5XIQ6	RCG36750, isoform CRA_a OS=Rattus norvegicus OX=10116 GN=Trmt2a PE=1 SV=1	0.0166463	-1.21516	197.1	399	243.9	304.9	273.9	194.4	467.7	947	774.2	396.4	344.9	815.1
Lrrc8d	A0A0H2UHA3	Volume-regulated anion channel subunit LRRC8D OS=Rattus norvegicus OX=10116 GN=Lrrc8d PE=1 SV=1	0.0256165	-0.318632	251.1	316.7	273.9	241.7	217.5	276.7	322.9	394.8	306.9	260	304.8	378.1
Hmgxb3	F1MAL8	HMG-box containing 3 OS=Rattus norvegicus OX=10116 GN=Hmgxb3 PE=4 SV=3	0.00172636	-0.48494	346	375.6	364.1	371	396.5	223	440.1	572.5	511.1	448.2	460.5	473.3
Gabbr1	A0A0G2JUQ1	Gamma-aminobutyric acid type B receptor subunit 1 OS=Rattus norvegicus OX=10116 GN=Gabbr1 PE=1 SV=1	0.00567061	-0.951816	140.6	195.8	130	152.7	130.8	85.8	202.3	409.5	253.7	171.9	278.5	300.6
Yeats4	B2RYE9	YEATS domain containing 4 (Predicted), isoform CRA_b OS=Rattus norvegicus OX=10116 GN=Yeats4 PE=1 SV=1	0.0085114	-0.829755	594.5	796.5	464.8	535	539	335.9	856.4	1325.5	853	697.5	760.2	1311.8
Rapgef2	A0A0G2JU11	Cyclic nucleotide ras GEF OS=Rattus norvegicus OX=10116 GN=Rapgef2 PE=1 SV=1	0.0144279	-0.682919	368.5	406.1	372	351.1	371.7	333	469.4	593.1	843.6	676.7	477.4	475.5
Bcat1	P54690	Branched-chain-amino-acid aminotransferase, cytosolic OS=Rattus norvegicus OX=10116 GN=Bcat1 PE=1 SV=1	0.0155559	-0.410413	566.6	613.7	430.8	510.2	548	377.2	628.7	705.7	844.6	569	563	738
Hectd4	F1LZX5	HECT domain E3 ubiquitin protein ligase 4 OS=Rattus norvegicus OX=10116 GN=Hectd4 PE=1 SV=3	0.00643932	-0.536009	534.1	655	496.3	500.8	529.1	443.9	635	920.2	885.5	524	786.9	829.1
Ncs1	P62168	Neuronal calcium sensor 1 OS=Rattus norvegicus OX=10116 GN=Ncs1 PE=1 SV=2	0.00414798	-0.293591	580.3	772.2	693.4	680.5	684.5	635.4	753.6	898.9	826.3	748.3	939.2	793.2
Unc13b	A0A0G2K511	Protein unc-13 homolog B OS=Rattus norvegicus OX=10116 GN=Unc13b PE=4 SV=1	0.0297798	0.515992	473	521.9	876.8	573.5	863.8	657.9	542.3	497	359.4	563.6	398.9	412.9
Hmcn1	A0A096MJ40	Hemicentin 1 OS=Rattus norvegicus OX=10116 GN=Hmcn1 PE=1 SV=2	0.0213301	0.868821	559.4	562.8	1324.8	827.6	1161.5	1227.4	584.5	367.1	302.4	711.9	709.9	425.5
Tomt	B6CZ62	Transmembrane O-methyltransferase homolog OS=Rattus norvegicus OX=10116 GN=Tomt PE=2 SV=1	0.0269472	-0.587385	94.5	96.1	92.5	88	66.3	38.6	117.1	163.3	113.6	83.1	94.2	143.9
Col23a1	Q810Y4	Collagen alpha-1(XXIII) chain OS=Rattus norvegicus OX=10116 GN=Col23a1 PE=1 SV=1	0.00816822	2.38227	538.4	216	757.1	967.2	906.6	1265.2	179	108.2	187.3	171.3	153.1	93.1
