# Supplementary material for: Multi-Omics Analysis Reveals the Systematic Relationship Between Oral Homeostasis and Chronic Sleep Deprivation in Rats
Source: Front Immunol. 2022 Mar 31;13:847132. doi: 10.3389/fimmu.2022.847132 (PMC9009293; doi:10.3389/fimmu.2022.847132)
Supplement: Supplementary file 5 [file Table_3.xlsx]

## Sheet: PPI network
node1	interaction	node2	Source
Hebp1	pp	Dmxl1	textmining
Hebp1	pp	Emc4	textmining
Hebp1	pp	Tmx1	textmining
Hebp1	pp	Gnb1	database
Hebp1	pp	Tmed7	textmining
Hebp1	pp	Abracl	textmining
Nde1	pp	Dynlrb1	textmining
Nde1	pp	Ndc80	database
Nde1	pp	Ppp2r5d	database
Nde1	pp	Actr1a	database
Nde1	pp	Dnase2	textmining
Nde1	pp	Tbc1d31	experimental
Nde1	pp	Pafah1b3	textmining
Nde1	pp	Rad21	database
Nde1	pp	Tubb5	database
Nde1	pp	Nedd1	database
Nde1	pp	Kif2a	database
Nde1	pp	Nup85	database
Tmed11	pp	Tmed7	experimental
Tmed11	pp	Ubac2	experimental
Pdzk1	pp	Rreb1	textmining
Thoc3	pp	Rbbp4	experimental
Thoc3	pp	Magohb	database
Thoc3	pp	Rrp12	textmining
Thoc3	pp	Clp1	database
Thoc3	pp	Cpsf7	database
Thoc3	pp	Wdr37	experimental
Thoc3	pp	Rbm8a	database
Thoc3	pp	Papola	database
Thoc3	pp	Ddx27	textmining
Thoc3	pp	Wdr33	database
Thoc3	pp	Thoc5	textmining
Atg12	pp	Ubl5	textmining
Atg12	pp	Wdr45b	textmining
Atg12	pp	Ctsl	textmining
Atg12	pp	Casp7	textmining
Atg12	pp	Gabarapl2	database
Atg12	pp	Dap	textmining
Atg12	pp	Atpaf2	textmining
Atg12	pp	Urm1	textmining
Atg12	pp	Rptor	textmining
Zfp207	pp	Rbbp4	textmining
Zfp207	pp	Prkrip1	textmining
Zfp207	pp	Exosc2	textmining
Zfp207	pp	Copz1	experimental
Zfp207	pp	Map6	textmining
Zfp207	pp	Zmat2	textmining
Smpd2	pp	Smpd1	textmining
Smpd2	pp	Ormdl3	textmining
Smpd2	pp	Mapk3	textmining
Dna2	pp	Parvb	textmining
Dna2	pp	Mcm2	textmining
Dna2	pp	Fbh1	textmining
Dna2	pp	Rpa2	textmining
Dna2	pp	Pold2	textmining
Dna2	pp	Samd4b	textmining
Dna2	pp	Exog	textmining
Nelfe	pp	Psma6	experimental
Nelfe	pp	Psmb6	experimental
Nelfe	pp	Ctdp1	database
Nelfe	pp	Pdxdc1	textmining
Nelfe	pp	Paf1	database
Nelfe	pp	Supt6h	database
Nelfe	pp	Psma1	experimental
Nelfe	pp	Thoc5	textmining
Cuta	pp	Edf1	experimental
Cuta	pp	Cutc	textmining
Nudt3	pp	Pafah1b3	textmining
Nudt3	pp	Uap1l1	textmining
Nudt3	pp	Rpl32	experimental
Nudt3	pp	Rpl37a-ps1	experimental
Nudt3	pp	Rps26	experimental
Nudt3	pp	Rpl8	experimental
Nudt3	pp	Rps6	experimental
Nudt3	pp	Rpl37	experimental
Nudt3	pp	Rps9	experimental
Nudt3	pp	Ubqln4	textmining
Nudt3	pp	Rpl35a	experimental
Nudt3	pp	Mtap	textmining
Cmtr1	pp	Exosc2	textmining
Sar1a	pp	Sec23b	textmining
Sar1a	pp	Sppl2b	experimental
Slc29a3	pp	Slc20a2	textmining
Fyn	pp	Ppp2r5d	database
Fyn	pp	Ephb3	database
Fyn	pp	Cav3	database
Fyn	pp	Cd2ap	textmining
Fyn	pp	Crkl	textmining
Fyn	pp	Nck2	database
Fyn	pp	Rapgef1	textmining
Fyn	pp	Hras	database
Fyn	pp	Cd4	experimental
Fyn	pp	Arhgap35	textmining
Fyn	pp	Wasl	database
Fyn	pp	Inpp5b	experimental
Fyn	pp	Cbl	database
Fyn	pp	Mapk3	textmining
Fyn	pp	Arvcf	experimental
Mrps18b	pp	Ssbp1	textmining
Mrps18b	pp	Psma1	experimental
Mrps18b	pp	Cyc1	experimental
Mrps18b	pp	Mrps6	database
Mrps18b	pp	Tmed7	textmining
Mrps18b	pp	Mrps27	database
Mrps18b	pp	Rpl8	experimental
Mrps18b	pp	Spcs3	textmining
Mrps18b	pp	Mrpl32	database
Mrps18b	pp	Chchd1	database
Mrps18b	pp	Mrto4	experimental
Mrps18b	pp	Mrpl47	database
Tubb5	pp	Pdcl3	textmining
Tubb5	pp	Tubb2a	experimental
Tubb5	pp	Gusb	database
Tubb5	pp	Ndc80	experimental
Tubb5	pp	Kif2a	experimental
Tubb5	pp	Nedd1	database
Tubb5	pp	Sdcbp	database
Tubb5	pp	Npc2	database
Tubb5	pp	Grn	database
Tubb5	pp	Prss1	database
Tubb5	pp	Ttr	database
Tubb5	pp	Actr1a	database
Tubb5	pp	Ctsc	database
Tubb5	pp	Csnk2a1	textmining
Prrc2a	pp	Scaf8	textmining
Prrc2a	pp	Ddah1	textmining
Prrc2a	pp	Ppcdc	textmining
Arhgef6	pp	Git2	experimental
Arhgef6	pp	Parvb	database
Arhgef6	pp	Arpc1b	textmining
Arhgef6	pp	Ophn1	textmining
Arhgef6	pp	Nck2	experimental
Arhgef6	pp	Hras	database
Polr1d	pp	Rps6	experimental
Polr1d	pp	Uckl1	textmining
Polr1d	pp	Uck1	textmining
Frg1	pp	Creld1	textmining
Bri3bp	pp	Dhx37	textmining
Camsap3	pp	Dph2	textmining
Arpc1b	pp	Wasl	database
Arpc1b	pp	Actr1a	experimental
Arpc1b	pp	Arpc5	experimental
Arpc1b	pp	Actr1b	experimental
Arpc1b	pp	Daam1	textmining
Arpc1b	pp	Pdcl3	experimental
Trappc5	pp	Pet100	textmining
Trappc5	pp	Ctsc	database
Trappc5	pp	Sec23b	textmining
Trappc5	pp	Col7a1	database
Trappc5	pp	Cd59	database
Trappc5	pp	Cog8	textmining
Trappc5	pp	Exosc4	experimental
Cstb	pp	Nit2	database
Cstb	pp	Ctsc	textmining
Cstb	pp	Ctsl	textmining
Cstb	pp	Prss1	database
Cstb	pp	Gsdmd	database
Trpm2	pp	Serpinb6a	database
Trpm2	pp	Stom	database
Trpm2	pp	Lamtor3	database
Trpm2	pp	Rap1a	database
Trpm2	pp	Cd59	database
Trpm2	pp	Cmtm6	database
Trpm2	pp	Cd47	database
Trpm2	pp	Slc44a2	database
Pttg1ip	pp	Scpep1	textmining
Col6a2	pp	Serpinb6a	textmining
Col6a2	pp	Bgn	textmining
Col6a2	pp	Col23a1	database
Col6a2	pp	Col7a1	database
Col6a2	pp	Creld1	textmining
Col6a2	pp	Itga2	database
Col6a2	pp	Itgb6	database
Col6a2	pp	Col4a5	database
Cops6	pp	Psmb6	experimental
Cops6	pp	Serpinb9	textmining
Cops6	pp	Rbbp5	database
Cops6	pp	Yy1	database
Cops6	pp	Klhl25	database
Cops6	pp	Bcat1	textmining
Cops6	pp	Rbbp7	database
Cops6	pp	Usp14	experimental
Cops6	pp	Commd6	database
Cops6	pp	Adrm1	experimental
Cops6	pp	Mbl1	textmining
Cops6	pp	Cops8	experimental
Cops6	pp	Actr5	database
Ap1s1	pp	Psmb3	textmining
Ap1s1	pp	Tbc1d8b	database
Ap1s1	pp	Dnase2	database
Ap1s1	pp	Bloc1s1	database
Ap1s1	pp	Rps6ka4	textmining
Ap1s1	pp	Arf3	experimental
Ap1s1	pp	Tram1	textmining
Ap1s1	pp	Mapk3	experimental
Ap1s1	pp	Cd74	database
Ap1s1	pp	Cfl1	experimental
Prkrip1	pp	Magohb	experimental
Prkrip1	pp	Cwc15	experimental
Prkrip1	pp	Rbm8a	experimental
Prkrip1	pp	Syf2	experimental
Hat1	pp	Fam192a	textmining
Hat1	pp	Rbbp4	experimental
Hat1	pp	Aasdhppt	textmining
Hat1	pp	Rmnd5a	experimental
Hat1	pp	Mcm2	experimental
Hat1	pp	Rpa2	textmining
Hat1	pp	Brip1	textmining
Hat1	pp	Rps6ka4	textmining
Hat1	pp	Pold2	experimental
Hat1	pp	Rbbp7	database
Hat1	pp	Sirt5	experimental
Atp5pf	pp	Dynlrb1	experimental
Atp5pf	pp	Ndufb5	textmining
Atp5pf	pp	Rbm8a	experimental
Atp5pf	pp	Bloc1s1	experimental
Atp5pf	pp	Fdx2	textmining
Atp5pf	pp	Fkbp7	experimental
Atp5pf	pp	Lage3	experimental
Atp5pf	pp	Cwc15	experimental
Atp5pf	pp	Cox6c2	textmining
Atp5pf	pp	Atp5pd	database
Cpox	pp	Prdx4	experimental
Cpox	pp	Ppox	textmining
Cpox	pp	Hbe1	textmining
Cpox	pp	Ciapin1	experimental
Cpox	pp	Prcp	textmining
Cpox	pp	Isca1	textmining
Cpox	pp	Alad	textmining
Cpox	pp	Sdhb	textmining
Cpox	pp	Rpl37a-ps1	experimental
Eif2b5	pp	Psmb3	textmining
Eif2b5	pp	Psma6	textmining
Eif2b5	pp	Cbfb	textmining
Eif2b5	pp	Eif1	textmining
Sspn	pp	Agrn	textmining
Sspn	pp	Mlip	experimental
Sspn	pp	Sgca	textmining
Sspn	pp	Cav3	textmining
Sspn	pp	Sgcg	textmining
Sspn	pp	Trim54	experimental
Crkl	pp	Wasl	experimental
Crkl	pp	Rap1a	database
Crkl	pp	Ddx6	experimental
Crkl	pp	Rap1b	database
Crkl	pp	Rapgef1	database
Crkl	pp	Elmo1	experimental
Crkl	pp	Cbl	database
Crkl	pp	Itga2	database
Crkl	pp	Itgb6	database
Crkl	pp	Mapk3	experimental
Crkl	pp	Ptpn1	textmining
Txnrd2	pp	Chpt1	textmining
Txnrd2	pp	Cept1	textmining
Txnrd2	pp	Ogdh	experimental
Txnrd2	pp	Lpp	textmining
Txnrd2	pp	Txn	textmining
Txnrd2	pp	Prdx4	textmining
Txnrd2	pp	Gstk1	textmining
Txnrd2	pp	Selenos	textmining
Txnrd2	pp	Dnajc10	experimental
Txnrd2	pp	Trmt2a	textmining
Txnrd2	pp	Arvcf	textmining
Txnrd2	pp	Gpx1	textmining
Txnrd2	pp	Sdhb	textmining
Mrps6	pp	Mrpl47	database
Mrps6	pp	Rpl8	experimental
Mrps6	pp	Mrps27	database
Mrps6	pp	Rps9	experimental
Mrps6	pp	Mrto4	experimental
Mrps6	pp	Chchd1	database
Mrps6	pp	Mrpl32	database
Mrps6	pp	Pdcd11	experimental
Tgfbr3	pp	Bgn	textmining
Gpat3	pp	Gpam	textmining
RGD1566265	pp	Stam2	textmining
RGD1566265	pp	Mlkl	database
RGD1566265	pp	Sestd1	textmining
RGD1566265	pp	Cops8	textmining
Scpep1	pp	Cd2ap	experimental
Serpinb10	pp	Serpinb6a	database
Serpinb10	pp	Nip7	experimental
Serpinb10	pp	Utp18	experimental
Rbm47	pp	Rbm38	textmining
Rbm47	pp	Esrp2	textmining
Pmm2	pp	Fbp2	textmining
Pmm2	pp	Twf2	textmining
Pmm2	pp	Cog8	textmining
Pmm2	pp	Mpdu1	textmining
Utp18	pp	Csnk2a1	experimental
Utp18	pp	Rrp12	textmining
Utp18	pp	Serpinb9	experimental
Utp18	pp	Ddx18	textmining
Utp18	pp	Mphosph6	database
Utp18	pp	Trmt5	experimental
Utp18	pp	Prpf4	textmining
Utp18	pp	Rps6	experimental
Utp18	pp	Dhx37	database
Utp18	pp	Dnttip2	experimental
Utp18	pp	Ddx49	database
Utp18	pp	Exosc6	database
Utp18	pp	Rps9	experimental
Utp18	pp	Eif2b5	experimental
Utp18	pp	Wdr45b	experimental
Utp18	pp	Rpp30	database
Utp18	pp	Mrpl32	textmining
Utp18	pp	Prps1	experimental
Utp18	pp	Heatr1	experimental
Utp18	pp	Pdcd11	database
Utp18	pp	Exosc2	database
Utp18	pp	Exosc4	database
Utp18	pp	Noc4l	database
Utp18	pp	Psma1	textmining
Nme1	pp	Fkbp1a	experimental
Nme1	pp	Polr3e	database
Nme1	pp	Irx4	textmining
Nme1	pp	Ebna1bp2	experimental
Nme1	pp	Rps9	experimental
Nme1	pp	Gnb1	experimental
Nme1	pp	Npr1	database
Nme1	pp	Pold2	database
Nme1	pp	Rpl29	experimental
Nme1	pp	Cfl1	experimental
Fstl1	pp	Hdac4	textmining
Fstl1	pp	Igfbp4	database
Fstl1	pp	Apol11a	database
Fstl1	pp	Hrc	database
Fstl1	pp	Il6	database
Fstl1	pp	Tlr3	textmining
Lias	pp	Gcsh	database
Lias	pp	Prdx4	textmining
Lias	pp	Ciapin1	textmining
Lias	pp	Fdx2	textmining
Lias	pp	Mrpl32	experimental
Lias	pp	Bola1	textmining
Lias	pp	Isca1	textmining
Lias	pp	Sdhb	textmining
Lias	pp	Nubpl	textmining
Spryd4	pp	Exosc4	experimental
Spryd4	pp	Yeats4	textmining
Srp9	pp	Aasdhppt	experimental
Srp9	pp	Ndufb5	experimental
Srp9	pp	Ubl5	experimental
Srp9	pp	Rps26	experimental
Srp9	pp	Rpl8	experimental
Srp9	pp	Rps6	experimental
Srp9	pp	Rpl37	experimental
Srp9	pp	Rps9	experimental
Srp9	pp	Arl6ip1	textmining
Srp9	pp	Ssbp1	experimental
Srp9	pp	Psma6	experimental
Srp9	pp	Mrto4	experimental
Srp9	pp	Sart1	textmining
Srp9	pp	Mrpl32	experimental
Srp9	pp	Rpl35a	experimental
Srp9	pp	Ccdc25	experimental
Srp9	pp	Rpl32	experimental
Srp9	pp	Rpl29	experimental
Srp9	pp	Rpl37a-ps1	experimental
Qdpr	pp	Prdx4	textmining
Qdpr	pp	Ddx24	textmining
Zfp330	pp	Myl4	textmining
Zfp330	pp	Ubtf	textmining
Acbd6	pp	Tmed7	textmining
Atp5pd	pp	Ndufa10	textmining
Atp5pd	pp	Atpaf2	textmining
Atp5pd	pp	Cwc15	experimental
Atp5pd	pp	Cox6c2	textmining
Atp5pd	pp	Sdhb	textmining
Atp5pd	pp	Ndufs4	textmining
Nt5c	pp	Nt5c3b	database
Nt5c	pp	Acss1	textmining
Nt5c	pp	Acp2	textmining
Nt5c	pp	Pde4d	database
Fmo3	pp	Cutc	textmining
Itgb1bp2	pp	Rps26	textmining
Ddx49	pp	Rrp12	textmining
Ddx49	pp	Mphosph6	database
Ddx49	pp	Prpf4	experimental
Ddx49	pp	Psma6	textmining
Ddx49	pp	Rpp30	database
Ddx49	pp	Pdcd11	database
Ddx49	pp	Exosc2	database
Ddx49	pp	Exosc4	database
Ddx49	pp	Rbm8a	experimental
Ddx49	pp	Fbh1	textmining
Ddx49	pp	Dhx37	database
Ddx49	pp	Exosc6	database
Ddx49	pp	Sart1	experimental
Ddx49	pp	Dhx36	textmining
Ddx49	pp	Noc4l	database
Ppox	pp	Alad	textmining
Ppox	pp	Ndufa11	experimental
Nono	pp	Zfand6	experimental
Nono	pp	Mapk3	experimental
Nono	pp	Tatdn1	experimental
Nono	pp	Ppih	textmining
Tmed7	pp	Spcs3	textmining
Tmed7	pp	Actr1a	database
Tmed7	pp	Abracl	textmining
Tmed7	pp	Cd59	database
Tmed7	pp	Emc4	textmining
Tmed7	pp	Cog8	database
Tmed7	pp	Kif9	database
Tmed7	pp	Dmxl1	textmining
Tmed7	pp	Dctn6	database
Tmed7	pp	Lyar	textmining
Tmed7	pp	Klc2	database
Tmed7	pp	Copz1	database
Tmed7	pp	Tmx1	textmining
Tmed7	pp	Tmed4	experimental
Tmed7	pp	Kif2a	database
Atpaf2	pp	Ndufb5	textmining
Atpaf2	pp	Mrpl47	experimental
Atpaf2	pp	Sdhaf3	textmining
Atpaf2	pp	Sdhb	textmining
Atpaf2	pp	Ndufs4	textmining
Prdx4	pp	Psmb3	textmining
Prdx4	pp	Txn	textmining
Prdx4	pp	Hnrnpd	textmining
Prdx4	pp	Urm1	experimental
Prdx4	pp	Dnajc10	experimental
Prdx4	pp	Gpx1	textmining
Nup85	pp	Hgh1	textmining
Nup85	pp	Hdac4	database
Nup85	pp	Ndc80	database
Nup85	pp	Ppp2r5d	database
Nup85	pp	Rbm8a	database
Nup85	pp	Mcm2	experimental
Nup85	pp	Sumo1	database
Nup85	pp	Rad21	database
Nup85	pp	Ncoa5	experimental
Nup85	pp	Magohb	database
Nup85	pp	Nup35	database
Nup85	pp	Lyar	experimental
Nup85	pp	Hspa13	database
Nup85	pp	Kif2a	database
Nit1	pp	Mtpn	textmining
Nit1	pp	Ndufa11	experimental
Trir	pp	Ndufb5	textmining
Nap1l1	pp	Csnk2a1	experimental
Nap1l1	pp	Rps6	experimental
Nap1l1	pp	H2afv	experimental
Nap1l1	pp	Npm1	experimental
Nap1l1	pp	Rpp30	textmining
Rptor	pp	Lamtor3	database
Rptor	pp	Rap1a	experimental
Rptor	pp	Fkbp1a	textmining
Rptor	pp	Tsc1	database
Rptor	pp	Rap1b	experimental
Rptor	pp	Yy1	textmining
Rptor	pp	Hras	textmining
Rptor	pp	Fkbp2	experimental
Rptor	pp	Rps6	textmining
Rptor	pp	Sh3yl1	experimental
Rptor	pp	Ikbkg	experimental
Rptor	pp	Mapk3	textmining
Rptor	pp	Fkbp10	experimental
Llgl1	pp	Scrib	database
Pfn1	pp	Wasl	textmining
Pfn1	pp	Actr1a	experimental
Pfn1	pp	Twf2	textmining
Pfn1	pp	Actr1b	experimental
Pfn1	pp	Daam1	database
Pfn1	pp	Afdn	textmining
Pfn1	pp	Mapk3	experimental
Pfn1	pp	Cfl1	textmining
Sgca	pp	Cav3	textmining
Sgca	pp	Bcl10	textmining
Sgca	pp	Myom3	textmining
Sgca	pp	Sgcg	textmining
Nedd1	pp	Stxbp6	textmining
Nedd1	pp	Actr1a	database
Vasn	pp	Dnase2	textmining
Eno2	pp	Fkbp1a	experimental
Eno2	pp	Pgam1	database
Eno2	pp	Fkbp2	experimental
Eno2	pp	Il6	textmining
Stxbp6	pp	Sh3yl1	textmining
Yy1	pp	Psen1	textmining
Yy1	pp	H2afv	database
Yy1	pp	Cebpa	textmining
Yy1	pp	Hdac4	textmining
Yy1	pp	Notch1	textmining
Yy1	pp	Foxk2	database
Yy1	pp	H2afx	database
Yy1	pp	Rad21	textmining
Yy1	pp	Tfcp2	textmining
Yy1	pp	Mtdh	textmining
Yy1	pp	Cops8	database
Yy1	pp	Actr5	database
Abca9	pp	Alg13	textmining
Daam1	pp	Wasl	textmining
Tspan8	pp	Adam17	textmining
Tspan8	pp	Il6	textmining
Tspan8	pp	Sdcbp	textmining
Tspan8	pp	Rab27b	textmining
Fam20b	pp	Psmd5	textmining
Brd1	pp	Rbbp7	database
Brd1	pp	Rbbp4	database
Brd1	pp	Smarcd1	textmining
Brd1	pp	Cpsf7	textmining
Brd1	pp	H2afx	experimental
Brd1	pp	Hist2h2ab	experimental
Brd1	pp	H1-4	experimental
Anapc4	pp	Psmd5	database
Anapc4	pp	Znhit6	experimental
Anapc4	pp	Psmb6	database
Anapc4	pp	Smurf2	database
Anapc4	pp	Ncapd2	experimental
Anapc4	pp	Wdr37	experimental
Anapc4	pp	Spag1	experimental
Anapc4	pp	Psmb3	database
Anapc4	pp	Psmb2	database
Anapc4	pp	Ube2r2	database
Anapc4	pp	Wdr33	experimental
Anapc4	pp	Ssbp1	experimental
Anapc4	pp	Psma6	database
Anapc4	pp	Hectd1	database
Anapc4	pp	Hat1	experimental
Anapc4	pp	Klhl25	database
Anapc4	pp	Psmd7	database
Anapc4	pp	Klc2	experimental
Anapc4	pp	Rnf114	database
Anapc4	pp	Psmb10	database
Anapc4	pp	Ufl1	database
Anapc4	pp	Anapc2	experimental
Anapc4	pp	Psmb7	database
Thbd	pp	Cd59	textmining
Thbd	pp	Il6	textmining
Thbd	pp	Tlr3	textmining
Rad21	pp	Ndc80	database
Rad21	pp	Ppp2r5d	database
Rad21	pp	Ncapd2	textmining
Rad21	pp	Smc1b	experimental
Rad21	pp	Sumo1	database
Rad21	pp	Hectd1	experimental
Rad21	pp	Hat1	experimental
Rad21	pp	Kif2a	database
Rpl19	pp	Edf1	experimental
Rpl19	pp	Gspt2	database
Rpl19	pp	Rbm8a	database
Rpl19	pp	Rps26	experimental
Rpl19	pp	Rpl8	database
Rpl19	pp	Rps6	experimental
Rpl19	pp	Rpl37	database
Rpl19	pp	Gnl3	experimental
Rpl19	pp	Rps9	experimental
Rpl19	pp	Magohb	database
Rpl19	pp	Rpl35a	experimental
Rpl19	pp	Rpl32	database
Rpl19	pp	Rpl29	database
Rpl19	pp	Rpl37a-ps1	database
Rbks	pp	Fbp2	textmining
Rbks	pp	Mrpl32	experimental
Rbks	pp	Prps1	database
Rbks	pp	Uckl1	textmining
Rbks	pp	Adrm1	textmining
Slc4a1ap	pp	Cnot10	textmining
Slc4a1ap	pp	Dido1	textmining
Slc4a1ap	pp	Gpkow	experimental
Slc4a1ap	pp	Cc2d1b	textmining
Slc4a1ap	pp	Mtdh	textmining
Limd1	pp	Psmb6	database
Limd1	pp	Psmb3	database
Limd1	pp	Tbc1d8b	textmining
Limd1	pp	Nck2	experimental
Limd1	pp	Psma6	database
Limd1	pp	Psmb10	database
Limd1	pp	Psmb7	database
Limd1	pp	Psmd5	database
Limd1	pp	Egln1	textmining
Limd1	pp	Ciapin1	textmining
Limd1	pp	Psmb2	database
Limd1	pp	Lars2	textmining
Limd1	pp	Foxk2	textmining
Limd1	pp	Psmd7	database
Npm1	pp	Cebpa	textmining
Npm1	pp	Hras	textmining
Npm1	pp	Psmb2	experimental
Npm1	pp	Surf6	textmining
Npm1	pp	Psma1	experimental
Surf6	pp	Fkbp2	experimental
Surf6	pp	Ddx18	experimental
Surf6	pp	Notch1	textmining
Surf6	pp	Heatr1	experimental
Surf6	pp	Ebna1bp2	experimental
Tmed4	pp	Bud23	textmining
Tmed4	pp	Ube2r2	textmining
Tmed4	pp	Ascc2	textmining
Tmed4	pp	Ubac2	experimental
Txlng	pp	Cdv3	experimental
Txlng	pp	Zfand6	experimental
Slc12a6	pp	Fbh1	textmining
Slc12a6	pp	Scaf8	textmining
Lyar	pp	Exosc6	experimental
Lyar	pp	Asns	textmining
Lyar	pp	Rnf121	textmining
Lyar	pp	Exosc4	experimental
Rps26	pp	Gspt2	experimental
Rps26	pp	Nip7	experimental
Rps26	pp	Rpl8	experimental
Rps26	pp	Rps6	experimental
Rps26	pp	Rpl37	experimental
Rps26	pp	Nme1	experimental
Rps26	pp	Rps9	experimental
Rps26	pp	Eif1	experimental
Rps26	pp	Mrto4	experimental
Rps26	pp	Rpl35a	experimental
Rps26	pp	Txn	experimental
Rps26	pp	Rpl32	experimental
Rps26	pp	Rpl29	experimental
Rps26	pp	Atp5pd	experimental
Rps26	pp	Pgam1	experimental
Rps26	pp	Rpl37a-ps1	experimental
Chpt1	pp	Pafah1b3	database
Chpt1	pp	Selenos	textmining
Chpt1	pp	Cept1	database
Rida	pp	Aasdhppt	experimental
Rida	pp	Dph2	textmining
Rida	pp	Rbms2	experimental
Csnk2a1	pp	Ppcdc	experimental
Csnk2a1	pp	Cbfb	database
Csnk2a1	pp	Ncapd2	database
Csnk2a1	pp	Paf1	experimental
Csnk2a1	pp	Nfkbia	database
Csnk2a1	pp	Ncoa5	textmining
Csnk2a1	pp	Pdcl	database
Yeats4	pp	Wdr45b	textmining
Yeats4	pp	H2afv	textmining
Yeats4	pp	Ppfia1	textmining
Il36rn	pp	Il6	textmining
Il36rn	pp	Ikbkg	textmining
Il36rn	pp	Tlr3	textmining
Il36rn	pp	Mapk3	textmining
Cav3	pp	Itgb6	database
Cav3	pp	Mapk3	textmining
Emc4	pp	Psmb6	experimental
Emc4	pp	Psmb3	experimental
Emc4	pp	Abracl	textmining
Emc4	pp	Timm22	textmining
Emc4	pp	Atp5pf	experimental
Emc4	pp	Ubac2	textmining
Emc4	pp	Dmxl1	textmining
Emc4	pp	Tmx1	textmining
Emc4	pp	Atp5pd	experimental
Fkbp9	pp	Ppic	textmining
Fkbp9	pp	Hspa13	textmining
Pex13	pp	Zfand6	database
Pex13	pp	Sestd1	textmining
Pex13	pp	Pex14	textmining
Pex13	pp	Acot2	database
Pex13	pp	Gstk1	database
Pex13	pp	Capn7	experimental
Aasdhppt	pp	Rbm8a	textmining
Aasdhppt	pp	Acp2	textmining
Aasdhppt	pp	Tram1	textmining
Trim54	pp	Jsrp1	experimental
Trim54	pp	Srsf10	experimental
Ncstn	pp	Stom	database
Ncstn	pp	Ephb3	database
Ncstn	pp	Notch1	textmining
Ncstn	pp	Ppox	experimental
Ncstn	pp	Psen1	experimental
Ncstn	pp	Adam17	textmining
Ncstn	pp	Prcp	database
Ncstn	pp	Rap1b	database
Ncstn	pp	Ybx1	database
Ncstn	pp	Ddost	database
Ncstn	pp	Cmtm6	database
Hectd1	pp	Ube2r2	database
Hectd1	pp	Klhl25	database
Hectd1	pp	Rnf114	database
Hectd1	pp	Usp14	textmining
Hectd1	pp	Smurf2	database
Hectd1	pp	Rmdn3	textmining
Hectd1	pp	Papola	experimental
Hectd1	pp	Ufl1	database
Hectd1	pp	Anapc2	database
Amdhd2	pp	Gfpt1	database
Amdhd2	pp	Cutc	experimental
Amdhd2	pp	Pafah1b3	textmining
Rbm38	pp	Esrp2	textmining
Rbm38	pp	Celf2	textmining
Rbm38	pp	Cfl1	experimental
Wasl	pp	Cd4	database
Wasl	pp	Synrg	textmining
Wasl	pp	Stam2	database
Wasl	pp	Arhgap35	textmining
Wasl	pp	Fcho2	database
Wasl	pp	Actr1a	experimental
Wasl	pp	Arpc5	database
Wasl	pp	Cd2ap	textmining
Wasl	pp	Scrib	textmining
Wasl	pp	Actr1b	experimental
Wasl	pp	Sh3yl1	textmining
Wasl	pp	Nck2	database
Wasl	pp	Cbl	database
Wasl	pp	Synj1	database
Wasl	pp	Cfl1	textmining
Paxip1	pp	Smarcd1	experimental
Paxip1	pp	Rbbp5	textmining
Paxip1	pp	Fbh1	experimental
Paxip1	pp	Sumo1	database
Paxip1	pp	H2afx	database
Paxip1	pp	Hist2h2ab	experimental
Paxip1	pp	Arid1b	experimental
Paxip1	pp	Fggy	textmining
Paxip1	pp	Babam1	database
Rap1b	pp	Stom	database
Rap1b	pp	Rap1a	database
Rap1b	pp	Psen1	database
Rap1b	pp	P3h4	textmining
Rap1b	pp	Prcp	database
Rap1b	pp	Rapgef1	database
Rap1b	pp	Hras	database
Rap1b	pp	Smurf2	textmining
Rap1b	pp	Afdn	database
Rap1b	pp	Ddost	database
Rap1b	pp	Camk2d	database
Rap1b	pp	Cmtm6	database
Rap1b	pp	Mapk3	database
Rap1b	pp	Ptpn1	database
Sardh	pp	Gcsh	experimental
Tmx1	pp	Fam91a1	experimental
Tmx1	pp	Txn	textmining
Tmx1	pp	Abracl	textmining
Tmx1	pp	Dmxl1	textmining
Tmx1	pp	Csrp1	textmining
Psma6	pp	Rrp12	textmining
Psma6	pp	Psmb6	experimental
Psma6	pp	Ppp2r5d	database
Psma6	pp	Ddx18	textmining
Psma6	pp	Psmb3	database
Psma6	pp	Exosc4	experimental
Psma6	pp	Usp10	experimental
Psma6	pp	Psmb10	database
Psma6	pp	Usp14	database
Psma6	pp	Psmb7	experimental
Psma6	pp	Psmd5	database
Psma6	pp	Smurf2	database
Psma6	pp	Hnrnpd	database
Psma6	pp	Nfkbia	database
Psma6	pp	Psmb2	experimental
Psma6	pp	Exosc6	experimental
Psma6	pp	Cwc15	experimental
Psma6	pp	Psmd7	experimental
Psma6	pp	Adrm1	database
Psma6	pp	Anapc2	database
Psma6	pp	Psma1	experimental
Clp1	pp	Nip7	experimental
Clp1	pp	Hsd17b10	database
Clp1	pp	Cpsf7	database
Clp1	pp	Rbm8a	database
Clp1	pp	Hnrnpd	database
Clp1	pp	Gpkow	database
Clp1	pp	Syf2	database
Clp1	pp	Wdr33	database
Clp1	pp	Thoc5	database
Clp1	pp	Magohb	database
Clp1	pp	Ybx1	database
Clp1	pp	Cwc15	database
Clp1	pp	Wbp11	database
Clp1	pp	Zc3h4	experimental
Clp1	pp	Papola	database
Dnajc10	pp	Thoc5	textmining
Dnajc10	pp	Txn	textmining
Dnajc10	pp	Fndc3a	textmining
Dnajc10	pp	Asns	textmining
Dnajc10	pp	Hspa13	experimental
Dnajc10	pp	Trmt2a	textmining
Nfkbia	pp	Psmb6	database
Nfkbia	pp	Psmb3	database
Nfkbia	pp	Tradd	textmining
Nfkbia	pp	Sumo1	database
Nfkbia	pp	Casp7	textmining
Nfkbia	pp	Psmb10	database
Nfkbia	pp	Sumo2	experimental
Nfkbia	pp	Psmb7	database
Nfkbia	pp	Psmd5	database
Nfkbia	pp	Bcl10	textmining
Nfkbia	pp	Psmb2	database
Nfkbia	pp	Il6	textmining
Nfkbia	pp	Ikbkg	database
Nfkbia	pp	Psmd7	database
Nfkbia	pp	Mapk3	textmining
Mtdh	pp	Tfcp2	textmining
Mtdh	pp	Hras	textmining
Arfgef2	pp	Sec23b	textmining
Asns	pp	Pars2	experimental
Asns	pp	Gfpt1	textmining
Asns	pp	Hgh1	experimental
Asns	pp	Rbm8a	textmining
Adrm1	pp	Psmd5	database
Adrm1	pp	Psmb6	database
Adrm1	pp	Rpl8	experimental
Adrm1	pp	Psmb3	database
Adrm1	pp	Psmb2	database
Adrm1	pp	Ubqln4	experimental
Adrm1	pp	Ncs1	experimental
Adrm1	pp	Psmd7	database
Adrm1	pp	Psmb10	database
Adrm1	pp	Usp14	database
Adrm1	pp	Fggy	experimental
Adrm1	pp	Psma1	experimental
Adrm1	pp	Psmb7	database
Sms	pp	Mtap	database
Bloc1s1	pp	Edf1	experimental
Bloc1s1	pp	Vps18	textmining
Bloc1s1	pp	Vps16	textmining
Bloc1s1	pp	Fam91a1	textmining
Bloc1s1	pp	Actr1a	textmining
Bloc1s1	pp	Hif1an	textmining
Bloc1s1	pp	Sdhb	experimental
Bloc1s1	pp	Dnase2	database
Bloc1s1	pp	Trappc5	experimental
Rps6	pp	Gspt2	experimental
Rps6	pp	Tsc1	textmining
Rps6	pp	Dnttip2	experimental
Rps6	pp	Gnl3	experimental
Rps6	pp	Heatr1	experimental
Rps6	pp	Pdcd11	experimental
Rps6	pp	Rpl32	experimental
Rps6	pp	Btf3l4	experimental
Rps6	pp	Rpl37a-ps1	experimental
Rps6	pp	Bud23	experimental
Rps6	pp	Rpl8	experimental
Rps6	pp	Rpl37	experimental
Rps6	pp	Rps9	experimental
Rps6	pp	Eif1	experimental
Rps6	pp	Rps6ka4	experimental
Rps6	pp	Mrto4	experimental
Rps6	pp	Rpl35a	experimental
Rps6	pp	Mapk3	textmining
Rps6	pp	Rpl29	experimental
Rps6	pp	Noc4l	experimental
Tamm41	pp	Cept1	textmining
Tamm41	pp	Papola	textmining
Tamm41	pp	Zfr	textmining
Ufl1	pp	Aasdhppt	experimental
Ufl1	pp	Pex13	experimental
Ufl1	pp	Smurf2	database
Ufl1	pp	Cpsf7	textmining
Ufl1	pp	Klhl25	database
Ufl1	pp	Dhx36	experimental
Ufl1	pp	Sec23b	experimental
Ufl1	pp	Hspa13	experimental
Ufl1	pp	Urm1	textmining
Ufl1	pp	Atg12	experimental
Ufl1	pp	Rnf114	database
Ufl1	pp	Alg13	experimental
Ufl1	pp	Ube2r2	database
Ufl1	pp	Anapc2	database
Trmt5	pp	Urm1	textmining
Trmt5	pp	Pdcd11	experimental
Trmt5	pp	Alg13	textmining
Sdhb	pp	Ndufb5	textmining
Sdhb	pp	Ndufa10	experimental
Sdhb	pp	Chchd1	textmining
Sdhb	pp	Ogdh	textmining
Sdhb	pp	Ndufs4	textmining
Sdhb	pp	Cyc1	textmining
Sdhb	pp	Egln1	textmining
Sdhb	pp	Sdhaf3	experimental
Sdhb	pp	Isca1	textmining
Sdhb	pp	Ndufa11	textmining
Stau1	pp	Rbm8a	textmining
Stau1	pp	Ddx6	textmining
Stau1	pp	Sowahc	textmining
Stau1	pp	Larp4b	textmining
Adam17	pp	Notch1	database
Adam17	pp	Psen1	textmining
Adam17	pp	Il6	textmining
Adam17	pp	Mapk3	textmining
Frmd4b	pp	Lrrc14b	textmining
Frmd4b	pp	Plxnd1	textmining
Timm22	pp	Bud23	experimental
Timm22	pp	Ccdc124	experimental
Timm22	pp	Chchd6	textmining
Timm22	pp	Ogdh	textmining
Timm22	pp	Lyar	experimental
Timm22	pp	Echs1	textmining
Timm22	pp	Timm8a	textmining
Ddx27	pp	Rrp12	experimental
Ddx27	pp	Timm22	experimental
Ddx27	pp	Rbm8a	experimental
Ddx27	pp	Dhx37	textmining
Ddx27	pp	Urm1	experimental
Ddx27	pp	Uckl1	textmining
Ddx27	pp	Dhx36	textmining
Itgb6	pp	Parvb	database
Itgb6	pp	Rnf121	experimental
Itgb6	pp	Lama3	database
Itgb6	pp	Itga2	database
Itgb6	pp	Col4a5	database
Fut8	pp	Gmds	textmining
Fut8	pp	Man2a2	textmining
Btf3l4	pp	Lamtor3	textmining
Btf3l4	pp	Cnot10	textmining
Btf3l4	pp	Ssbp3	textmining
Thoc5	pp	Cpsf7	database
Thoc5	pp	Rbm8a	database
Thoc5	pp	Prpf4	experimental
Thoc5	pp	Virma	textmining
Thoc5	pp	Wdr33	database
Thoc5	pp	Fndc3a	textmining
Thoc5	pp	Wtap	experimental
Thoc5	pp	Magohb	database
Thoc5	pp	Rpp30	textmining
Thoc5	pp	Papola	database
Lypla1	pp	Smpd1	textmining
Lypla1	pp	Wdr37	textmining
Lypla1	pp	Pla2g15	database
Ssbp3	pp	Tma7	textmining
Ssbp3	pp	Arid1b	textmining
Parp12	pp	Rnf114	experimental
Ncs1	pp	Npr1	textmining
Cc2d1b	pp	Cnot10	textmining
Fggy	pp	Psmb6	experimental
Fggy	pp	Psmd5	experimental
Fggy	pp	Uckl1	textmining
Tmem214	pp	Vezt	textmining
Tmem214	pp	Rbp4	textmining
Cwc15	pp	Psmb6	experimental
Cwc15	pp	Cpsf7	database
Cwc15	pp	Rbm8a	database
Cwc15	pp	Prpf4	database
Cwc15	pp	Hnrnpd	database
Cwc15	pp	Dhx37	experimental
Cwc15	pp	Gpkow	database
Cwc15	pp	Psmb2	experimental
Cwc15	pp	Syf2	database
Cwc15	pp	Wdr33	database
Cwc15	pp	Ppic	experimental
Cwc15	pp	Magohb	database
Cwc15	pp	Ybx1	database
Cwc15	pp	Sart1	database
Cwc15	pp	Mrpl32	experimental
Cwc15	pp	Wbp11	database
Cwc15	pp	Dhx36	experimental
Cwc15	pp	Papola	database
Cwc15	pp	Ppih	database
Cwc15	pp	Psmb7	experimental
Gpnmb	pp	S100a6	textmining
Csrp1	pp	Lpp	textmining
Csrp1	pp	Klk5	textmining
Pdcl	pp	Gnb1	experimental
Pdcl	pp	Paf1	textmining
Pdcl	pp	Rpa2	experimental
Pdcl	pp	Cbfb	experimental
Dnase1l2	pp	Dnase2	textmining
Dnase1l2	pp	Gusb	textmining
Ddx24	pp	Ddx18	experimental
Ddx24	pp	Fam162a	textmining
Ddx24	pp	Gnl3	experimental
Ddx24	pp	Rprd1a	textmining
Ddx24	pp	Copz1	textmining
Ddx24	pp	Nip7	experimental
Ddx24	pp	Rbm8a	experimental
Ddx24	pp	Ebna1bp2	experimental
Ddx24	pp	Dhx37	textmining
Ddx24	pp	Mrto4	experimental
Ddx24	pp	Dhx36	textmining
Exosc2	pp	Rrp12	experimental
Exosc2	pp	Mphosph6	database
Exosc2	pp	Hnrnpd	experimental
Exosc2	pp	Dhx37	database
Exosc2	pp	Mpp7	experimental
Exosc2	pp	Gnl3	experimental
Exosc2	pp	Exosc6	experimental
Exosc2	pp	Pold2	textmining
Exosc2	pp	Pdcd11	database
Exosc2	pp	Exosc4	experimental
Exosc2	pp	Noc4l	database
Erg28	pp	Lss	textmining
Chchd1	pp	Mrpl47	database
Chchd1	pp	Gcsh	textmining
Chchd1	pp	Chchd4	textmining
Chchd1	pp	Nip7	experimental
Chchd1	pp	Mrpl32	database
Chchd1	pp	Ebna1bp2	experimental
Chchd1	pp	Rpl8	experimental
Chchd1	pp	Psmb3	experimental
Chchd1	pp	Mrps27	database
Chchd1	pp	Timm8a	experimental
Chchd1	pp	Lsm1	experimental
Chchd1	pp	Atp5pf	experimental
Chchd1	pp	Mettl17	textmining
Chchd1	pp	Ssbp1	experimental
Psen1	pp	Stom	database
Psen1	pp	Ephb3	database
Psen1	pp	Cd2ap	textmining
Psen1	pp	Dpp3	textmining
Psen1	pp	Prcp	database
Psen1	pp	Ybx1	database
Psen1	pp	Notch1	textmining
Psen1	pp	Il6	textmining
Psen1	pp	Ubqln4	experimental
Psen1	pp	Ddost	database
Psen1	pp	Cmtm6	database
Fkbp1a	pp	Tsc1	textmining
Fkbp1a	pp	Ppic	textmining
Fkbp1a	pp	Txn	experimental
Fkbp1a	pp	Hras	textmining
Fkbp1a	pp	Fkbp2	experimental
Fkbp1a	pp	Slc4a2	experimental
Fkbp1a	pp	Wtap	experimental
Fkbp1a	pp	Gnb1	textmining
Fkbp1a	pp	Ppih	textmining
Nup35	pp	Hdac4	database
Nup35	pp	Rbm8a	database
Nup35	pp	Sumo1	database
Nup35	pp	Ssbp1	experimental
Nup35	pp	Magohb	database
Nup35	pp	Thoc3	experimental
Nup35	pp	Hat1	experimental
Nup35	pp	Hspa13	database
Nup35	pp	Timm8a	experimental
Nup35	pp	Anapc2	textmining
Rnf114	pp	Edf1	textmining
Rnf114	pp	Rbms2	textmining
Rnf114	pp	Smurf2	database
Rnf114	pp	Klhl25	database
Rnf114	pp	Ube2r2	database
Rnf114	pp	Rmdn3	textmining
Rnf114	pp	Anapc2	database
Dido1	pp	Rbbp5	experimental
Dido1	pp	Zc3h4	textmining
Dido1	pp	Ncoa5	textmining
Serinc3	pp	Mtap	textmining
Acot2	pp	Fbp2	database
Acot2	pp	Pex14	database
Acot2	pp	Gstk1	database
Sdcbp	pp	Ctsc	database
Sdcbp	pp	Ephb3	database
Sdcbp	pp	Gusb	database
Sdcbp	pp	Ttr	database
Sdcbp	pp	Afdn	textmining
Sdcbp	pp	Prss1	database
Sdcbp	pp	Grn	database
Sdcbp	pp	Npc2	database
Il6	pp	Bgn	textmining
Il6	pp	Apol11a	database
Il6	pp	Hrc	database
Il6	pp	Tradd	textmining
Il6	pp	Jund	textmining
Il6	pp	Map2k1	textmining
Il6	pp	Ttr	textmining
Il6	pp	Cebpa	textmining
Il6	pp	Txn	textmining
Il6	pp	Grn	textmining
Il6	pp	Cd74	textmining
Il6	pp	Lpl	textmining
Il6	pp	Hras	textmining
Il6	pp	Cd4	textmining
Il6	pp	Igfbp4	database
Il6	pp	Notch1	textmining
Il6	pp	Stat2	textmining
Il6	pp	Ucp2	textmining
Il6	pp	Rbp4	textmining
Il6	pp	Ikbkg	textmining
Il6	pp	Tlr3	textmining
Il6	pp	Cbl	database
Il6	pp	Itga2	textmining
Il6	pp	Mapk3	database
Il6	pp	Ptpn1	textmining
Il6	pp	Gpx1	textmining
Il6	pp	Cd47	textmining
Spag1	pp	Parvb	textmining
Spag1	pp	Paf1	experimental
Spag1	pp	Fndc3a	textmining
Spag1	pp	Dnaaf5	textmining
Spag1	pp	Anapc2	experimental
Cnot10	pp	Usp19	experimental
Serpina3k	pp	A1i3	textmining
Serpina3k	pp	Ttr	textmining
Serpina3k	pp	Igfals	textmining
Map2k1	pp	Lamtor3	database
Map2k1	pp	Golga1	experimental
Map2k1	pp	Txn	experimental
Map2k1	pp	Hras	textmining
Map2k1	pp	Notch1	textmining
Map2k1	pp	Gnb1	textmining
Map2k1	pp	Mapk3	database
Map2k1	pp	Ptpn1	textmining
Lamtor3	pp	Serpinb6a	database
Lamtor3	pp	Stom	database
Lamtor3	pp	Rap1a	database
Lamtor3	pp	Tsc1	database
Lamtor3	pp	Cmtm6	database
Lamtor3	pp	Mapk3	database
Lamtor3	pp	Cd59	database
Lamtor3	pp	Cd47	database
Lamtor3	pp	Emc4	experimental
Lamtor3	pp	Slc44a2	database
Igfbp4	pp	Apol11a	database
Igfbp4	pp	Hrc	database
Prcp	pp	Stom	database
Prcp	pp	Dpp8	textmining
Prcp	pp	Sub1	textmining
Prcp	pp	Ddost	database
Prcp	pp	Cmtm6	database
Ptpn1	pp	Rap1a	database
Ptpn1	pp	Nck2	experimental
Ptpn1	pp	Txn	textmining
Ptpn1	pp	Hras	textmining
Ptpn1	pp	Stam2	experimental
Ptpn1	pp	Stat2	database
Ptpn1	pp	Rmdn3	textmining
Ptpn1	pp	Mapk3	textmining
Cox6c2	pp	Mrpl47	textmining
Cox6c2	pp	Ndufa10	textmining
Cox6c2	pp	Tma7	experimental
Cox6c2	pp	Cyc1	experimental
Dap	pp	Psmd5	textmining
Dap	pp	Dapk3	textmining
Klhl25	pp	Ube2r2	database
Klhl25	pp	Smurf2	database
Klhl25	pp	Commd6	database
Klhl25	pp	Anapc2	database
Klhl25	pp	Cops8	database
Cmtm6	pp	Edf1	textmining
Cmtm6	pp	Stom	database
Cmtm6	pp	Rap1a	database
Cmtm6	pp	Tmbim6	textmining
Cmtm6	pp	Cd59	database
Cmtm6	pp	Cd151	textmining
Cmtm6	pp	Ddost	database
Cmtm6	pp	Cd47	database
Cmtm6	pp	Slc44a2	database
Adprhl2	pp	Gpkow	experimental
Adprhl2	pp	Ints5	textmining
Atad1	pp	Selenos	experimental
Akap13	pp	LOC102553099	textmining
Rpl29	pp	Gspt2	database
Rpl29	pp	Hsd17b10	experimental
Rpl29	pp	Rbm8a	database
Rpl29	pp	Ebna1bp2	experimental
Rpl29	pp	Rpl8	database
Rpl29	pp	Rpl37	database
Rpl29	pp	Tma7	experimental
Rpl29	pp	Psmb2	experimental
Rpl29	pp	Rps9	experimental
Rpl29	pp	Eif1	experimental
Rpl29	pp	Atp5pf	experimental
Rpl29	pp	Magohb	database
Rpl29	pp	H2afv	experimental
Rpl29	pp	Rpl35a	experimental
Rpl29	pp	Rpl32	database
Rpl29	pp	Atp5pd	experimental
Rpl29	pp	Rpl37a-ps1	database
Dnase2	pp	Gusb	textmining
Dnase2	pp	Rps6ka4	textmining
Timm8a	pp	Chchd4	textmining
Timm8a	pp	Ddx6	experimental
Timm8a	pp	Slc25a12	textmining
Anapc2	pp	Psmd5	database
Anapc2	pp	Psmb6	database
Anapc2	pp	Smurf2	database
Anapc2	pp	Wdr37	experimental
Anapc2	pp	Psmb3	database
Anapc2	pp	Rtkn	textmining
Anapc2	pp	Psmb2	database
Anapc2	pp	Ube2r2	database
Anapc2	pp	Wdr33	experimental
Anapc2	pp	Supt6h	experimental
Anapc2	pp	Psmd7	database
Anapc2	pp	Klc2	experimental
Anapc2	pp	Psmb10	database
Anapc2	pp	Psmb7	database
Ndufs4	pp	Ndufb5	database
Ndufs4	pp	Ndufa10	database
Ndufs4	pp	Ndufa11	database
Ndufs4	pp	Cyc1	experimental
Ndufs4	pp	Nubpl	database
Sdhaf3	pp	Lyrm1	textmining
Sdhaf3	pp	Mettl17	textmining
Lama3	pp	Osbpl1a	textmining
Lama3	pp	Col7a1	database
Lama3	pp	Itga2	database
Uhrf2	pp	Sumo1	database
Ube2r2	pp	Bud23	textmining
Ube2r2	pp	Smurf2	database
Ube2r2	pp	Cbl	experimental
Cnn3	pp	A1i3	textmining
Cnn3	pp	Smtn	textmining
Cnn3	pp	Mapk3	experimental
Psmb2	pp	Psmb6	experimental
Psmb2	pp	Ppp2r5d	database
Psmb2	pp	Zfand6	textmining
Psmb2	pp	Psmb3	database
Psmb2	pp	Copz1	textmining
Psmb2	pp	Psmb10	database
Psmb2	pp	Usp14	database
Psmb2	pp	Psmb7	experimental
Psmb2	pp	Psmd5	database
Psmb2	pp	Smurf2	database
Psmb2	pp	Hnrnpd	database
Psmb2	pp	Psmd7	experimental
Psmb2	pp	LOC102553099	textmining
Psmb2	pp	Timm8a	experimental
Psmb2	pp	Psma1	experimental
Parvb	pp	Acp2	textmining
Parvb	pp	Itga2	database
Tmem205	pp	Slc44a2	textmining
Fkbp7	pp	Ppic	textmining
Mbl1	pp	C2	database
Uck1	pp	Uckl1	database
Sh3d19	pp	Sh3yl1	experimental
Mrpl47	pp	Ndufb5	experimental
Mrpl47	pp	Nip7	experimental
Mrpl47	pp	Sms	experimental
Mrpl47	pp	Ebna1bp2	experimental
Mrpl47	pp	Rpl8	experimental
Mrpl47	pp	Mrps27	database
Mrpl47	pp	Mrpl32	database
Mrpl47	pp	Lyar	experimental
Mrpl47	pp	Atp5pd	experimental
Ybx1	pp	Prpf4	database
Ybx1	pp	Gpkow	database
Ybx1	pp	Ddx6	textmining
Ybx1	pp	Syf2	database
Ybx1	pp	Wdr33	database
Ybx1	pp	Magohb	database
Ybx1	pp	Wbp11	database
Ybx1	pp	Cpsf7	database
Ybx1	pp	Rbm8a	database
Ybx1	pp	Hnrnpd	database
Ybx1	pp	Sart1	database
Ybx1	pp	Papola	database
Ybx1	pp	Ppih	database
Slc25a5	pp	Rpl37a-ps1	experimental
Slc25a5	pp	Cyc1	textmining
Slc25a5	pp	Mapk3	experimental
Itga2	pp	Col4a5	database
Psma1	pp	Psmb6	experimental
Psma1	pp	Psmb3	experimental
Psma1	pp	Tbc1d8b	textmining
Psma1	pp	Rpp30	textmining
Psma1	pp	Copz1	textmining
Psma1	pp	Psmb10	experimental
Psma1	pp	Usp14	experimental
Psma1	pp	Psmb7	experimental
Psma1	pp	Rbbp4	experimental
Psma1	pp	Psmd5	experimental
Psma1	pp	Exosc6	experimental
Psma1	pp	Gnb1	textmining
Psma1	pp	Psmd7	experimental
Psma1	pp	Pip4k2c	experimental
Gcsh	pp	Psmd5	experimental
Gcsh	pp	Ogdh	database
Gcsh	pp	Echs1	experimental
Camk2d	pp	Rap1a	database
Camk2d	pp	Dctn6	textmining
Camk2d	pp	Pde4d	database
Camk2d	pp	Sumo2	experimental
Camk2d	pp	Hras	database
Camk2d	pp	Mapk3	experimental
Perp	pp	Rpa2	textmining
Perp	pp	Dsc3	database
Ndufb5	pp	Aasdhppt	experimental
Ndufb5	pp	Ndufa10	database
Ndufb5	pp	Fam162a	experimental
Ndufb5	pp	Ndufa11	database
Ndufb5	pp	Cyc1	experimental
Ndufb5	pp	Ssbp1	experimental
Npc2	pp	Ctsc	database
Npc2	pp	Smpd1	textmining
Npc2	pp	Msrb3	textmining
Npc2	pp	Gusb	database
Npc2	pp	Ttr	database
Npc2	pp	Prss1	database
Npc2	pp	Grn	database
Zfr	pp	Ctsl	textmining
Ssbp1	pp	Rpl8	experimental
Ssbp1	pp	Brip1	experimental
Ssbp1	pp	Fam162a	textmining
Ssbp1	pp	Eif1	experimental
Ssbp1	pp	Cuta	experimental
Man2a2	pp	Gusb	textmining
Man2a2	pp	Cog8	database
Cd2ap	pp	Stom	textmining
Cd2ap	pp	Ms4a4a	textmining
Cd2ap	pp	Ctsl	textmining
Cd2ap	pp	Cbl	experimental
Rmdn3	pp	Edf1	textmining
Rab27b	pp	Rab23	database
Txn	pp	Gss	textmining
Txn	pp	Msrb3	database
Txn	pp	Ucp2	textmining
Txn	pp	Selenos	textmining
Txn	pp	Sepsecs	textmining
Txn	pp	Mapk3	textmining
Txn	pp	Ifi30	textmining
Txn	pp	Gpx1	textmining
Exosc4	pp	Mphosph6	database
Exosc4	pp	Dhx37	database
Exosc4	pp	LOC100359600	experimental
Exosc4	pp	Atox1	experimental
Exosc4	pp	Gnl3	experimental
Exosc4	pp	Exosc6	experimental
Exosc4	pp	Fdx2	textmining
Exosc4	pp	Lsm1	experimental
Exosc4	pp	Prps1	experimental
Exosc4	pp	Heatr1	experimental
Exosc4	pp	Pdcd11	database
Exosc4	pp	Noc4l	database
Lpl	pp	Gfpt1	textmining
Lpl	pp	Ucp2	textmining
Lpl	pp	Rbp4	textmining
Lpl	pp	Gpam	textmining
Lpl	pp	Cebpa	textmining
Lpl	pp	Plin5	textmining
Abracl	pp	Gsdmd	textmining
Abracl	pp	Dmxl1	textmining
Abracl	pp	Pabpc6	textmining
Supt6h	pp	Rprd1a	experimental
Supt6h	pp	H2afv	textmining
Supt6h	pp	Heatr1	experimental
Supt6h	pp	Paf1	database
Supt6h	pp	Ctdp1	database
Supt6h	pp	Actr5	experimental
Sestd1	pp	Cops8	textmining
Tlcd1	pp	Cpsf7	experimental
Psmb7	pp	Psmb6	experimental
Psmb7	pp	Ppp2r5d	database
Psmb7	pp	Psmb3	database
Psmb7	pp	Ccdc25	textmining
Psmb7	pp	Psmb10	database
Psmb7	pp	Usp14	database
Psmb7	pp	Acbd6	experimental
Psmb7	pp	Psmd5	database
Psmb7	pp	Smurf2	database
Psmb7	pp	Hnrnpd	database
Psmb7	pp	Prps1	experimental
Psmb7	pp	Psmd7	experimental
Tsc1	pp	Mapk3	database
Tsc1	pp	Hras	textmining
Selenos	pp	Mrpl32	experimental
Selenos	pp	Sepsecs	textmining
Selenos	pp	Sema6c	textmining
Selenos	pp	Gpx1	textmining
Selenos	pp	Amfr	experimental
Irx4	pp	Spryd7	textmining
Ubac2	pp	Sppl2b	textmining
Ubac2	pp	Amfr	experimental
Cyc1	pp	Pgam5	experimental
Cyc1	pp	Ndufa10	experimental
Cyc1	pp	Osbpl6	textmining
Cyc1	pp	Isca1	textmining
Cyc1	pp	Ogdh	experimental
Wdr33	pp	Rbbp5	experimental
Wdr33	pp	Gpkow	database
Wdr33	pp	Syf2	database
Wdr33	pp	Magohb	database
Wdr33	pp	Wbp11	database
Wdr33	pp	Zc3h4	experimental
Wdr33	pp	Uap1l1	textmining
Wdr33	pp	Celf2	experimental
Wdr33	pp	Cpsf7	database
Wdr33	pp	Rbm8a	database
Wdr33	pp	Hnrnpd	database
Wdr33	pp	Urm1	textmining
Wdr33	pp	Supt6h	experimental
Wdr33	pp	Papola	database
Uap1l1	pp	Gfpt1	textmining
Uap1l1	pp	LOC100359600	experimental
Uap1l1	pp	Ubqln4	textmining
Psmb3	pp	Psmb6	database
Psmb3	pp	Ppp2r5d	database
Psmb3	pp	Magohb	experimental
Psmb3	pp	Heatr1	experimental
Psmb3	pp	Copz1	experimental
Psmb3	pp	Psmb10	database
Psmb3	pp	Usp14	database
Psmb3	pp	Cyc1	experimental
Psmb3	pp	Dynlrb1	experimental
Psmb3	pp	Psmd5	database
Psmb3	pp	Nip7	experimental
Psmb3	pp	Smurf2	database
Psmb3	pp	Hnrnpd	database
Psmb3	pp	Psmd7	database
Gtf3c4	pp	Polr3e	database
Gtf3c4	pp	Kdm2a	textmining
Ddx6	pp	Lsm1	database
Ddx6	pp	Ythdf3	textmining
Ddx6	pp	Cept1	textmining
Ddx6	pp	Celf2	textmining
Ddx6	pp	Pabpc6	textmining
Ddx6	pp	Rbm8a	experimental
Ddx6	pp	Dhx37	textmining
Ddx6	pp	Ptar1	textmining
Ddx6	pp	Mcrip1	textmining
Ddx6	pp	Dhx36	textmining
Ddx6	pp	Papola	textmining
Rpa2	pp	Rbbp4	experimental
Rpa2	pp	Med25	experimental
Rpa2	pp	Ndc80	experimental
Rpa2	pp	Ncapd2	textmining
Rpa2	pp	Mcm2	database
Rpa2	pp	Brip1	database
Rpa2	pp	LOC100359600	experimental
Rpa2	pp	H2afx	textmining
Rpa2	pp	Nup85	experimental
Rpa2	pp	Pold2	database
Rpa2	pp	Rbbp7	experimental
Rpa2	pp	Faap24	database
Rpa2	pp	Usp10	database
Atox1	pp	Exosc6	experimental
Atox1	pp	Slc30a9	textmining
Dctn6	pp	Dynlrb1	textmining
Dctn6	pp	Msrb3	textmining
Dctn6	pp	Actr1a	experimental
Dctn6	pp	Klc2	database
Dctn6	pp	Mrps27	textmining
Dctn6	pp	Copz1	database
Dctn6	pp	Cd59	database
Dctn6	pp	Actr1b	database
Dctn6	pp	Kif2a	database
Dctn6	pp	Cog8	database
Pdcl3	pp	Hgh1	experimental
Pdcl3	pp	Cpsf7	textmining
Pdcl3	pp	Plgrkt	textmining
Pdcl3	pp	Actr1a	experimental
Pdcl3	pp	Actr1b	experimental
Pdcl3	pp	Tubb2a	textmining
Pdcl3	pp	H1fx	textmining
Zfand6	pp	Cdv3	experimental
Zfand6	pp	Pex14	database
Pex14	pp	Gstk1	database
Acp2	pp	Gusb	textmining
Ndc80	pp	Ppp2r5d	database
Ndc80	pp	Smc1b	textmining
Ndc80	pp	Lsm1	textmining
Ndc80	pp	Tubb2a	experimental
Ndc80	pp	Hat1	experimental
Ndc80	pp	Kif2a	database
Vps18	pp	Cog8	textmining
Vps18	pp	Wdr45b	textmining
Vps18	pp	Vps16	textmining
Vps18	pp	Dmxl1	experimental
Vps18	pp	Gabarapl2	textmining
Rbp2	pp	Igfals	textmining
Rbp2	pp	Rbp4	textmining
RGD1304728	pp	Ccdc12	textmining
Hif1an	pp	Notch1	experimental
Hif1an	pp	Egln1	textmining
Hif1an	pp	Ogdh	textmining
Psmd7	pp	Psmb6	experimental
Psmd7	pp	Ppp2r5d	database
Psmd7	pp	Usp10	textmining
Psmd7	pp	Psmb10	database
Psmd7	pp	Usp14	database
Psmd7	pp	Psmd5	database
Psmd7	pp	Smurf2	database
Psmd7	pp	Hnrnpd	database
Psmd7	pp	Ubqln4	textmining
Psmd7	pp	Cops8	experimental
Kif2a	pp	Ppp2r5d	database
Kif2a	pp	Actr1a	database
Kif2a	pp	RGD1304884	textmining
Kif2a	pp	Klc2	database
Kif2a	pp	Copz1	database
Kif2a	pp	Actr1b	database
Kif2a	pp	Kif9	database
Kif2a	pp	Tubb2a	experimental
Pold2	pp	Anapc4	experimental
Pold2	pp	Mcm2	textmining
Pold2	pp	Brip1	database
Pold2	pp	Nup85	experimental
Sgcg	pp	Myom3	experimental
Sgcg	pp	Fndc3a	textmining
Sgcg	pp	Ltbp4	textmining
Cbfb	pp	Hdac4	database
Cbfb	pp	H2afv	database
Cbfb	pp	Smarcd1	database
Cbfb	pp	Rbbp5	database
Cbfb	pp	Arid1b	database
Cbfb	pp	H2afx	database
Golga1	pp	Cog8	database
Smurf2	pp	Psmb6	database
Smurf2	pp	Psmb10	database
Smurf2	pp	Usp14	textmining
Smurf2	pp	Stam2	textmining
Smurf2	pp	Psmd5	database
Smurf2	pp	Cbl	experimental
Dhx36	pp	Ddx18	textmining
Dhx36	pp	Syf2	experimental
Dhx36	pp	Usp10	experimental
Dhx36	pp	Hdac4	experimental
Dhx36	pp	Lrrfip1	textmining
Prpf4	pp	Hnrnpd	database
Prpf4	pp	Gpkow	experimental
Prpf4	pp	Lsm1	experimental
Prpf4	pp	Sart1	database
Prpf4	pp	Vps16	experimental
Prpf4	pp	Ubac2	experimental
Prpf4	pp	Wbp11	database
Prpf4	pp	Zmat2	experimental
Prpf4	pp	Ppih	experimental
Bcl10	pp	Ikbkg	database
Bcl10	pp	Tradd	textmining
Npr1	pp	Polr3e	database
Tpd52l2	pp	Mrpl32	experimental
Tradd	pp	Pgam5	textmining
Tradd	pp	Tax1bp1	database
Tradd	pp	Mlkl	textmining
Tradd	pp	Ikbkg	database
Tradd	pp	Tlr3	textmining
Tradd	pp	Casp7	textmining
Usp14	pp	Edf1	experimental
Usp14	pp	Psmd5	database
Usp14	pp	Psmb6	database
Usp14	pp	Usp19	textmining
Usp14	pp	Ubqln4	textmining
Usp14	pp	Nap1l1	experimental
Usp14	pp	Psmb10	database
Fcho2	pp	Cd4	database
Fcho2	pp	Synrg	experimental
Fcho2	pp	Stam2	database
Fcho2	pp	Arpc5	database
Fcho2	pp	Mrps27	textmining
Fcho2	pp	Cbl	database
Fcho2	pp	Synj1	textmining
Lsm1	pp	Atp9a	experimental
Lsm1	pp	Exosc6	experimental
Lsm1	pp	Sart1	experimental
Lsm1	pp	Pabpc6	experimental
Lsm1	pp	Ppih	experimental
Smyd5	pp	Hgh1	textmining
Smyd5	pp	Rarres1	textmining
Rbp4	pp	Ttr	database
Bcat1	pp	Bgn	textmining
Arhgap35	pp	Rtkn	textmining
Arhgap35	pp	Hras	database
Mrpl32	pp	Chchd4	experimental
Mrpl32	pp	Nip7	experimental
Mrpl32	pp	Spcs3	experimental
Mrpl32	pp	Prdx4	experimental
Mrpl32	pp	Rpl8	experimental
Mrpl32	pp	Mrps27	database
Mrpl32	pp	Rps9	experimental
Mrpl32	pp	Psma6	experimental
Mrpl32	pp	Mrto4	experimental
Mrpl32	pp	Pdcd11	experimental
Zmat2	pp	Nip7	experimental
Zmat2	pp	Ppic	experimental
Zmat2	pp	Sart1	experimental
Zmat2	pp	Ppih	experimental
Plgrkt	pp	H1fx	textmining
Plgrkt	pp	Ndufa11	experimental
Cert1	pp	Ppp2r5d	textmining
Cert1	pp	Fndc3a	textmining
Cert1	pp	Ddost	textmining
LOC365839	pp	Urm1	textmining
LOC365839	pp	Ssbp1	experimental
Ccdc25	pp	Psmb6	textmining
Rprd1a	pp	Mrps27	textmining
Rprd1a	pp	Fam162a	textmining
Rprd1a	pp	Scaf8	textmining
Rprd1a	pp	Ctdp1	experimental
Rprd1a	pp	Ints5	database
Ciapin1	pp	Chchd4	textmining
Ciapin1	pp	Ncapd2	textmining
Ciapin1	pp	Twf2	experimental
Ciapin1	pp	Lars2	experimental
Ciapin1	pp	Pars2	experimental
Ciapin1	pp	Dsc3	textmining
Ciapin1	pp	Fdx2	textmining
Ciapin1	pp	Eif2b5	experimental
Ciapin1	pp	Bola1	experimental
Ciapin1	pp	Isca1	textmining
Ciapin1	pp	Nubpl	textmining
Cd4	pp	Stam2	database
Cd4	pp	Arpc5	database
Cd4	pp	Cbl	database
Cd4	pp	Synj1	database
Fkbp10	pp	Ppic	textmining
Fkbp10	pp	Emp3	experimental
Fkbp10	pp	Arf3	textmining
Sumo1	pp	Zfand6	experimental
Sumo1	pp	Cebpa	experimental
Sumo1	pp	Sumo2	database
Sumo1	pp	Hdac4	database
Sumo1	pp	H2afx	database
Sumo1	pp	Ikbkg	database
Sumo1	pp	Babam1	database
Tpmt	pp	Tomt	textmining
Ndufa10	pp	Ndufa11	database
Ttr	pp	Ctsc	database
Ttr	pp	Dnttip2	textmining
Ttr	pp	Prss1	database
Ttr	pp	Grn	database
Ttr	pp	Gusb	database
Serpinb9	pp	Cops8	textmining
Edf1	pp	Bud23	textmining
Edf1	pp	Dnttip2	textmining
Edf1	pp	Jund	experimental
Edf1	pp	Mapk3	experimental
Gstk1	pp	Cyp2s1	database
Gstk1	pp	RGD1562107	database
Gstk1	pp	Rbms2	experimental
Gstk1	pp	Ddah1	textmining
Gstk1	pp	Gstm2	database
Gstk1	pp	Gss	database
Gstk1	pp	Mapk3	experimental
Gstk1	pp	Gpx1	database
Pllp	pp	Ms4a4a	textmining
Ctsc	pp	Col7a1	database
Ctsc	pp	Cd59	database
Ctsc	pp	Prss1	database
Ctsc	pp	Grn	database
Ctsc	pp	Cd74	database
Ctsc	pp	Gusb	database
Hras	pp	Ppp2r5d	database
Hras	pp	Rap1a	database
Hras	pp	Rapgef1	textmining
Hras	pp	Cebpa	textmining
Hras	pp	Ranbp9	database
Hras	pp	Notch1	textmining
Hras	pp	Gnb1	database
Hras	pp	Afdn	experimental
Hras	pp	Cbl	textmining
Hras	pp	Mapk3	database
Hras	pp	Cfl1	textmining
Nt5c3b	pp	Pde4d	database
Usp10	pp	Sec23b	experimental
Usp10	pp	Zc3h18	experimental
Usp10	pp	Sh3bp5	textmining
Palmd	pp	Dph2	textmining
Casp7	pp	Mapk3	textmining
Actr1b	pp	Actr1a	database
Actr1b	pp	Twf2	experimental
Actr1b	pp	Klc2	database
Actr1b	pp	Dynlrb1	experimental
Actr1b	pp	Cfl1	experimental
Ppp2r5d	pp	Psmb6	database
Ppp2r5d	pp	Psmb10	database
Ppp2r5d	pp	Psmd5	database
Ppp2r5d	pp	Dnaaf5	experimental
Ppp2r5d	pp	Mapk3	database
Ppp2r5d	pp	Ppfia1	experimental
Babam1	pp	Hist2h2ab	database
Babam1	pp	Brip1	textmining
Babam1	pp	Abraxas2	database
Babam1	pp	H2afx	database
Arid1b	pp	Smarcd1	experimental
Arid1b	pp	Heatr1	textmining
Nck2	pp	Ephb3	database
Nck2	pp	Git2	experimental
Nck2	pp	Lpp	experimental
Nck2	pp	Cbl	experimental
Nck2	pp	Ranbp9	textmining
Chchd6	pp	Ndufa10	experimental
Chchd6	pp	P3h4	textmining
Chchd6	pp	Cops8	experimental
Mrps27	pp	Dynlrb1	textmining
Pabpc6	pp	Gspt2	experimental
Pabpc6	pp	Larp4b	experimental
Pabpc6	pp	Rbm8a	experimental
Pabpc6	pp	Rpl8	textmining
Pabpc6	pp	Ncoa5	experimental
Pabpc6	pp	Mapk3	experimental
Sord	pp	Gusb	textmining
Sord	pp	Nit2	experimental
Mycbp	pp	Msrb3	textmining
Ppic	pp	Cd248	textmining
Ppic	pp	Fkbp2	textmining
Ppic	pp	Rbm8a	experimental
Tubb2a	pp	Mapk3	experimental
Gmds	pp	Notch1	textmining
Gmds	pp	Ppox	experimental
Fbp2	pp	Rmnd5a	textmining
Fbp2	pp	Ranbp9	textmining
Bgn	pp	Gpkow	textmining
Bgn	pp	Agrn	database
Aldh1a1	pp	Cyp2s1	database
Aldh1a1	pp	Notch1	textmining
Aldh1a1	pp	Gpx1	textmining
Sirt5	pp	Tmem109	textmining
Sirt5	pp	Hdac4	textmining
Sirt5	pp	Smarcd1	experimental
Sirt5	pp	Mettl17	textmining
Fam192a	pp	Rpl8	textmining
Ucp2	pp	Gpx1	textmining
Serpinb6a	pp	Stom	database
Serpinb6a	pp	Nip7	experimental
Serpinb6a	pp	Cd59	database
Serpinb6a	pp	Cd47	database
Ranbp9	pp	Rmnd5a	experimental
Ncoa5	pp	Safb2	textmining
Ncoa5	pp	Esrp2	textmining
Ncoa5	pp	Zc3h4	textmining
Smpd1	pp	Pla2g15	textmining
Syf2	pp	Magohb	database
Syf2	pp	Srsf10	experimental
Syf2	pp	Wbp11	database
Syf2	pp	Cpsf7	database
Syf2	pp	Rbm8a	database
Syf2	pp	Hnrnpd	database
Syf2	pp	Papola	database
Syf2	pp	Dhx37	experimental
Syf2	pp	Gpkow	database
Syf2	pp	Ccdc12	experimental
Syf2	pp	Hmgn2	textmining
Syf2	pp	Ppih	textmining
Mrto4	pp	Znhit6	textmining
Mrto4	pp	Mrpl47	experimental
Mrto4	pp	Bud23	textmining
Mrto4	pp	Nip7	experimental
Mrto4	pp	Ddx18	experimental
Mrto4	pp	Sms	experimental
Mrto4	pp	Ebna1bp2	experimental
Mrto4	pp	Rpl8	experimental
Mrto4	pp	Gnl3	experimental
Mrto4	pp	Rps9	experimental
Mrto4	pp	Npm1	experimental
Mrto4	pp	Pdcd11	experimental
Mrto4	pp	Rpl32	experimental
Mrto4	pp	Rpl37a-ps1	experimental
Mrto4	pp	Nolc1	experimental
Isca1	pp	Fdx2	textmining
Isca1	pp	Bola1	textmining
Isca1	pp	Nubpl	textmining
Scamp4	pp	LOC102553099	textmining
Exosc6	pp	Mphosph6	database
Exosc6	pp	Dhx37	database
Exosc6	pp	Gnl3	experimental
Exosc6	pp	Rps9	experimental
Exosc6	pp	Prps1	experimental
Exosc6	pp	Pdcd11	database
Exosc6	pp	Noc4l	database
Fbh1	pp	Dhx37	textmining
Fbh1	pp	Brip1	textmining
Fbh1	pp	Sumo2	textmining
Ppcdc	pp	Capn7	experimental
Cd74	pp	Ctsl	database
Rpp30	pp	Bud23	database
Rpp30	pp	Lyar	experimental
Rpp30	pp	Pdcd11	database
Rpp30	pp	Exosc2	experimental
Rpp30	pp	Dhx37	database
Rpp30	pp	Exosc6	experimental
Rpp30	pp	Noc4l	database
Psmd5	pp	Psmb6	database
Psmd5	pp	Hnrnpd	database
Psmd5	pp	Lage3	textmining
Psmd5	pp	Psmb10	database
Mpp7	pp	Notch1	experimental
Mpp7	pp	Ppfia1	experimental
Ccdc124	pp	Ntmt1	experimental
Ccdc124	pp	Mapk3	experimental
Ccdc124	pp	Trappc5	experimental
Ccdc124	pp	Babam1	experimental
Gss	pp	RGD1562107	database
Gss	pp	Gstm2	database
Gss	pp	Gpx1	database
Nolc1	pp	Znhit6	textmining
Nolc1	pp	Ddx18	textmining
Nolc1	pp	Rexo4	experimental
Nolc1	pp	Ubtf	textmining
Nolc1	pp	Gnl3	textmining
Nolc1	pp	Sub1	textmining
Ncapd2	pp	Smc1b	experimental
Ncapd2	pp	Rsbn1l	textmining
Ncapd2	pp	Dsc3	textmining
Ncapd2	pp	Map7d1	textmining
Stom	pp	Rap1a	database
Stom	pp	Cd59	database
Stom	pp	Slc44a2	database
Stom	pp	Emp3	textmining
Stom	pp	Ddost	database
Stom	pp	Cd47	database
Wtap	pp	Virma	experimental
Wtap	pp	Ythdf3	textmining
Gstm2	pp	Cyp2s1	database
Gstm2	pp	RGD1562107	database
Gstm2	pp	Gpx1	database
Dyrk1b	pp	Synj1	textmining
Tmem223	pp	Psmb6	experimental
Notch1	pp	Asph	textmining
Notch1	pp	Plxnd1	textmining
Notch1	pp	Stat2	textmining
Notch1	pp	Mapk3	textmining
Hhatl	pp	Sgca	experimental
Capn7	pp	Ufl1	experimental
Amfr	pp	Dnajb12	textmining
Slc20a2	pp	Lias	experimental
Psmb10	pp	Psmb6	database
Psmb10	pp	Hnrnpd	database
Jund	pp	Cebpa	textmining
Jund	pp	Mapk3	textmining
Psmb6	pp	Edf1	experimental
Psmb6	pp	Ndufb5	experimental
Psmb6	pp	Fkbp1a	experimental
Psmb6	pp	Hnrnpd	database
Psmb6	pp	Nme1	experimental
Psmb6	pp	C2	experimental
Cops8	pp	Rbbp5	database
Cops8	pp	Commd6	database
Cops8	pp	Rbbp7	database
Cops8	pp	Mtdh	experimental
Cops8	pp	Actr5	database
Mapk3	pp	Dapk3	database
Mapk3	pp	Rap1a	database
Mapk3	pp	Ubtf	database
Mapk3	pp	Cebpa	textmining
Mapk3	pp	Sub1	experimental
Mapk3	pp	Slc44a2	textmining
Mapk3	pp	Hdac4	textmining
Mapk3	pp	Git2	experimental
Mapk3	pp	Stat2	textmining
Mapk3	pp	Rps6ka4	experimental
Mapk3	pp	Dnaaf5	experimental
Mapk3	pp	Gnb1	database
Mapk3	pp	Gpx1	textmining
Mapk3	pp	Nisch	experimental
Dph2	pp	Dhx37	experimental
Egln1	pp	Usp19	textmining
Egln1	pp	Ogdh	textmining
Paf1	pp	Ctdp1	database
Paf1	pp	Klc2	experimental
Actr1a	pp	Arpc5	textmining
Actr1a	pp	Twf2	experimental
Actr1a	pp	Cd59	database
Actr1a	pp	Klc2	database
Actr1a	pp	Copz1	database
Actr1a	pp	Dynlrb1	experimental
Actr1a	pp	Cog8	database
Actr1a	pp	Cfl1	experimental
Esrp2	pp	Safb2	textmining
Dpp3	pp	Lars2	textmining
Ubqln4	pp	Hspa13	textmining
Pla2g15	pp	Tmem186	textmining
Pla2g15	pp	Lss	textmining
Pdcd11	pp	Rrp12	textmining
Pdcd11	pp	Nip7	textmining
Pdcd11	pp	Ddx18	experimental
Pdcd11	pp	Mphosph6	database
Pdcd11	pp	Ebna1bp2	textmining
Pdcd11	pp	Rpl8	experimental
Pdcd11	pp	Dhx37	database
Pdcd11	pp	Rexo4	textmining
Pdcd11	pp	Dnttip2	experimental
Pdcd11	pp	Rsbn1l	experimental
Pdcd11	pp	Rps9	experimental
Pdcd11	pp	Heatr1	experimental
Pdcd11	pp	Naa25	textmining
Pdcd11	pp	Noc4l	database
Hdac4	pp	H2afv	database
Hdac4	pp	Rbbp7	database
Hdac4	pp	Rbbp4	experimental
Hdac4	pp	H2afx	database
Hdac4	pp	Hist2h2ab	database
Nip7	pp	Bud23	textmining
Nip7	pp	Ddx18	experimental
Nip7	pp	Ebna1bp2	experimental
Nip7	pp	Atpaf2	experimental
Nip7	pp	Rpl37	experimental
Nip7	pp	Utp18	experimental
Nip7	pp	Gnl3	experimental
Nip7	pp	Nup35	experimental
Nip7	pp	Rpl35a	experimental
Nip7	pp	Hat1	experimental
Nip7	pp	Lyar	experimental
Nip7	pp	LOC102553099	experimental
Nip7	pp	Rpl32	experimental
Nip7	pp	Btf3l4	experimental
Nip7	pp	Rpl37a-ps1	experimental
Med25	pp	Srsf10	textmining
Med25	pp	Rrp12	textmining
Ubl5	pp	Urm1	textmining
Ubl5	pp	Sart1	experimental
Pafah1b3	pp	Cept1	database
Pafah1b3	pp	Tbc1d31	experimental
Sart1	pp	Gpkow	experimental
Sart1	pp	Wbp11	database
Sart1	pp	Hnrnpd	database
Sart1	pp	Supt6h	experimental
Sart1	pp	Ppih	database
Col7a1	pp	Col23a1	database
Col7a1	pp	Cd59	database
Col7a1	pp	Gusb	textmining
Col7a1	pp	Col4a5	database
Cpsf7	pp	Rbm8a	database
Cpsf7	pp	Hnrnpd	database
Cpsf7	pp	Gpkow	database
Cpsf7	pp	Magohb	database
Cpsf7	pp	Wbp11	database
Cpsf7	pp	Papola	database
Hrc	pp	Apol11a	database
Hrc	pp	Itgb1bp2	experimental
Hrc	pp	Sgcg	experimental
Fdx2	pp	Hsd17b10	textmining
Fdx2	pp	Bola1	textmining
Fdx2	pp	Nubpl	textmining
Cyp2s1	pp	RGD1562107	database
Kif9	pp	Ccdc12	textmining
Kif9	pp	Klc2	database
Kif9	pp	Copz1	database
Kif9	pp	Nit2	textmining
Kif9	pp	Gnb1	textmining
Ccdc12	pp	Ppih	textmining
Cgn	pp	Afdn	textmining
Cgn	pp	Nisch	textmining
Grn	pp	Gusb	database
Grn	pp	Prss1	database
Rbm8a	pp	Gspt2	database
Rbm8a	pp	Ddx18	experimental
Rbm8a	pp	Rpl8	database
Rbm8a	pp	Hnrnpd	database
Rbm8a	pp	Gpkow	database
Rbm8a	pp	Ccdc12	experimental
Rbm8a	pp	Magohb	database
Rbm8a	pp	Wbp11	database
Rbm8a	pp	Tram1	textmining
Rbm8a	pp	Papola	database
Rbm8a	pp	Lrrfip1	textmining
Rbm8a	pp	Rpl37a-ps1	database
Rbm8a	pp	Ppih	experimental
Vps16	pp	Wdr45b	textmining
Afdn	pp	Ephb3	textmining
Afdn	pp	Rap1a	database
Afdn	pp	Arvcf	textmining
Afdn	pp	Lima1	textmining
Nubpl	pp	Ndufa11	textmining
RGD1562107	pp	Gpx1	database
Prps1	pp	Ebna1bp2	experimental
Rps9	pp	Gspt2	experimental
Rps9	pp	Bud23	experimental
Rps9	pp	Rpl8	experimental
Rps9	pp	Rpl37	experimental
Rps9	pp	Dnttip2	experimental
Rps9	pp	Eif1	experimental
Rps9	pp	Rpl35a	experimental
Rps9	pp	Heatr1	experimental
Rps9	pp	Rpl32	experimental
Rps9	pp	Exosc4	experimental
Rps9	pp	Rpl37a-ps1	experimental
Rps9	pp	Noc4l	experimental
Gpkow	pp	Magohb	database
Gpkow	pp	Ikbkg	textmining
Gpkow	pp	Wbp11	database
Gpkow	pp	Hnrnpd	database
Gpkow	pp	Papola	database
Faap24	pp	Brip1	textmining
Rbbp5	pp	Smarcd1	experimental
Rbbp5	pp	Sec23b	textmining
Rbbp5	pp	Commd6	database
Rbbp5	pp	H2afx	database
Rbbp5	pp	H2afv	database
Rbbp5	pp	Rbbp7	database
Map6	pp	Map7d1	textmining
Rmnd5a	pp	Spryd3	experimental
Ints5	pp	Usp19	experimental
Rtkn	pp	Scrib	textmining
Urm1	pp	Nip7	experimental
Urm1	pp	Sumo2	textmining
Ppfia1	pp	Git2	textmining
Ppfia1	pp	Gsdmd	textmining
H1fx	pp	Rrp12	experimental
H1fx	pp	H2afx	experimental
H1fx	pp	H2afv	experimental
H1fx	pp	Hmgn2	textmining
Slc25a12	pp	Isca1	experimental
Plxnd1	pp	Sema6c	textmining
Stam2	pp	Arpc5	database
Stam2	pp	Cbl	database
Stam2	pp	Synj1	database
Dmxl1	pp	Sec23b	experimental
Dmxl1	pp	Gsdmd	textmining
Dmxl1	pp	Hectd1	experimental
Nit2	pp	Gsdmd	database
Nit2	pp	Gnb1	textmining
Nit2	pp	Ogdh	database
Nit2	pp	Prss1	database
Slc39a6	pp	Slc30a9	textmining
Dnaaf5	pp	Dnal1	textmining
Gnl3	pp	Ddx18	experimental
Gnl3	pp	Rpl32	experimental
Gnl3	pp	Rbbp7	experimental
Gnl3	pp	Rpl37a-ps1	experimental
Gnl3	pp	Rbbp4	experimental
Gnl3	pp	Ebna1bp2	database
Gnl3	pp	Rpl8	experimental
Gnl3	pp	Uckl1	experimental
Gnl3	pp	Naa25	experimental
Ntmt1	pp	Exosc4	experimental
Tmem109	pp	Spryd3	textmining
Actr5	pp	Ptar1	textmining
Rbbp4	pp	Ubtf	database
Rbbp4	pp	H2afv	database
Rbbp4	pp	Rbbp7	database
Rbbp4	pp	H2afx	database
Rbbp4	pp	Hist2h2ab	experimental
Tlr3	pp	Twf2	textmining
Tlr3	pp	Stat2	textmining
Tlr3	pp	Mlkl	textmining
Tlr3	pp	Ikbkg	experimental
[truncated: 218 more rows]

## Sheet: Degree
GeneName	Degree	geneList
Hebp1	5	Dmxl1, Nomo1, Emc4, Tmx1, Gpsm1
Nde1	9	Dynlrb1, Ppp2r5d, Actr1a, Pafah1b3, Rad21, Tubb5, Cenpe, Kif2a, Nup85
Pdzk1	1	Pdzk1ip1
Thoc3	15	Rbbp4, Rrp12, Clp1, Cpsf7, Wdr37, Rbm8a, Papola, Cpsf2, Ddx27, Wdr33, Sarnp, Thoc5, Nup35, Ppih, Rbbp7
Cplx2	3	Ncs1, Nup85, Anapc1
Atg12	11	Ubl5, Wdr45b, Ctsl, LOC108348065, Casp7, Gabarapl2, Dap, Atpaf2, Urm1, Rptor, Ufl1
Zfp207	5	Rbbp4, Sf3a2, Prkrip1, Copz1, Zmat2
Rtn4ip1	2	Zyx, Dpep1
Dna2	10	Parvb, Mcm2, Fbh1, Rpa2, Mcm4, Pold2, Mms19, Samd4b, Exog, Heatr1
Nelfe	7	Psma6, Psmb6, Ctdp1, Paf1, Supt6h, Psma1, Thoc5
Cuta	3	Edf1, Cutc, Ssbp1
Hmga1	1	Mvk
Nudt3	10	Pafah1b3, Uap1l1, Rpl32, Rpl37a-ps1, Rps26, Rpl8, Rps6, Ubqln4, Mtap, Rpl27
Sar1a	1	Sec23b
Slc29a3	2	Slc20a2, Niban1
Ascc1	3	Plgrkt, Ascc2, Serpinf1
Fyn	15	Ppp2r5d, Ephb3, Cav3, Cd2ap, Crkl, Nck2, Nras, Cd4, Arhgap35, Wasl, Dpysl3, Inpp5b, Cbl, Mapk3, Arvcf
Tubb5	8	Cenpe, Gusb, Kif2a, Sdcbp, Grn, Ttr, Actr1a, Nde1
Prrc2a	3	Sf3a2, Scaf8, Ddah1
Arhgef6	5	Git2, Parvb, Ophn1, Nck2, Nras
Bri3bp	1	Dhx37
Camsap3	2	Dph2, Notch3
Trappc5	8	Pet100, Trappc9, Sec23b, Cd59, Cog8, Exosc4, Paxx, Bloc1s1
Cers4	1	Elovl1
Unc119b	2	Arl3, Rab23
Rrp1b	18	Usp25, Nip7, Ddx18, Ebna1bp2, Surf6, Gnl3, Supt6h, Rsl1d1l1, Mrto4, Noc3l, Rpl32, Rpl27, Ppan, Bop1, Timm22, Trmt112, Dnttip2, Trmt2a
Trpm2	8	Serpinb6a, Stom, Tom1, Cd59, Nras, Cmtm6, Ckap4, Slc44a2
Pttg1ip	1	Scpep1
Ap1s1	6	Psmb3, Tbc1d8b, Bloc1s1, Rps6ka4, Arf3, Mapk3
Prkrip1	5	Cwc15, Rbm8a, Bcas2, Syf2, Zfp207
Hat1	14	Fam192a, Rbbp4, Aasdhppt, Rmnd5a, Mcm2, Rpa2, Rps6ka4, Pold2, Rbbp7, Anapc4, Rad21, Nup35, Eif2s2, Nip7
Usp25	4	Usp10, Usp19, Rrp1b, Dmxl1
Cpox	7	Prdx4, Ppox, Hmox1, Ciapin1, Prcp, Alad, Rpl37a-ps1
Hlcs	1	Rexo2
Eif2b5	10	Psmb3, Psma6, Eif2s2, Cbfb, Eif1, Eif2b3, Utp18, Ciapin1, Heatr1, Ebna1bp2
Sspn	4	Agrn, Sgca, Cav3, Trim54
Rfc4	12	Mphosph6, Mcm2, Usp10, Rpa2, Mcm4, Nup35, LOC100911295, Pold2, Psma1, Nip7, Ppih, Cog8
Mcm4	8	Mcm2, Smc2, Amfr, Rpa2, Pold2, Trmt2a, Dna2, Rfc4
Crkl	7	Wasl, Elmo1, Cbl, Itga2, Itgb6, Mapk3, Fyn
Tbx1	1	Jsrp1
Mrps6	5	Mrpl47, Rpl8, Mrto4, Pdcd11, Cryzl1
Tgfbr3	1	Bgn
Gpat3	1	Abca12
Enoph1	5	Sms, LOC100912604, Ncs1, Mtpn, Mtap
RGD1566265	3	Uevld, Sestd1, Cops8
Scpep1	2	Cd2ap, Pttg1ip
Niban1	3	Gcsh, S100a6, Slc29a3
Rbm47	2	Bcas2, Esrp2
Utp18	20	C1d, Rrp12, Ddx18, Mphosph6, Prpf4, Rps6, Dhx37, Dnttip2, Ddx49, Kmt2a, Eif2b5, Wdr45b, Rsl1d1l1, Prps1, Heatr1, Pdcd11, Exosc4, Noc4l, Psma1, Nip7
Pla2g4a	8	Ptgs1, Rptor, Pafah1b3, Pafah2, Cept1, Pla2g15, Mapk3, Gpx1
Fstl1	6	Hdac4, Igfbp4, Apol11a, Hrc, Tlr3, Ckap4
Atp2b4	1	Ocm
Spryd4	2	Exosc4, Yeats4
Mpz	4	Nab2, Notch1, Tubb6, Mtmr2
Serpinf1	2	Fkbp10, Ascc1
Zfp330	2	Myl4, Ubtf
Pggt1b	1	Nras
Nt5c	4	Nt5c3b, Noc3l, Acp2, Pde4d
Fmo3	1	Cutc
Itgb1bp2	3	Rps26, Hrc, Jsrp1
Ddx49	17	Rrp12, Mphosph6, Prpf4, Bcas2, Psma6, Pdcd11, Exosc4, C1d, Sf3a2, Rbm8a, Fbh1, Dhx37, Sarnp, Sart1, Dhx36, Noc4l, Utp18
Ppox	8	Uap1, Hmox1, Alad, Cpox, Ncstn, Gmds, Lss, Rpl37a-ps1
Nono	5	Zfand6, Mapk3, Tatdn1, Ppih, Ctnnbl1
Atpaf2	5	Mrpl47, Atp5mg, Atpaf1, Atg12, Nip7
Prdx4	7	Psmb3, Rbp1, Txn, Hnrnpd, Urm1, Gpx1, Cpox
Nup85	17	Hgh1, Hdac4, Ppp2r5d, Rbm8a, Mcm2, Sumo1, Rad21, Ncoa5, Nup35, Lyar, Hspa13, Cenpe, Kif2a, Nde1, Cplx2, Rpa2, Pold2
Nit1	1	Mtpn
Trir	2	Sf3a2, Bcas2
Rptor	10	Fkbp1a, Tsc1, Fkbp2, Rps6, Pi4kb, Ikbkg, Mapk3, Fkbp10, Atg12, Pla2g4a
Pi4k2b	9	Rpap1, Wasl, Pi4kb, Mtmr2, Inpp5b, Sepsecs, Pip4k2c, Synj1, Uck1
Llgl1	1	Scrib
Sgca	3	Cav3, Bcl10, Sspn
Ppp1r9b	1	Dpysl3
Lasp1	4	Twf2, Lpp, Zyx, Mms19
Stxbp6	1	Loxl1
Daam1	4	Dvl1, Wasl, Prrc1, Cenpe
Tspan8	4	Camk1d, Adam17, Sdcbp, Rab27b
Fam20b	2	Psmd5, Prrc1
Brd1	10	Rbbp7, Rbbp4, Smarcd1, Cpsf7, Gatad2b, H2afx, Hist2h2ab, H1-4, Cpsf2, Cnot3
Anapc4	29	Psmd5, Znhit6, Ube2z, Psmb6, Smurf2, Ncapd2, Wdr37, Spag1, Psmb3, Psmb2, Ube2r2, Wdr33, Ssbp1, Psma6, Hectd1, Hat1, Klhl25, Psmd7, Anapc1, Klc2, Noc3l, Trim33, Rnf114, Psmb10, Ufl1, Anapc2, Psmb7, Pold2, Heatr1
Thbd	4	Hmox1, Cd59, Tlr3, Ace
Rad21	10	Ppp2r5d, Ncapd2, Sumo1, Hectd1, Hat1, Smc2, Cenpe, Kif2a, Nde1, Nup85
Rpl19	14	Edf1, Gspt2, Rbm8a, Rps26, Rpl8, Rps6, Gnl3, Eif2s2, Eef1b2, Rpl32, Rpl29, Rpl27, Rpl37a-ps1, Trmt112
Rbks	7	Fbp2, Sbf1, Prps1, Uckl1, Adrm1, Ppan, Aldh18a1
Slc4a1ap	6	Cnot10, Dido1, Gpkow, Cc2d1b, Ddx41, Mtdh
Limd1	12	Psmb6, Psmb3, Tbc1d8b, Nck2, Psma6, Psmb10, Psmb7, Psmd5, Egln1, Ciapin1, Psmb2, Psmd7
Npm1	8	Cebpa, Nras, Jpt2, Psmb2, Surf6, Bop1, Psma1, Mrto4
Ddx56	14	Ddx18, Rrs1, Gnl3, Pdcd11, Ppan, Rbm8a, Ebna1bp2, Dhx37, Surf6, Mrto4, Dhx36, Ddx24, Bop1, Nolc1
Surf6	13	Fkbp2, Rsl1d1l1, Ddx18, Rrs1, Notch1, Heatr1, Ebna1bp2, Ppan, Bop1, Rrp1b, Npm1, Ddx56, Polr3f
Lyar	12	Fubp1, Asns, Rnf121, Exosc4, Srek1ip1, Nup85, Timm22, Mrpl47, Nip7, Dnttip2, Znhit6, Noc4l
Rpap1	6	Ppif, Ppic, Lage3, Ctdp1, Ppih, Pi4k2b
Rps26	15	Gspt2, Nip7, Rpl8, Rps6, Eif1, Mrto4, Eef1b2, Txn, Rpl32, Rpl29, Rpl27, Rpl37a-ps1, Nudt3, Itgb1bp2, Rpl19
Yeats4	5	Med7, Wdr45b, H2afv, Ppfia1, Spryd4
Il36rn	9	Rela, Irf3, Hmox1, Abca12, Ikbkg, Igfbp3, Tlr3, Mapk3, Ace
Cav3	6	Atp2a1, Itgb6, Mapk3, Fyn, Sspn, Sgca
Emc4	9	Psmb6, Nomo1, Psmb3, Timm22, Ubac2, Dmxl1, Tmx1, Fam8a1, Hebp1
Fkbp9	2	Ppic, Hspa13
Pex13	5	Zfand6, Sestd1, Pex14, Pex11b, Ufl1
C1d	17	Mphosph6, Rrs1, Tsnax, Rpl8, Dhx37, Dnttip2, Gnl3, Mrto4, Pdcd11, Smc2, Rpl32, Exosc4, Rpl27, Rpl37a-ps1, Noc4l, Utp18, Ddx49
Aasdhppt	4	Rbm8a, Acp2, Hat1, Ufl1
Trim54	4	Jsrp1, Srsf10, Trim33, Sspn
Ncstn	14	Stom, Ephb3, Notch3, Nomo1, Notch1, Ppox, Tom1, Adam17, Prcp, Ybx1, Ddost, Cmtm6, Rbpjl2, Ckap4
Lztfl1	2	Serpinb1a, Tom1
Hectd1	13	Ube2r2, Klhl25, Anapc1, Rnf114, Ube2z, Smurf2, Rmdn3, Papola, Ufl1, Anapc2, Anapc4, Rad21, Dmxl1
Amdhd2	3	Gfpt1, Cutc, Pafah1b3
Mtmr2	7	Wdr37, Pi4kb, Ctps2, Sbf1, Pip4k2c, Mpz, Pi4k2b
Cpsf2	23	Clp1, Gpkow, Bcas2, Syf2, Wdr33, Thoc5, Ybx1, Wbp11, Zc3h4, Sub1, Smarcd1, Cpsf7, Sf3a2, Rbm8a, Hnrnpd, Ddx23, Sarnp, Cwc15, Papola, Ctnnbl1, Ints5, Thoc3, Brd1
Sarnp	20	Rrp12, Ddx18, Clp1, Cpsf7, Rbm8a, Fubp1, Wdr33, Ddx23, Thoc5, Rbms2, Psma6, LOC102553099, Papola, Thoc3, Ddx49, Cpsf2, Cwc15, Rpl29, Anapc2, Ssbp1
Med7	3	Rela, Heatr1, Yeats4
Wasl	19	Cd4, Synrg, Arhgap35, Fcho2, Actr1a, Cd2ap, Scrib, Actr1b, Nck2, Mmp14, Iqgap2, Cbl, Zyx, Agfg1, Synj1, Fyn, Crkl, Pi4k2b, Daam1
Paxip1	9	Smarcd1, Fbh1, Sumo1, Kmt2a, H2afx, Hist2h2ab, Tle3, Smc2, Fggy
Rrs1	22	Nip7, Ebna1bp2, Rpl8, Bcas2, Ubtf, Gnl3, Rsl1d1l1, Mrto4, Heatr1, Dido1, Rpl32, Rpl27, Bop1, Rpl37a-ps1, Nolc1, Ddx56, Surf6, C1d, Polr3f, Mrpl47, Trmt112, Rbm8a
Mien1	3	Wtap, Plgrkt, H1fx
Sardh	1	Gcsh
Tmx1	7	Nomo1, Fam91a1, Txn, Atp2a1, Dmxl1, Hebp1, Emc4
Psma6	29	Rrp12, Psmb6, Ppp2r5d, Ddx18, Dvl1, Psmb3, Anapc1, Exosc4, Usp10, Psmb10, Psmb7, Rela, Psmd5, Smurf2, Hnrnpd, Nfkbia, Psmb2, Rsl1d1l1, Cwc15, Psmd7, Adrm1, Anapc2, Psma1, Nelfe, Eif2b5, Ddx49, Anapc4, Limd1, Sarnp
Clp1	22	Nip7, Hsd17b10, Cpsf7, Sf3a2, Rbm8a, Hnrnpd, Gpkow, Bcas2, Syf2, Wdr33, Ddx23, Thoc5, Ybx1, Cwc15, Wbp11, Zc3h4, Papola, Ctnnbl1, Thoc3, Cpsf2, Sarnp, Ppih
Nfkbia	17	Psmb6, Psmb3, Tradd, Sumo1, Casp9, Casp7, Psmb10, Psmb7, Rela, Psmd5, Bcl10, Hmox1, Psmb2, Ikbkg, Psmd7, Mapk3, Psma6
Mtdh	3	Tfcp2, Slc4a1ap, Cops8
Asns	7	Ctps2, Pars2, Gfpt1, Hgh1, Rbm8a, Aldh18a1, Lyar
Adrm1	15	Psmd5, Psmb6, Rpl8, Psmb3, Psmb2, H1-5, Ubqln4, Ncs1, Psmd7, Psmb10, Fggy, Psma1, Psmb7, Rbks, Psma6
Sms	7	Gtf3c1, LOC100912604, Mtap, Enoph1, Mrpl47, Mrto4, Rpl37a-ps1
Ptgs1	3	Ace, Pdcl, Pla2g4a
Rbpjl2	5	Notch3, Notch1, Adam17, Pofut1, Ncstn
Bloc1s1	8	Edf1, Vps18, Fam91a1, Pyroxd2, Actr1a, Gtf3c1, Trappc5, Ap1s1
Rps6	26	Gspt2, Tsc1, Dnttip2, Gnl3, Heatr1, Pdcd11, Trmt112, Rpl32, Btf3l4, Rpl37a-ps1, Bud23, Rpl8, Eif1, Rps6ka4, Rsl1d1l1, Mrto4, Mapk3, Rpl29, Rpl27, Bop1, Noc4l, Nudt3, Utp18, Rptor, Rpl19, Rps26
Tamm41	3	Cept1, Papola, Zfr
Ufl1	19	Aasdhppt, Pex13, Ube2z, Lrrc40, Smurf2, Cpsf7, Klhl25, Dhx36, Sec23b, Hspa13, Anapc1, Urm1, Atg12, Rnf114, Ube2r2, Anapc2, Anapc4, Hectd1, Tsnax
Polr3f	16	Hgh1, Rrp12, Nip7, Dph2, Rrs1, Ebna1bp2, Sec23b, Ctps2, Surf6, Gtf3c1, Mettl17, Rexo2, Mrto4, Npr1, Ddx24, Gtf3c4
Ckap4	17	Stom, Igfbp4, Tmem214, Tom1, Ddost, Apol11a, Hrc, Cmtm6, Prcp, Cd59, Cptp, Slc44a2, Kif9, Myct1, Trpm2, Fstl1, Ncstn
Ace	12	Adam17, Prcp, F12, Lpl, Cpn1, Hmox1, Ucp2, Ddah1, Mapk3, Thbd, Il36rn, Ptgs1
Stau1	4	Rbm8a, Sowahc, Ppan, Larp4b
Adam17	8	Notch3, Notch1, Mmp14, Mapk3, Tspan8, Ncstn, Rbpjl2, Ace
Timm22	8	Bud23, Chchd6, Lyar, Rrp1b, Emc4, Ddx27, Trmt112, Rpl37a-ps1
Ddx27	12	Rrp12, Timm22, Ppan, Rbm8a, Dhx37, Urm1, Uckl1, Dhx36, Noc3l, Bop1, Thoc3, Hgh1
Itgb6	8	Parvb, Rnf121, Thbs3, Lama3, Itga2, Col4a5, Crkl, Cav3
Fut8	2	Pofut1, Gmds
Btf3l4	8	Cnot3, Mapk1ip1l, Cnot10, Ssbp3, Rps6, Nip7, Rpl32, Noc4l
Thoc5	13	Cpsf7, Rbm8a, Prpf4, Virma, Wdr33, Fndc3a, Wtap, Papola, Thoc3, Nelfe, Cpsf2, Sarnp, Clp1
Nanp	4	Gale, Uap1, Gmds, Slc44a2
Ssbp3	3	Tle3, Tma7, Btf3l4
Pdzk1ip1	2	Ssbp1, Pdzk1
Parp12	1	Rnf114
Ncs1	5	Pi4kb, Npr1, Cplx2, Enoph1, Adrm1
Cc2d1b	2	Cnot10, Slc4a1ap
Igfbp3	2	Igfals, Il36rn
Fggy	5	Psmb6, Psmd5, Uckl1, Paxip1, Adrm1
Tmem214	3	Vezt, Rbp4, Ckap4
Cwc15	30	Ppif, Psmb6, Cpsf7, Sf3a2, Rbm8a, Prpf4, Hnrnpd, Dhx37, Gpkow, Bcas2, Psmb2, Syf2, Wdr33, Ppic, Ddx23, Sarnp, Ybx1, Sart1, Wbp11, Dhx36, Trmt112, Papola, Ctnnbl1, Ppih, Psmb7, Prkrip1, Cpsf2, Psma6, Clp1, Atp5mg
Gpnmb	1	S100a6
Trim13	1	Spryd7
Pdcl	6	Arfip1, Paf1, Rpa2, Cbfb, Loxl1, Ptgs1
Dnase1l2	1	Gusb
Ddx24	18	Ddx18, Gnl3, Rprd1a, Copz1, Ppan, Nip7, Rbm8a, Ebna1bp2, Dhx37, Mrto4, Eef1b2, Dhx36, Noc3l, Bop1, Ddx56, Polr3f, Hgh1, Mms19
Erg28	1	Lss
Sh3bp1	2	Sbf1, Cd4
Fkbp1a	10	Ppif, Tsc1, Ppic, Txn, Fkbp2, Slc4a2, Wtap, Ppih, Rptor, Psmb6
Nup35	12	Hdac4, Rbm8a, Bcas2, Sumo1, Ssbp1, Thoc3, Hat1, Hspa13, Anapc2, Rfc4, Nup85, Nip7
Rnf114	13	Edf1, Rbms2, Ube2z, Smurf2, Klhl25, Anapc1, Ube2r2, Rmdn3, Anapc2, Anapc4, Hectd1, Ufl1, Parp12
Dido1	6	Zc3h4, Qsox2, Dcaf11, Ncoa5, Slc4a1ap, Rrs1
Washc5	1	Aldh18a1
Gale	7	Gfpt1, Uap1, Fbp2, Supt6h, Gmds, Uap1l1, Nanp
Tmem88	1	Dvl1
Sdcbp	6	Ephb3, Gusb, Ttr, Grn, Tubb5, Tspan8
Thrap3	3	Sart1, Rbm8a, Cmtm6
Pofut1	7	Notch3, Notch1, Gmds, Agrn, Nubpl, Rbpjl2, Fut8
Spag1	5	Parvb, Paf1, Fndc3a, Anapc2, Anapc4
Cnot10	5	Cnot3, Usp19, Slc4a1ap, Btf3l4, Cc2d1b
Igfbp4	4	Apol11a, Hrc, Fstl1, Ckap4
Mmrn2	1	Arhgap18
Arfip1	2	Arf3, Pdcl
Prcp	11	Dpp9, Stom, Tom1, Sub1, Ddost, Cmtm6, Cpn1, Cpox, Ncstn, Ckap4, Ace
Nr2c2	1	Srbd1
Ppif	14	Pgam5, Spg7, Bcas2, Sumo1, Txn, Casp9, Fkbp2, Rbm8a, Rbms2, Fkbp7, Zmat2, Rpap1, Cwc15, Fkbp1a
Dap	4	Psmd5, Dapk3, Atg12, Eif1
Klhl25	11	Ube2r2, Anapc1, Ube2z, Smurf2, Commd6, Anapc2, Cops8, Anapc4, Hectd1, Ufl1, Rnf114
Cmtm6	12	Edf1, Stom, Tom1, Tmbim6, Cd59, Ddost, Slc44a2, Trpm2, Ncstn, Ckap4, Thrap3, Prcp
Atad1	1	Selenos
Akap13	1	LOC102553099
Rpl29	18	Gspt2, Hsd17b10, Rbm8a, Ebna1bp2, Rpl8, Atp5mg, Tma7, Psmb2, Eif1, Sarnp, H2afv, Trmt112, Rpl32, Rpl27, Rpl37a-ps1, Rpl19, Rps26, Rps6
Anapc2	25	Psmd5, Ube2z, Psmb6, Smurf2, Wdr37, Psmb3, Rtkn, Psmb2, Ube2r2, Wdr33, Supt6h, Sarnp, Psmd7, Anapc1, Klc2, Psmb10, Psmb7, Anapc4, Hectd1, Psma6, Ufl1, Nup35, Rnf114, Spag1, Klhl25
Stard5	1	Cert1
Lama3	3	Mmp14, Itga2, Itgb6
Uhrf2	1	Sumo1
Lrrc40	3	Dnal1, Cnpy4, Ufl1
Lrp10	2	Agrn, Clptm1
Ube2r2	12	Anapc1, Ube2z, Bud23, Smurf2, Cbl, Anapc4, Hectd1, Ufl1, Rnf114, Klhl25, Anapc2, Rpl37a-ps1
Cnn3	2	A1i3, Mapk3
Psmb2	27	Psmb6, Ppp2r5d, Zfand6, Dvl1, Psmb3, Anapc1, Copz1, Psmb10, Psmb7, Rela, Psmd5, Smurf2, Hnrnpd, Psmd7, LOC102553099, Psma1, Anapc4, Limd1, Npm1, Psma6, Nfkbia, Adrm1, Cwc15, Rpl29, Anapc2, Eif2s2, Dynlrb1
Parvb	6	Acp2, Itga2, Dna2, Arhgef6, Itgb6, Spag1
Tmem205	3	Moxd1, Swsap1, Slc44a2
Fkbp7	4	Ppic, Eef1b2, Ppif, Rrp12
Mbl1	1	C2
Uck1	3	Ctps2, Uckl1, Pi4k2b
Mrpl47	9	Nip7, Sms, Rrs1, Ebna1bp2, Rpl8, Lyar, Mrps6, Atpaf2, Mrto4
Ybx1	22	Prpf4, Gpkow, Bcas2, Syf2, Wdr33, Wbp11, Notch3, Cpsf7, Sf3a2, Rbm8a, Jpt2, Hnrnpd, Ddx23, Mmp14, Sart1, Papola, Ctnnbl1, Ppih, Ncstn, Cpsf2, Clp1, Cwc15
Itga2	7	Thbs3, Ddx41, Col4a5, Crkl, Itgb6, Lama3, Parvb
Psma1	19	Psmb6, Psmb3, Tbc1d8b, Copz1, Psmb10, Psmb7, Rbbp4, Psmd5, Psmd7, Pip4k2c, Nelfe, Rfc4, Utp18, Npm1, Psma6, Adrm1, Psmb2, Rpl37a-ps1, Ebna1bp2
Gcsh	5	Psmd5, Mthfd1l, Aldh18a1, Niban1, Sardh
Zfr	3	Ctsl, Tamm41, Ythdf3
Ssbp1	9	Rpl8, Eif1, Sarnp, Cuta, Anapc4, Pdzk1ip1, Nup35, LOC365839, Trmt112
Cd2ap	7	Stom, Ctsl, Cbl, Zyx, Fyn, Scpep1, Wasl
Golga2	3	Tsnax, Pi4kb, Golga1
Rmdn3	3	Edf1, Hectd1, Rnf114
Rab27b	2	Rab23, Tspan8
Txn	16	Casp9, Gss, Qsox2, Msrb3, Hmox1, Ucp2, Selenos, Sepsecs, Mapk3, Gpx1, Prdx4, Rps26, Tmx1, Fkbp1a, Ppif, Tma7
Exosc4	21	Cnot3, Mphosph6, Arl3, Dhx37, LOC100359600, Gnl3, Fdx2, Prps1, Heatr1, Pdcd11, Noc3l, Bop1, Noc4l, Trappc5, Utp18, Spryd4, Ddx49, Lyar, C1d, Psma6, Ntmt1
Lpl	6	Gfpt1, Ucp2, Rbp4, Acsl3, Cebpa, Ace
Supt6h	13	Rprd1a, H2afv, Heatr1, Paf1, Ctdp1, Actr5, Nelfe, Rrp1b, Gale, Anapc2, Wdr33, Sart1, Papola
Swsap1	2	Moxd1, Tmem205
Sestd1	4	Vrk1, Cops8, RGD1566265, Pex13
Psmb7	24	Psmb6, Ppp2r5d, Dvl1, Psmb3, Eif2s2, Ccdc25, Anapc1, Psmb10, Rela, Psmd5, Smurf2, Hnrnpd, Prps1, Psmd7, Anapc4, Limd1, Psma6, Nfkbia, Adrm1, Cwc15, Anapc2, Psmb2, Psma1, Trmt112
Tsc1	5	Nras, Mapk3, Rptor, Rps6, Fkbp1a
Selenos	6	Sepsecs, Sema6c, Gpx1, Amfr, Atad1, Txn
Rab23	3	Arl3, Unc119b, Rab27b
Ndufv2	7	Notch1, Atp5mg, Bcas2, Ddx23, Nubpl, Psmb6, Dynlrb1
Ubac2	5	Tbc1d17, Fam8a1, Amfr, Emc4, Prpf4
Wdr33	25	Gpkow, Bcas2, Syf2, Wbp11, Zc3h4, Uap1l1, Celf2, Cpsf7, Sf3a2, Rbm8a, Hnrnpd, Urm1, Ddx23, Supt6h, Papola, Ctnnbl1, Thoc3, Anapc4, Cpsf2, Sarnp, Clp1, Thoc5, Cwc15, Anapc2, Ybx1
Ppp1r8	4	Sf3a2, Fndc3a, Ctnnbl1, Fam98c
Uap1l1	7	Gfpt1, Uap1, LOC100359600, Ubqln4, Nudt3, Gale, Wdr33
Psmb3	28	Psmb6, Ppp2r5d, Dvl1, Eif2s2, Heatr1, Anapc1, Copz1, Psmb10, Rela, Dynlrb1, Psmd5, Nip7, Smurf2, Hnrnpd, Psmd7, Ap1s1, Eif2b5, Prdx4, Anapc4, Limd1, Emc4, Psma6, Nfkbia, Adrm1, Anapc2, Psmb2, Psma1, Psmb7
Gtf3c4	3	Gtf3c1, Kdm2a, Polr3f
Rpa2	19	Rbbp4, Med25, Ncapd2, Mcm2, Romo1, LOC100359600, H2afx, Nup85, LOC100911295, Pold2, Helb, Mms19, Rbbp7, Usp10, Dna2, Hat1, Rfc4, Mcm4, Pdcl
Dctn6	10	Dynlrb1, Msrb3, Actr1a, Klc2, Copz1, Cd59, Actr1b, Cenpe, Kif2a, Cog8
Casp9	10	Gsdmd, Tradd, Casp7, Hmox1, H2afx, Mapk3, Gpx1, Nfkbia, Ppif, Txn
Cnot3	5	Brd1, Btf3l4, Cnot10, Exosc4, Papola
Zfand6	6	Camk1d, Pex14, Nono, Pex13, Psmb2, Sumo1
Ddx41	6	Irf3, Tlr3, Dhx36, Lrrfip1, Slc4a1ap, Itga2
Pex14	3	Pex11b, Pex13, Zfand6
Cpn1	4	Mrto4, Noc3l, Ace, Prcp
Lancl1	3	Stom, Mapk3, Myct1
Acp2	5	Gusb, Nt5c, Aasdhppt, Parvb, Cdr2l
Rbp1	3	Rbp4, Ttr, Prdx4
Vps18	6	Cog8, Wdr45b, Dmxl1, Gabarapl2, Aldh18a1, Bloc1s1
Rbp2	2	Igfals, Rbp4
Tom1	12	Dyrk1b, Stom, Cd59, Mvk, Ddost, Slc44a2, Trpm2, Ncstn, Lztfl1, Ckap4, Prcp, Cmtm6
Noc3l	24	Rrp12, Znhit6, Nip7, Dph2, Ddx18, Sf3a2, Ebna1bp2, Gnl3, Rsl1d1l1, Mrto4, Rpl32, Rpl27, Bop1, Mettl27, Nolc1, Rrp1b, Nt5c, Anapc4, Ddx27, Ddx24, Exosc4, Cpn1, Dhx36, Dhx37
Psmd7	22	Psmb6, Ppp2r5d, Dvl1, Anapc1, Usp10, Psmb10, Rela, Psmd5, Smurf2, Hnrnpd, Ubqln4, Cops8, Anapc4, Limd1, Psma6, Nfkbia, Adrm1, Anapc2, Psmb2, Psma1, Psmb7, Psmb3
Hmox1	13	Irf3, Ucp2, Alad, Mapk3, Gpx1, Cpox, Ppox, Thbd, Il36rn, Nfkbia, Ace, Txn, Casp9
Kif2a	15	Ppp2r5d, Actr1a, RGD1304884, Klc2, Copz1, Tsnax, Tubb6, Actr1b, Kif9, Cenpe, Nde1, Tubb5, Nup85, Rad21, Dctn6
Pold2	12	Anapc4, Mcm2, LOC100912604, Nup85, LOC100911295, Anapc1, Mms19, Dna2, Hat1, Rfc4, Mcm4, Rpa2
Txndc17	2	Wdr45b, Scaf8
Cbfb	7	Hdac4, H2afv, Smarcd1, Kmt2a, H2afx, Eif2b5, Pdcl
Golga1	3	Tsnax, Cog8, Golga2
Smurf2	18	Psmb6, Anapc1, Psmb10, Psmd5, Ube2z, Cbl, Anapc4, Hectd1, Psma6, Ufl1, Rnf114, Klhl25, Anapc2, Ube2r2, Psmb2, Psmb7, Psmb3, Psmd7
Dhx36	17	Irf3, Ddx18, Fubp1, Bcas2, Syf2, Usp10, Hdac4, Ddx23, Noc3l, Lrrfip1, Ddx49, Ddx56, Ufl1, Ddx27, Cwc15, Ddx24, Ddx41
Prpf4	16	Sf3a2, Hnrnpd, Gpkow, Bcas2, Ddx23, Sart1, Ubac2, Wbp11, Ctnnbl1, Zmat2, Ppih, Utp18, Ddx49, Thoc5, Cwc15, Ybx1
Bcl10	5	Rela, Ikbkg, Tradd, Sgca, Nfkbia
Acsl3	2	Casp7, Lpl
Tradd	10	Rela, Irf3, Pgam5, Tax1bp1, Ikbkg, Tlr3, Casp7, Nfkbia, Casp9, Bcl10
Kmt2a	6	H2afv, H2afx, Sbf1, Utp18, Paxip1, Cbfb
Fcho2	7	Cd4, Synrg, Pi4kb, Cbl, Agfg1, Synj1, Wasl
Uckl1	7	Ctps2, Rbks, Ddx27, Fggy, Uck1, Bop1, Gnl3
Mfap5	1	Loxl1
Smyd5	2	Hgh1, Rarres1
Rbp4	5	Ttr, Tmem214, Lpl, Rbp1, Rbp2
Bcat1	2	Bgn, Aldh18a1
Arhgap35	4	Rtkn, Nras, Fyn, Wasl
Agfg1	6	Hrc, Synj1, Cd4, Cbl, Wasl, Fcho2
Dpep1	1	Rtn4ip1
Gatad2b	5	Rbbp4, Chd8, Rbbp7, Ubtf, Brd1
Zmat2	9	Nip7, Sf3a2, Ppic, Ddx23, Sart1, Ppih, Zfp207, Ppif, Prpf4
Plgrkt	4	Hist3h2ba, H1fx, Ascc1, Mien1
Cert1	4	Ppp2r5d, Fndc3a, Ddost, Stard5
LOC365839	2	Urm1, Ssbp1
Ccdc25	3	Psmb6, Bop1, Psmb7
Rprd1a	6	Scaf8, Eef1b2, Ctdp1, Ints5, Ddx24, Supt6h
Ciapin1	12	Chchd4, Ncapd2, Twf2, Pars2, Dsc3, Fdx2, Eif2b5, Bola1, Mms19, Nubpl, Cpox, Limd1
Cd4	7	Sh3bp1, Cbl, Synj1, Fyn, Wasl, Fcho2, Agfg1
Prrc1	3	Pafah1b3, Daam1, Fam20b
Fkbp10	5	Ppic, Arf3, Moxd1, Serpinf1, Rptor
Sumo1	13	Zfand6, Cebpa, Hdac4, Ube2z, H2afx, Ikbkg, Nup85, Rad21, Paxip1, Nfkbia, Nup35, Ppif, Uhrf2
Tpmt	1	Tomt
Ttr	8	Dnttip2, Grn, Gusb, Aldh18a1, Tubb5, Sdcbp, Rbp1, Rbp4
Edf1	16	Bud23, Dnttip2, Jund, Lrriq1, Mapk3, Aldh18a1, Cuta, Rpl19, Bloc1s1, Rnf114, Cmtm6, Rmdn3, Psmb6, Rpl27, Trmt112, Rpl37a-ps1
Mcm2	8	Smc2, Dna2, Hat1, Rfc4, Mcm4, Nup85, Rpa2, Pold2
Nt5c3b	2	Pde4d, Nt5c
Usp10	9	Sec23b, Zc3h18, Sh3bp5, Usp25, Rfc4, Psma6, Rpa2, Psmd7, Dhx36
Rgs19	1	Gpsm1
Chd8	3	Ppan, Paf1, Gatad2b
Palmd	2	Eif2b3, Dph2
Wdr37	5	Ctps2, Thoc3, Anapc4, Mtmr2, Anapc2
Casp7	6	Mapk3, Atg12, Nfkbia, Casp9, Acsl3, Tradd
Actr1b	9	Actr1a, Twf2, Klc2, Dynlrb1, Ctnnbl1, Cenpe, Wasl, Dctn6, Kif2a
Ppp2r5d	18	Psmb6, Nras, Psmb10, Psmd5, Mapk3, Ppfia1, Cenpe, Nde1, Fyn, Nup85, Rad21, Psma6, Psmb2, Psmb7, Psmb3, Psmd7, Kif2a, Cert1
Nck2	11	Ephb3, Git2, Ptpn2, Lpp, Cbl, Zyx, Ranbp9, Fyn, Arhgef6, Limd1, Wasl
Chchd6	5	Camk1d, P3h4, Micos10, Cops8, Timm22
Pabpc6	7	Gspt2, Larp4b, Rbm8a, Rpl8, Ncoa5, Mapk3, Bop1
Cspg4	3	Cd248, Bgn, Agrn
Mycbp	1	Msrb3
Celf2	3	Rbfox1, Fubp1, Wdr33
Ppic	12	Cd248, Bcas2, Fkbp2, Rbm8a, Moxd1, Rpap1, Fkbp9, Cwc15, Fkbp1a, Fkbp7, Zmat2, Fkbp10
Zyx	8	Notch3, Ttll12, Nisch, Rtn4ip1, Lasp1, Wasl, Cd2ap, Nck2
Gmds	7	Uap1, Notch1, Ppox, Fut8, Nanp, Gale, Pofut1
Eif2s2	12	Nip7, Psmb2, Eif1, Hat1, Mms19, Eif2b3, Eif2b5, Rpl19, Psmb7, Psmb3, Rpl27, Rpl32
Fbp2	4	Rmnd5a, Ranbp9, Rbks, Gale
Bgn	5	Gpkow, Agrn, Tgfbr3, Bcat1, Cspg4
Fam192a	2	Rpl8, Hat1
Ucp2	5	Gpx1, Ace, Txn, Lpl, Hmox1
Serpinb6a	6	Stom, Nip7, Cd59, Iqgap2, Nras, Trpm2
Ranbp9	4	Rmnd5a, Nras, Nck2, Fbp2
Ncoa5	5	Esrp2, Zc3h4, Nup85, Dido1, Pabpc6
Sike1	1	Irf3
Syf2	22	Srsf10, Wbp11, Cpsf7, Sf3a2, Rbm8a, Tbc1d17, Hnrnpd, Papola, Ctnnbl1, Dhx37, Gpkow, Bcas2, Ccdc12, Ddx23, Ppih, Prkrip1, Cpsf2, Clp1, Cwc15, Ybx1, Wdr33, Dhx36
H1-5	7	Ncapd2, H2afx, Hist2h2ab, H2afv, Ubqln4, Trim33, Adrm1
Mrto4	30	Znhit6, Mrpl47, Bud23, Nip7, Ddx18, Sms, Ebna1bp2, Rpl8, Gnl3, Rsl1d1l1, Npm1, Pdcd11, Rpl32, Eif2b3, Rpl27, Bop1, Rpl37a-ps1, Nolc1, Rrp1b, Mrps6, Ddx56, Rps26, C1d, Rrs1, Rps6, Polr3f, Ddx24, Cpn1, Noc3l, Heatr1
Hmgxb3	1	Sf3a2
Clptm1	5	Cd109, Cdhr5, Mvk, Ubqln4, Lrp10
Eif2b3	6	Dph2, Jund, Eif2b5, Palmd, Eif2s2, Mrto4
Scamp4	2	LOC102553099, Atp5mg
Gfpt1	7	Uap1, Aldh18a1, Amdhd2, Asns, Gale, Lpl, Uap1l1
Bop1	31	Znhit6, Nip7, Dph2, Ddx18, Ebna1bp2, Scrib, Ttll12, Ubtf, Gnl3, Abca12, Rsl1d1l1, Uckl1, Pdcd11, Rpl32, Pabpc6, Rpl27, Ppan, Noc4l, Nolc1, Rrp1b, Npm1, Ddx56, Surf6, Rrs1, Rps6, Ddx27, Ddx24, Exosc4, Noc3l, Ccdc25, Mrto4
Fbh1	5	Dhx37, Helb, Dna2, Ddx49, Paxip1
Psmd5	24	Rela, Psmb6, Dvl1, Hnrnpd, Lage3, Anapc1, Psmb10, Fam20b, Anapc4, Limd1, Psma6, Nfkbia, Adrm1, Fggy, Dap, Anapc2, Psmb2, Psma1, Gcsh, Psmb7, Psmb3, Psmd7, Smurf2, Ppp2r5d
Mpp7	3	Notch3, Notch1, Ppfia1
Bcas2	34	Bud23, Cpsf7, Sf3a2, Rbm8a, Ebna1bp2, Hnrnpd, Dhx37, Gpkow, Rexo4, Trir, Ddx23, Sart1, Wbp11, Hspa13, Papola, Ctnnbl1, Ppih, Prkrip1, Rbm47, Ddx49, Cpsf2, Rrs1, Clp1, Cwc15, Nup35, Ppif, Ybx1, Ndufv2, Wdr33, Dhx36, Prpf4, Ppic, Syf2, LOC102553099
Trim33	7	Hist1h1d, Anapc1, H1-4, Dmxl1, Anapc4, Trim54, H1-5
Gss	3	RGD1562107, Gpx1, Txn
Nolc1	14	Znhit6, Ddx18, Rexo4, Ubtf, Gnl3, Mthfd1l, Rsl1d1l1, Sub1, Ddx56, Rrs1, Noc3l, Mrto4, Bop1, Dnttip2
Dpysl3	4	Dph2, Mapk3, Fyn, Ppp1r9b
Ncapd2	10	Rsbn1l, Dsc3, Smc2, Map7d1, Anapc4, Rad21, Rpa2, Ciapin1, H1-5, Anapc1
Stom	13	Cd59, Nras, Slc44a2, Ddost, Trpm2, Ncstn, Ckap4, Prcp, Cmtm6, Cd2ap, Lancl1, Tom1, Serpinb6a
Wtap	5	Virma, Ythdf3, Mien1, Thoc5, Fkbp1a
Dyrk1b	2	Synj1, Tom1
Tmem223	1	Psmb6
Sf3a2	27	Cpsf7, Rbm8a, Hnrnpd, Gpkow, Zc3h18, Ddx23, Sart1, Wbp11, Papola, Ctnnbl1, Ppih, Zfp207, Prrc2a, Ddx49, Trir, Cpsf2, Clp1, Cwc15, Ybx1, Wdr33, Ppp1r8, Noc3l, Prpf4, Zmat2, Syf2, Hmgxb3, Bcas2
Notch1	18	Dvl1, Nras, Plxnd1, Tjp2, Rela, Notch3, Stat2, Mmp14, Mapk3, Mpz, Surf6, Ncstn, Rbpjl2, Adam17, Pofut1, Ndufv2, Gmds, Mpp7
Amfr	5	Dnajb12, Fam8a1, Mcm4, Selenos, Ubac2
Dvl1	14	Psmb6, Scrib, Agrn, Psmb10, Notch3, Daam1, Psma6, Tmem88, Psmb2, Psmb7, Psmb3, Psmd7, Psmd5, Notch1
Psmb10	19	Psmb6, Anapc1, Rela, Hnrnpd, Anapc4, Limd1, Psma6, Nfkbia, Adrm1, Anapc2, Psmb2, Psma1, Psmb7, Psmb3, Psmd7, Smurf2, Ppp2r5d, Psmd5, Dvl1
Jund	5	Irf3, Cebpa, Mapk3, Edf1, Eif2b3
Psmb6	31	Edf1, Rela, Ndufv2, Fkbp1a, Hnrnpd, Anapc1, Trmt112, C2, Nelfe, Anapc4, Limd1, Emc4, Psma6, Nfkbia, Adrm1, Fggy, Cwc15, Anapc2, Psmb2, Psma1, Psmb7, Psmb3, Psmd7, Smurf2, Ccdc25, Ppp2r5d, Psmd5, Tmem223, Dvl1, Psmb10, Ebna1bp2
Mthfd1l	3	Mapk3, Gcsh, Nolc1
Cops8	10	Dcaf11, Commd6, Rbbp7, Mtdh, Actr5, RGD1566265, Klhl25, Sestd1, Psmd7, Chchd6
Mapk3	42	Dapk3, Ptpn2, Ubtf, Cebpa, Sub1, Nras, Slc44a2, Rela, Hdac4, Git2, Stat2, Rps6ka4, Mmp14, Eef1b2, Gpx1, Nisch, Fyn, Ap1s1, Crkl, Pla2g4a, Nono, Rptor, Il36rn, Cav3, Nfkbia, Rps6, Ace, Adam17, Cnn3, Txn, Tsc1, Casp9, Lancl1, Hmox1, Edf1, Casp7, Ppp2r5d, Pabpc6, Dpysl3, Notch1, Jund, Mthfd1l
Dph2	9	Dhx37, Mms19, Camsap3, Polr3f, Noc3l, Palmd, Eif2b3, Bop1, Dpysl3
Egln1	3	Rela, Usp19, Limd1
Paf1	8	Ctdp1, Klc2, Ppan, Nelfe, Pdcl, Spag1, Supt6h, Chd8
Actr1a	15	Twf2, Cd59, Klc2, Copz1, Dynlrb1, Cog8, Ctnnbl1, Cenpe, Nde1, Tubb5, Wasl, Bloc1s1, Dctn6, Kif2a, Actr1b
Isyna1	1	Aldh18a1
Dpp3	1	Mmp14
Ubqln4	10	Hist1h1d, Cdr2l, Uevld, Hspa13, Nudt3, Adrm1, Uap1l1, Psmd7, H1-5, Clptm1
Pla2g15	5	Tmem186, Mvk, Pafah2, Lss, Pla2g4a
Mvp	1	S100a6
Tbc1d17	4	Tax1bp1, Gabarapl2, Ubac2, Syf2
Pdcd11	23	Rrp12, Nip7, Ddx18, Mphosph6, Ebna1bp2, Rpl8, Dhx37, Rexo4, Dnttip2, Rsbn1l, Rsl1d1l1, Heatr1, Naa25, Noc4l, Mrps6, Utp18, Ddx49, Ddx56, C1d, Rps6, Exosc4, Mrto4, Bop1
Hdac4	14	H2afv, Rbbp7, Rbbp4, Hist3h2ba, H2afx, Hist2h2ab, Aldh18a1, Fstl1, Nup85, Nup35, Cbfb, Dhx36, Sumo1, Mapk3
Nip7	36	Bud23, Rfc4, Ddx18, Ebna1bp2, Atpaf2, Utp18, Gnl3, Nup35, Rsl1d1l1, Eef1b2, Hat1, Lyar, LOC102553099, Rpl32, Btf3l4, Rpl27, Ppan, Rpl37a-ps1, Rrp1b, Rps26, Rrs1, Clp1, Polr3f, Ddx24, Mrpl47, Psmb3, Noc3l, Zmat2, Eif2s2, Serpinb6a, Mrto4, Bop1, Pdcd11, Urm1, Atp5mg, Rrp12
Med25	3	Srsf10, Rrp12, Rpa2
Ubl5	4	Urm1, Sart1, Atg12, Sub1
Pafah1b3	7	Pafah2, Cept1, Nde1, Nudt3, Pla2g4a, Amdhd2, Prrc1
Irf3	12	Rela, Stat2, Ikbkg, Tlr3, Lrrfip1, Il36rn, Ddx41, Hmox1, Dhx36, Tradd, Sike1, Jund
Sart1	16	Gpkow, Wbp11, Hnrnpd, Ddx23, Supt6h, Ctnnbl1, Ppih, Ddx49, Cwc15, Thrap3, Ybx1, Prpf4, Zmat2, Bcas2, Sf3a2, Ubl5
Ppan	20	Znhit6, Ddx18, Ebna1bp2, Rexo4, LOC100912604, Rsl1d1l1, Rpl32, Rrp1b, Rbks, Ddx56, Surf6, Stau1, Ddx27, Ddx24, Chd8, Bop1, Paf1, Nip7, Dnttip2, Heatr1
Rpl27	22	Edf1, Gspt2, Rrp12, Ddx18, Rbm8a, Ebna1bp2, Rpl8, Eif2s2, Rpl32, Rpl37a-ps1, Nudt3, Rrp1b, Rpl19, Rps26, C1d, Rrs1, Rps6, Rpl29, Noc3l, Mrto4, Bop1, Nip7
Cpsf7	20	Rbm8a, Hnrnpd, Gpkow, Ddx23, Wbp11, Papola, Ctnnbl1, Thoc3, Brd1, Cpsf2, Sarnp, Clp1, Ufl1, Thoc5, Cwc15, Ybx1, Wdr33, Syf2, Bcas2, Sf3a2
Hrc	6	Apol11a, Itgb1bp2, Fstl1, Ckap4, Igfbp4, Agfg1
Fdx2	5	Hsd17b10, Bola1, Nubpl, Exosc4, Ciapin1
Cyp2s1	1	RGD1562107
Gys1	1	Jpt2
Ltbp4	1	Loxl1
Kif9	7	Ccdc12, Klc2, Copz1, Nit2, Cenpe, Ckap4, Kif2a
Ccdc12	4	Ppih, Syf2, Kif9, Rbm8a
Cgn	2	Nisch, Tjp2
Grn	4	Gusb, Tubb5, Sdcbp, Ttr
Nomo1	7	Gsdmd, Dmxl1, Hebp1, Emc4, Ncstn, Tmx1, Ddx23
Trmt112	19	Edf1, Gspt2, Hgh1, Bud23, Rrs1, Dhx37, Urm1, Timm22, Ssbp1, Rpl19, Mettl27, Rrp1b, Psmb7, Rps6, Cwc15, Rpl29, Psmb6, Noc4l, Romo1
Fkbp2	6	Rela, Rptor, Surf6, Fkbp1a, Ppif, Ppic
Bola1	3	Mms19, Ciapin1, Fdx2
Rbm8a	46	Gspt2, Ddx18, Rrs1, Rpl8, Jpt2, Hnrnpd, Pex11b, Gpkow, Ccdc12, Ddx23, Wbp11, Papola, Ctnnbl1, Lrrfip1, Rpl37a-ps1, Ppih, Thoc3, Prkrip1, Ddx49, Nup85, Rpl19, Ddx56, Aasdhppt, Cpsf2, Sarnp, Clp1, Asns, Stau1, Ddx27, Thoc5, Cwc15, Ddx24, Nup35, Thrap3, Ppif, Rpl29, Ybx1, Wdr33, Pabpc6, Ppic, Syf2, Bcas2, Sf3a2, Rpl27, Cpsf7, Eif1
Nubpl	5	Mms19, Pofut1, Ndufv2, Ciapin1, Fdx2
RGD1562107	3	Gpx1, Gss, Cyp2s1
Iqgap2	3	Ophn1, Wasl, Serpinb6a
Prps1	7	Ebna1bp2, Utp18, Rbks, Exosc4, Psmb7, Noc4l, Gspt2
Vrk1	3	H2afx, Eef1b2, Sestd1
Mtap	5	LOC100912604, Nudt3, Enoph1, Sms, Ddx18
Gpkow	20	Ikbkg, Wbp11, Hnrnpd, Papola, Ctnnbl1, Ddx23, Slc4a1ap, Cpsf2, Clp1, Cwc15, Ybx1, Wdr33, Prpf4, Bgn, Syf2, Bcas2, Sf3a2, Sart1, Cpsf7, Rbm8a
Rmnd5a	4	Spryd3, Hat1, Fbp2, Ranbp9
Ints5	3	Usp19, Cpsf2, Rprd1a
Rtkn	3	Scrib, Anapc2, Arhgap35
Cept1	4	Pafah2, Pla2g4a, Tamm41, Pafah1b3
Urm1	9	Nip7, Atg12, Prdx4, Ufl1, Ddx27, Wdr33, LOC365839, Ubl5, Trmt112
Ppfia1	5	Git2, Gsdmd, Yeats4, Ppp2r5d, Mpp7
Cenpe	14	Klc2, Copz1, Cdr2l, Nde1, Tubb5, Nup85, Daam1, Rad21, Dctn6, Kif2a, Actr1b, Ppp2r5d, Actr1a, Kif9
Lrrc14b	1	Atp2a1
H1fx	7	Rrp12, Hist3h2ba, H2afx, Rsl1d1l1, H2afv, Mien1, Plgrkt
Plxnd1	2	Sema6c, Notch1
Dmxl1	12	Usp25, Sec23b, Gsdmd, Pi4kb, Hectd1, Anapc1, Hebp1, Emc4, Tmx1, Vps18, Trim33, Nomo1
Nit2	2	Gsdmd, Kif9
Gnl3	25	Ddx18, Ctps2, Rpl32, Rbbp7, Rpl37a-ps1, Rbbp4, Ebna1bp2, Rpl8, Rsl1d1l1, Uckl1, Naa25, Rrp1b, Rpl19, Ddx56, C1d, Rrs1, Rps6, Ddx24, Exosc4, Noc3l, Mrto4, Bop1, Nolc1, Nip7, Dnttip2
Ntmt1	1	Exosc4
Tmem109	1	Spryd3
Actr5	3	Ptar1, Supt6h, Cops8
Fundc2	3	Pgam5, Ocm, Gabarapl2
Nras	17	Cd59, Cebpa, Rela, Cbl, Fyn, Arhgef6, Trpm2, Pggt1b, Npm1, Tsc1, Arhgap35, Ppp2r5d, Serpinb6a, Ranbp9, Stom, Notch1, Mapk3
Rbbp4	15	Ubtf, H2afv, Rbbp7, H2afx, Hist2h2ab, LOC108348065, Thoc3, Zfp207, Hat1, Brd1, Psma1, Rpa2, Gatad2b, Hdac4, Gnl3
Tlr3	10	Spg7, Twf2, Stat2, Ikbkg, Fstl1, Thbd, Il36rn, Ddx41, Tradd, Irf3
Notch3	12	Tjp2, Rela, Camsap3, Ncstn, Rbpjl2, Adam17, Pofut1, Ybx1, Zyx, Mpp7, Notch1, Dvl1
Dnttip2	15	Gnl3, Rsl1d1l1, Heatr1, Lyar, Naa25, Ppan, Noc4l, Rrp1b, Nolc1, Utp18, C1d, Rps6, Ttr, Edf1, Pdcd11
Cdr2l	3	Acp2, Ubqln4, Cenpe
Dhx37	22	Ddx18, Mphosph6, Mettl27, Bud23, Ddx23, Noc3l, Noc4l, Bri3bp, Utp18, Ddx49, Ddx56, C1d, Ddx27, Cwc15, Ddx24, Exosc4, Syf2, Fbh1, Bcas2, Dph2, Pdcd11, Trmt112
Ttll12	4	Lpp, Zyx, Bop1, Heatr1
Ddx18	24	Rrp12, Rpl32, Ebna1bp2, Rsl1d1l1, Mtap, Rrp1b, Utp18, Ddx56, Surf6, Sarnp, Psma6, Ddx24, Noc3l, Dhx36, Mrto4, Bop1, Nolc1, Pdcd11, Nip7, Ppan, Rpl27, Rbm8a, Gnl3, Dhx37
Pi4kb	11	Synj1, Arf3, Inpp5b, Pip4k2c, Rptor, Pi4k2b, Mtmr2, Ncs1, Golga2, Fcho2, Dmxl1
Lss	4	Ppox, Mvk, Erg28, Pla2g15
Atp5mg	9	Nip7, Scamp2, Micos10, Lage3, Cwc15, Atpaf2, Rpl29, Ndufv2, Scamp4
Eif1	9	Rbm8a, Tma7, Dap, Eif2b5, Rps26, Rps6, Rpl29, Ssbp1, Eif2s2
Rpl32	22	Gspt2, Ebna1bp2, Rpl8, Eif2s2, Btf3l4, Rpl37a-ps1, Nudt3, Rrp1b, Rpl19, Rps26, C1d, Rrs1, Rps6, Rpl29, Noc3l, Mrto4, Bop1, Nip7, Ppan, Rpl27, Gnl3, Ddx18
Znhit6	9	Heatr1, Lyar, Anapc4, Noc3l, Mrto4, Bop1, Nolc1, Ppan, Ebna1bp2
Tbc1d8b	4	Papola, Ap1s1, Limd1, Psma1
Lpp	5	Scrib, Msrb3, Lasp1, Nck2, Ttll12
Rexo4	7	Rexo2, Rpl8, Hspa13, Bcas2, Nolc1, Pdcd11, Ppan
Scrib	8	Twf2, Copz1, Llgl1, Wasl, Bop1, Dvl1, Rtkn, Lpp
Trmt2a	4	Bud23, Arvcf, Rrp1b, Mcm4
Rela	25	Kdm2a, Stat2, Tax1bp1, Ikbkg, LOC108348065, Il36rn, Med7, Psma6, Nfkbia, Psmb2, Psmb7, Psmb3, Psmd7, Bcl10, Tradd, Psmd5, Notch1, Psmb10, Psmb6, Mapk3, Egln1, Irf3, Fkbp2, Nras, Notch3
Synj1	11	Synrg, Inpp5b, Cbl, Pip4k2c, Pi4k2b, Wasl, Fcho2, Agfg1, Cd4, Dyrk1b, Pi4kb
Gusb	7	Col4a5, Tubb5, Dnase1l2, Sdcbp, Acp2, Ttr, Grn
H2afv	19	Hist1h1d, Ubtf, Smc2, Kdm2a, Rbbp7, Hist3h2ba, H2afx, Hist2h2ab, H1-4, LOC108348065, Yeats4, Rpl29, Supt6h, Cbfb, Kmt2a, H1-5, Hdac4, H1fx, Rbbp4
Chchd4	2	Rrp12, Ciapin1
Stat2	7	Ptpn2, Nab2, Notch1, Mapk3, Irf3, Tlr3, Rela
Tax1bp1	5	Ikbkg, Gabarapl2, Tradd, Tbc1d17, Rela
Ormdl3	2	Ptpn2, Ddost
Hnrnpd	30	Fubp1, Wbp11, C2, Ddx23, LOC102553099, Papola, Ctnnbl1, Ppih, Prdx4, Cpsf2, Psma6, Clp1, Cwc15, Psmb2, Ybx1, Psmb7, Wdr33, Psmb3, Psmd7, Prpf4, Syf2, Psmd5, Bcas2, Sf3a2, Psmb10, Psmb6, Sart1, Cpsf7, Rbm8a, Gpkow
Arvcf	3	Tjp2, Fyn, Trmt2a
Jsrp1	5	Itgb1bp2, Atp2a1, Slc44a2, Tbx1, Trim54
Bud23	12	Rexo2, Uevld, Rps6, Timm22, Ube2r2, Edf1, Mrto4, Bcas2, Nip7, Trmt112, Dhx37, Trmt2a
Rpl37a-ps1	23	Edf1, Gspt2, Sms, Ppox, Rpl8, Ube2r2, Timm22, LOC100912604, Psma1, Nudt3, Cpox, Rpl19, Rps26, C1d, Rrs1, Rps6, Rpl29, Mrto4, Nip7, Rpl27, Rbm8a, Gnl3, Rpl32
Hgh1	8	Ddx24, Ddx27, Nup85, Asns, Polr3f, Smyd5, Trmt112, Rsl1d1l1
Naa25	4	LOC102553099, Pdcd11, Gnl3, Dnttip2
Hspa13	8	Aldh18a1, Nup85, Fkbp9, Ufl1, Nup35, Bcas2, Ubqln4, Rexo4
Hist2h2ab	11	Kdm2a, Rbbp7, Hist3h2ba, H2afx, LOC108348065, Brd1, Paxip1, H1-5, Hdac4, Rbbp4, H2afv
Sema6c	3	Gpx1, Selenos, Plxnd1
Klc2	10	Copz1, Anapc4, Anapc2, Dctn6, Kif2a, Actr1b, Paf1, Actr1a, Kif9, Cenpe
Slc44a2	10	Cd59, Trpm2, Ckap4, Nanp, Cmtm6, Tmem205, Tom1, Stom, Mapk3, Jsrp1
Kdm2a	5	H2afx, Gtf3c4, Rela, H2afv, Hist2h2ab
Fn3krp	1	Znf750
Wdr45b	6	Gabarapl2, Atg12, Utp18, Yeats4, Vps18, Txndc17
Ube2z	10	Anapc1, Anapc4, Hectd1, Ufl1, Rnf114, Klhl25, Anapc2, Ube2r2, Smurf2, Sumo1
Ddx23	24	Nomo1, Wbp11, Papola, Ctnnbl1, Ppih, Cpsf2, Sarnp, Clp1, Cwc15, Ybx1, Ndufv2, Wdr33, Dhx36, Prpf4, Zmat2, Syf2, Bcas2, Sf3a2, Sart1, Cpsf7, Rbm8a, Gpkow, Dhx37, Hnrnpd
Anapc1	24	Ncapd2, Zc3h4, Smc2, Cplx2, Anapc4, Hectd1, Psma6, Ufl1, Rnf114, Klhl25, Anapc2, Ube2r2, Psmb2, Psmb7, Psmb3, Psmd7, Pold2, Smurf2, Psmd5, Trim33, Psmb10, Psmb6, Dmxl1, Ube2z
Synrg	4	Mms19, Wasl, Fcho2, Synj1
Noc4l	20	Rrp12, Mphosph6, Ebna1bp2, Ctps2, Rsl1d1l1, Prps1, Heatr1, Lyar, Trmt112, Btf3l4, Utp18, Ddx49, C1d, Rps6, Exosc4, Bop1, Pdcd11, Dnttip2, Dhx37, Mettl17
Pars2	3	Mphosph6, Asns, Ciapin1
Commd6	4	Rbbp7, Dcaf11, Klhl25, Cops8
Ctps2	12	Gspt2, Heatr1, Mtmr2, Asns, Polr3f, Uck1, Uckl1, Wdr37, Gnl3, Noc4l, Rrp12, Ebna1bp2
H2afx	22	Hist1h1d, Ubtf, Smc2, Rbbp7, Hist3h2ba, H1-4, LOC108348065, Brd1, Paxip1, Rpa2, Casp9, Cbfb, Kmt2a, Sumo1, H1-5, Hdac4, Vrk1, H1fx, Rbbp4, H2afv, Hist2h2ab, Kdm2a
Dcaf11	4	Rbbp7, Dido1, Cops8, Commd6
Moxd1	5	Cd248, Tmem205, Swsap1, Fkbp10, Ppic
Virma	3	Ythdf3, Thoc5, Wtap
Zc3h4	7	Papola, Cpsf2, Clp1, Dido1, Wdr33, Ncoa5, Anapc1
Col4a5	4	Col23a1, Itgb6, Itga2, Gusb
Mapk1ip1l	2	Fubp1, Btf3l4
Copz1	15	Cd59, Cog8, Ddost, Zfp207, Ddx24, Psmb2, Psma1, Psmb3, Dctn6, Kif2a, Actr1a, Kif9, Cenpe, Scrib, Klc2
Scamp2	3	Mphosph6, Ddost, Atp5mg
Ppih	20	Rfc4, Clp1, Wbp11, Thoc3, Ctnnbl1, Nono, Rpap1, Cwc15, Fkbp1a, Ybx1, Prpf4, Zmat2, Syf2, Bcas2, Sf3a2, Sart1, Ccdc12, Rbm8a, Hnrnpd, Ddx23
Ythdf3	4	Zfr, Papola, Wtap, Virma
Ctnnbl1	22	Nono, Wbp11, Papola, Cpsf2, Clp1, Cwc15, Ybx1, Wdr33, Ppp1r8, Prpf4, Actr1b, Syf2, Bcas2, Sf3a2, Actr1a, Sart1, Cpsf7, Rbm8a, Gpkow, Hnrnpd, Ddx23, Ppih
Ctdp1	6	Sub1, Nelfe, Rpap1, Supt6h, Rprd1a, Paf1
Papola	26	Wbp11, Sub1, Cnot3, Supt6h, Thoc3, Hectd1, Cpsf2, Sarnp, Clp1, Tamm41, Thoc5, Cwc15, Ybx1, Wdr33, Syf2, Bcas2, Sf3a2, Cpsf7, Rbm8a, Gpkow, Tbc1d8b, Hnrnpd, Ddx23, Zc3h4, Ythdf3, Ctnnbl1
Dynlrb1	8	Dnal1, Ndufv2, Psmb2, Nde1, Psmb3, Dctn6, Actr1b, Actr1a
Cd59	14	Cog8, Trappc5, Trpm2, Thbd, Ckap4, Cmtm6, Dctn6, Tom1, Serpinb6a, Stom, Actr1a, Nras, Slc44a2, Copz1
Hist3h2ba	8	H1-4, LOC108348065, Plgrkt, Hdac4, H1fx, H2afv, Hist2h2ab, H2afx
Smc2	10	Map7d1, Mcm4, Rad21, C1d, Paxip1, Mcm2, Ncapd2, H2afv, Anapc1, H2afx
Inpp5b	5	Pip4k2c, Fyn, Pi4k2b, Pi4kb, Synj1
Rbbp7	18	Ubtf, Wbp11, Thoc3, LOC108348065, Hat1, Brd1, Rpa2, Gatad2b, Cops8, Hdac4, Gnl3, Rbbp4, H2afv, Hist2h2ab, Commd6, H2afx, Dcaf11, LOC100911295
Mettl17	2	Noc4l, Polr3f
Scaf8	4	Cog8, Prrc2a, Txndc17, Rprd1a
Srsf10	4	Rrp12, Trim54, Syf2, Med25
Cog8	9	Rfc4, Trappc5, Dctn6, Vps18, Golga1, Actr1a, Copz1, Cd59, Scaf8
LOC108348065	9	Aldh18a1, Atg12, Rbbp4, Rela, H2afv, Hist2h2ab, H2afx, Hist3h2ba, Rbbp7
Ubtf	11	Heatr1, Zfp330, Rrs1, Gatad2b, Bop1, Nolc1, Mapk3, Rbbp4, H2afv, H2afx, Rbbp7
Tma7	4	Txn, Ssbp3, Rpl29, Eif1
Tsnax	5	Ufl1, C1d, Golga2, Kif2a, Golga1
Rrp12	22	Srbd1, Nip7, Ctps2, Rsl1d1l1, Fkbp7, Heatr1, Thoc3, Utp18, Ddx49, Sarnp, Psma6, Polr3f, Ddx27, Noc3l, Pdcd11, Med25, Rpl27, H1fx, Ddx18, Chchd4, Noc4l, Srsf10
Romo1	2	Trmt112, Rpa2
Mms19	12	LOC100911295, Ddx24, Dna2, Lasp1, Rpa2, Pold2, Ciapin1, Eif2s2, Dph2, Bola1, Nubpl, Synrg
Sepsecs	4	Dnal1, Pi4k2b, Txn, Selenos
Heatr1	23	Dna2, Anapc4, Ttll12, Eif2b5, Rsl1d1l1, Mrto4, Ppan, Mettl27, Utp18, Surf6, Med7, Rrs1, Rps6, Exosc4, Supt6h, Psmb3, Pdcd11, Dnttip2, Znhit6, Noc4l, Ctps2, Ubtf, Rrp12
LOC102553099	8	Bcas2, Sarnp, Akap13, Psmb2, Scamp4, Nip7, Hnrnpd, Naa25
Rpl8	22	Gspt2, Nudt3, Mrps6, Rpl19, Rps26, C1d, Rrs1, Adrm1, Rps6, Rpl29, Mrpl47, Ssbp1, Pabpc6, Fam192a, Mrto4, Pdcd11, Rpl27, Rbm8a, Gnl3, Rpl32, Rexo4, Rpl37a-ps1
Rsl1d1l1	22	Hgh1, Ebna1bp2, Rrp1b, Utp18, Surf6, Rrs1, Psma6, Rps6, Noc3l, Mrto4, Bop1, Nolc1, Pdcd11, Nip7, Ppan, H1fx, Gnl3, Dnttip2, Ddx18, Noc4l, Rrp12, Heatr1
LOC100911295	5	Rbbp7, Rfc4, Rpa2, Pold2, Mms19
Sub1	7	Ubl5, Cpsf2, Prcp, Nolc1, Mapk3, Ctdp1, Papola
Ebna1bp2	27	Znhit6, Psmb6, Ctps2, Eif2b5, Psma1, Rrp1b, Ddx56, Surf6, Rrs1, Polr3f, Ddx24, Rpl29, Mrpl47, Noc3l, Mrto4, Bop1, Bcas2, Pdcd11, Nip7, Ppan, Rpl27, Prps1, Gnl3, Ddx18, Rpl32, Noc4l, Rsl1d1l1
Gspt2	13	Prps1, Rpl19, Rps26, Rps6, Rpl29, Pabpc6, Rpl27, Trmt112, Rbm8a, Rpl32, Rpl37a-ps1, Ctps2, Rpl8
Gpsm1	2	Hebp1, Rgs19
Ctsl	3	Atg12, Zfr, Cd2ap
Gabarapl2	6	Atg12, Vps18, Tbc1d17, Fundc2, Tax1bp1, Wdr45b
Samd4b	1	Dna2
Exog	1	Dna2
Cutc	3	Cuta, Fmo3, Amdhd2
Mvk	5	Hmga1, Tom1, Clptm1, Pla2g15, Lss
Sec23b	6	Sar1a, Trappc5, Ufl1, Polr3f, Usp10, Dmxl1
Slc20a2	1	Slc29a3
Ascc2	1	Ascc1
Ephb3	4	Fyn, Ncstn, Sdcbp, Nck2
Cbl	12	Fyn, Crkl, Wasl, Ube2r2, Cd2ap, Smurf2, Fcho2, Agfg1, Cd4, Nck2, Nras, Synj1
Ddah1	2	Prrc2a, Ace
Git2	4	Arhgef6, Nck2, Mapk3, Ppfia1
Ophn1	2	Arhgef6, Iqgap2
Pet100	1	Trappc5
Trappc9	1	Trappc5
Paxx	1	Trappc5
Elovl1	1	Cers4
Arl3	3	Unc119b, Exosc4, Rab23
Rps6ka4	4	Ap1s1, Hat1, Rps6, Mapk3
Arf3	4	Ap1s1, Arfip1, Fkbp10, Pi4kb
Usp19	4	Usp25, Cnot10, Egln1, Ints5
Alad	3	Cpox, Ppox, Hmox1
Rexo2	4	Hlcs, Polr3f, Rexo4, Bud23
Agrn	6	Sspn, Pofut1, Lrp10, Cspg4, Bgn, Dvl1
Mphosph6	10	Rfc4, Utp18, Ddx49, C1d, Exosc4, Pdcd11, Dhx37, Noc4l, Pars2, Scamp2
Elmo1	1	Crkl
Cryzl1	1	Mrps6
Abca12	3	Gpat3, Il36rn, Bop1
LOC100912604	6	Enoph1, Sms, Pold2, Ppan, Mtap, Rpl37a-ps1
Mtpn	2	Enoph1, Nit1
Uevld	3	RGD1566265, Ubqln4, Bud23
S100a6	3	Niban1, Gpnmb, Mvp
Esrp2	2	Rbm47, Ncoa5
Pafah2	4	Pla2g4a, Pla2g15, Pafah1b3, Cept1
Gpx1	11	Pla2g4a, Prdx4, Txn, Selenos, Casp9, Hmox1, Ucp2, Gss, Mapk3, RGD1562107, Sema6c
Apol11a	4	Fstl1, Ckap4, Igfbp4, Hrc
Ocm	2	Atp2b4, Fundc2
Nab2	2	Mpz, Stat2
Tubb6	2	Mpz, Kif2a
Myl4	1	Zfp330
Pde4d	2	Nt5c, Nt5c3b
Uap1	6	Ppox, Nanp, Gale, Uap1l1, Gmds, Gfpt1
Tatdn1	1	Nono
Atpaf1	1	Atpaf2
Ikbkg	11	Rptor, Il36rn, Nfkbia, Bcl10, Tradd, Sumo1, Irf3, Gpkow, Tlr3, Rela, Tax1bp1
Pip4k2c	6	Pi4k2b, Mtmr2, Psma1, Pi4kb, Synj1, Inpp5b
Twf2	6	Lasp1, Ciapin1, Actr1b, Actr1a, Tlr3, Scrib
Loxl1	4	Stxbp6, Pdcl, Mfap5, Ltbp4
Camk1d	3	Tspan8, Zfand6, Chchd6
Smarcd1	4	Brd1, Cpsf2, Paxip1, Cbfb
H1-4	5	Brd1, Trim33, H2afv, H2afx, Hist3h2ba
Eef1b2	8	Rpl19, Rps26, Ddx24, Fkbp7, Rprd1a, Mapk3, Nip7, Vrk1
Sbf1	4	Rbks, Mtmr2, Sh3bp1, Kmt2a
Aldh18a1	13	Rbks, Asns, Washc5, Gcsh, Vps18, Bcat1, Ttr, Edf1, Gfpt1, Isyna1, Hdac4, Hspa13, LOC108348065
Cebpa	6	Npm1, Lpl, Sumo1, Jund, Mapk3, Nras
Jpt2	4	Npm1, Ybx1, Gys1, Rbm8a
Fubp1	6	Lyar, Sarnp, Dhx36, Celf2, Hnrnpd, Mapk1ip1l
Rnf121	2	Lyar, Itgb6
Srek1ip1	1	Lyar
Lage3	3	Rpap1, Psmd5, Atp5mg
Atp2a1	4	Cav3, Tmx1, Lrrc14b, Jsrp1
Fam8a1	3	Emc4, Ubac2, Amfr
Pex11b	3	Pex13, Pex14, Rbm8a
Ddost	10	Ncstn, Ckap4, Prcp, Cmtm6, Tom1, Cert1, Stom, Ormdl3, Copz1, Scamp2
Serpinb1a	1	Lztfl1
Wbp11	19	Cpsf2, Clp1, Cwc15, Ybx1, Wdr33, Prpf4, Syf2, Bcas2, Sf3a2, Sart1, Cpsf7, Rbm8a, Gpkow, Hnrnpd, Ddx23, Ppih, Ctnnbl1, Papola, Rbbp7
Rbms2	3	Sarnp, Rnf114, Ppif
Mmp14	7	Wasl, Adam17, Lama3, Ybx1, Notch1, Mapk3, Dpp3
Tle3	2	Paxip1, Ssbp3
Fam91a1	2	Tmx1, Bloc1s1
Hsd17b10	3	Clp1, Rpl29, Fdx2
Tfcp2	1	Mtdh
Gtf3c1	4	Sms, Bloc1s1, Polr3f, Gtf3c4
Pyroxd2	1	Bloc1s1
Npr1	2	Polr3f, Ncs1
Cptp	1	Ckap4
Myct1	2	Ckap4, Lancl1
F12	1	Ace
Sowahc	1	Stau1
Larp4b	2	Stau1, Pabpc6
Thbs3	2	Itgb6, Itga2
Fndc3a	4	Thoc5, Spag1, Ppp1r8, Cert1
Igfals	2	Igfbp3, Rbp2
Vezt	1	Tmem214
Spryd7	1	Trim13
Slc4a2	1	Fkbp1a
Qsox2	2	Dido1, Txn
Arhgap18	1	Mmrn2
Dpp9	1	Prcp
Srbd1	2	Nr2c2, Rrp12
Pgam5	3	Ppif, Tradd, Fundc2
Spg7	2	Ppif, Tlr3
Dapk3	2	Dap, Mapk3
Tmbim6	1	Cmtm6
Dnal1	3	Lrrc40, Dynlrb1, Sepsecs
Cnpy4	1	Lrrc40
A1i3	1	Cnn3
C2	3	Mbl1, Psmb6, Hnrnpd
Msrb3	4	Txn, Dctn6, Mycbp, Lpp
LOC100359600	3	Exosc4, Uap1l1, Rpa2
Fam98c	1	Ppp1r8
Helb	2	Rpa2, Fbh1
Gsdmd	5	Casp9, Nomo1, Ppfia1, Dmxl1, Nit2
Lrrfip1	4	Ddx41, Dhx36, Irf3, Rbm8a
Mettl27	4	Noc3l, Trmt112, Dhx37, Heatr1
RGD1304884	1	Kif2a
Rarres1	1	Smyd5
Dsc3	2	Ciapin1, Ncapd2
Tomt	1	Tpmt
Lrriq1	1	Edf1
Zc3h18	2	Usp10, Sf3a2
Sh3bp5	1	Usp10
Ptpn2	4	Nck2, Mapk3, Stat2, Ormdl3
P3h4	1	Chchd6
Micos10	2	Chchd6, Atp5mg
Cd248	3	Cspg4, Ppic, Moxd1
Rbfox1	1	Celf2
Nisch	3	Zyx, Mapk3, Cgn
Cd109	1	Clptm1
Cdhr5	1	Clptm1
Hist1h1d	4	Trim33, Ubqln4, H2afv, H2afx
Rsbn1l	2	Ncapd2, Pdcd11
Map7d1	2	Ncapd2, Smc2
Tjp2	4	Notch1, Cgn, Notch3, Arvcf
Dnajb12	1	Amfr
Tmem186	1	Pla2g15
Spryd3	2	Rmnd5a, Tmem109
Ptar1	1	Actr5
Znf750	1	Fn3krp
Col23a1	1	Col4a5
