# Supplementary material for: Multi-Omics Analysis Reveals the Systematic Relationship Between Oral Homeostasis and Chronic Sleep Deprivation in Rats
Source: Front Immunol. 2022 Mar 31;13:847132. doi: 10.3389/fimmu.2022.847132 (PMC9009293; doi:10.3389/fimmu.2022.847132)
Supplement: Supplementary file 6 [file Table_4.xlsx]

## Sheet: GO-BP
ID	Description	GeneRatio	BgRatio	FoldEnrichment	pvalue	p.adjust	qvalue	genes	Count
GO:0044085	cellular component biogenesis	217/856	3143/18643	1.50369	7.4e-11	6.514e-07	6.46476e-07	Ebna1bp2/Gsdmd/Fkbp10/Dnal1/Isca1/Ormdl3/Cd47/Kcnc4/Nck1/Sar1a/Coa6/Dock11/Phldb1/Mink1/Heatr1/Ndufa8/Wbp11/Pxn/Sptan1/Srgap2/Gpm6b/Pcm1/Bclaf1/Plec/Aqp1/Ppfia1/Itga2/Brip1/Itgb4/Unc13b/Arpc5/Ltbp4/Camsap3/Lyar/Hist1h1c/Txnrd2/Myh11/Ssbp1/Tcap/Nectin2/Lrrc8d/Ctcf/Ndufaf6/Srpk1/Pde4d/Grwd1/Eri3/Arid1b/Exosc2/Tppp/Hsd17b10/Twf2/Sh3yl1/Coa4/Ddx27/Bud23/Rexo4/Znhit6/Mphosph6/Arvcf/Limd1/Rbbp4/Mettl17…	217
GO:0010499	proteasomal ubiquitin-independent protein catabolic process	12/856	24/18643	10.8896	1.3e-10	6.514e-07	6.46476e-07	Psmb7/Psma6/Psmb5/Psmb4/Psma1/Psma4/Psmb8/Psmb6/Psmb9/Psmb3/Psmb2/Psmb10	12
GO:0044248	cellular catabolic process	165/856	2228/18643	1.61291	1.7e-10	6.514e-07	6.46476e-07	Ube2j1/Trappc4/Selenos/Ormdl3/Pisd/Psmb7/LOC103689968/Pkm/Usp19/Usp14/Pxdn/Usp9y/Ubxn6/Psma6/Ufl1/Slc25a12/Amfr/Larp4b/Itgb4/Gpx3/Mtap/Vps33a/Pnpla8/Cnot10/Ctsh/Smarcc1/Cdadc1/Map2k1/Mta1/Pde4d/Zc3h18/Exosc2/Samd4b/Hsd17b10/Rexo4/Anapc2/Ube2r2/Pdxdc1/Tomt/Sh3d19/Rptor/Dnase1l2/Dna2/Trir/Ythdf3/Rnf121/Rab23/Arntl/Aldh1l2/Exog/Anapc4/Cbl/Exosc6/Lsm1/Nt5c/Rmnd5a/Foxk2/Pex13/Dhx36/Ubqln4/Exosc4/Ubr3/…	165
GO:0044237	cellular metabolic process	578/856	10677/18643	1.17902	2e-10	6.514e-07	6.46476e-07	Fry/Asph/Ebna1bp2/Alg13/Cstf3/Gspt2/Ube2j1/Fkbp10/Nelfe/Nt5c3b/Mlip/Lss/LOC100912599/Fyn/Snx12/Csnk1g3/Isca1/Trappc4/Selenos/Ppp2r2d/Mef2d/Ormdl3/Ptprf/Pisd/Cd47/Tfcp2/Ppp6r1/Ccdc8/Trmt5/Nck1/Sar1a/Top2a/Tbx22/Coa6/Psmb7/LOC103689968/Mrps18b/Mink1/Heatr1/Pkm/Fcsk/Prkab2/Rfc1/Ndufa8/Usp19/Usp14/Cdc40/Pxdn/Man2a2/Gorasp1/Kcmf1/Med13l/Ttc7b/Wbp11/Pxn/Cpd/Grb10/P4ha2/Brd4/Kpna6/Usp9y/Ubxn6/Papola/Psm…	578
GO:0071840	cellular component organization or biogenesis	390/856	6593/18643	1.28832	2e-10	6.514e-07	6.46476e-07	Fry/Asph/Ebna1bp2/Gsdmd/Hmcn1/Gspt2/Fkbp10/Nelfe/Dnal1/Fyn/Snx12/Isca1/Trappc4/Ppp2r2d/Ormdl3/Ptprf/Pisd/Cd47/Ccdc8/Pmfbp1/Kcnc4/Dpp4/Nck1/Sar1a/Top2a/Coa6/LOC103689968/Dock11/Phldb1/Mink1/Heatr1/Ndufa8/Pxdn/Ncapd2/Gorasp1/Wbp11/Ap1s2/Pxn/Myo9b/Brd4/Palmd/Sptan1/Srgap2/Gpm6b/Supt6h/Ctdp1/Pcm1/LOC102553099/Bclaf1/Plec/Ufl1/Ppfibp2/Aqp1/Ppfia1/Itga2/Brip1/Rreb1/Elmo1/Syne3/Itgb4/Unc13b/Arpc5/Ltbp4/…	390
GO:0008152	metabolic process	613/856	11525/18643	1.15841	4.8e-10	1.20974e-06	1.14929e-06	Fry/Asph/Ebna1bp2/Alg13/Cstf3/Gspt2/Ube2j1/Fkbp10/Nelfe/Nt5c3b/Mlip/Lss/LOC100912599/Fyn/Snx12/Csnk1g3/Isca1/Trappc4/Selenos/Ppp2r2d/Mef2d/Ormdl3/Ptprf/Pisd/Cd47/Tfcp2/Ppp6r1/Ccdc8/Dpp4/Trmt5/Nck1/Sar1a/Top2a/Tbx22/Coa6/Psmb7/LOC103689968/Mrps18b/Mink1/Heatr1/Pkm/Fcsk/Prkab2/Rfc1/Ndufa8/Usp19/Usp14/Cdc40/Pxdn/Man2a2/Gorasp1/Kcmf1/Pgm2/Med13l/Ttc7b/Wbp11/Pxn/Cpd/Grb10/P4ha2/Brd4/Kpna6/Usp9y/Ubxn6/…	613
GO:0009056	catabolic process	177/856	2475/18643	1.55754	5.2e-10	1.20974e-06	1.2006e-06	Ube2j1/Fyn/Snx12/Trappc4/Selenos/Ormdl3/Pisd/Psmb7/LOC103689968/Pkm/Usp19/Usp14/Pxdn/Usp9y/Ubxn6/Psma6/Ufl1/Slc25a12/Amfr/Larp4b/Plcl1/Itgb4/Gpx3/Mtap/Vps33a/Pnpla8/Cnot10/Ctsh/Smarcc1/Cdadc1/Map2k1/Mta1/Pde4d/Zc3h18/Exosc2/Samd4b/Hsd17b10/Rexo4/Anapc2/Ube2r2/Pdxdc1/Tomt/Sh3d19/Lyve1/Rptor/Dnase1l2/Dna2/Trir/Ythdf3/Rnf121/Rab23/Arntl/Aldh1l2/Exog/Anapc4/Cbl/Rbks/Exosc6/Lsm1/Nt5c/Rmnd5a/Foxk2/Inpp…	177
GO:0043933	protein-containing complex subunit organization	141/856	1862/18643	1.64923	1.2e-09	2.44275e-06	2.31221e-06	Asph/Gsdmd/Gspt2/Fkbp10/Dnal1/Kcnc4/Nck1/Sar1a/Coa6/Ndufa8/Pxdn/Sptan1/Supt6h/Bclaf1/Unc13b/Arpc5/Camsap3/Vps33a/Hist1h1c/Txnrd2/Ssbp1/Smarcc1/Tcap/Lrrc8d/Ctcf/Map1s/Ndufaf6/Srpk1/Pde4d/Grwd1/Tppp/Hsd17b10/Twf2/Coa4/Znhit6/Limd1/Rbbp4/Sh3pxd2b/Smarcd1/Stxbp6/Sec23b/Ddx6/Nubpl/Pet100/H1fx/Ythdf3/Med25/Mlkl/Mcm2/Paxip1/Atpaf2/Fcho2/Dhx37/Dhx36/Nck2/Ubqln4/Ndufb5/Cutc/Kif9/Synj1/Ramac/Trpm2/Ndufb4/S…	141
GO:0044265	cellular macromolecule catabolic process	95/856	1098/18643	1.88436	1.5e-09	2.71417e-06	2.69365e-06	Ube2j1/Selenos/Pisd/Psmb7/Usp19/Usp14/Usp9y/Ubxn6/Psma6/Ufl1/Amfr/Larp4b/Cnot10/Ctsh/Smarcc1/Mta1/Zc3h18/Exosc2/Samd4b/Rexo4/Anapc2/Ube2r2/Dnase1l2/Dna2/Trir/Ythdf3/Rnf121/Arntl/Exog/Anapc4/Cbl/Exosc6/Lsm1/Rmnd5a/Dhx36/Ubqln4/Exosc4/Ubr3/Pithd1/Psmd7/Ddx49/Ubac2/Cd2ap/Mrto4/Hnrnpm/Magohb/Fbh1/Smurf2/Zc3hav1/Lonp2/Psmb5/Bax/Psmb4/Grn/Pabpc4/Gpx1/Alad/Ctsl/Ophn1/Npm1/Psma1/Csnk2a1/Il6/Psma4/Psmb8/P…	95
GO:0016043	cellular component organization	372/856	6373/18643	1.27128	5.2e-09	8.29055e-06	7.77814e-06	Fry/Asph/Gsdmd/Hmcn1/Gspt2/Fkbp10/Nelfe/Dnal1/Fyn/Snx12/Isca1/Trappc4/Ppp2r2d/Ptprf/Pisd/Cd47/Ccdc8/Pmfbp1/Kcnc4/Dpp4/Nck1/Sar1a/Top2a/Coa6/LOC103689968/Dock11/Phldb1/Mink1/Ndufa8/Pxdn/Ncapd2/Gorasp1/Ap1s2/Pxn/Myo9b/Brd4/Palmd/Sptan1/Srgap2/Gpm6b/Supt6h/Ctdp1/Pcm1/LOC102553099/Bclaf1/Plec/Ufl1/Ppfibp2/Aqp1/Ppfia1/Itga2/Brip1/Rreb1/Elmo1/Syne3/Itgb4/Unc13b/Arpc5/Ltbp4/Camsap3/Fat1/Vps33a/Lyar/Hist…	372
GO:0022607	cellular component assembly	194/856	2866/18643	1.47424	5.6e-09	8.29055e-06	8.22787e-06	Gsdmd/Fkbp10/Dnal1/Isca1/Cd47/Kcnc4/Nck1/Sar1a/Coa6/Dock11/Phldb1/Mink1/Ndufa8/Pxn/Sptan1/Srgap2/Gpm6b/Pcm1/Bclaf1/Plec/Aqp1/Ppfia1/Itga2/Brip1/Itgb4/Unc13b/Arpc5/Ltbp4/Camsap3/Hist1h1c/Txnrd2/Myh11/Ssbp1/Tcap/Nectin2/Lrrc8d/Ctcf/Ndufaf6/Srpk1/Pde4d/Grwd1/Arid1b/Tppp/Hsd17b10/Twf2/Sh3yl1/Coa4/Znhit6/Arvcf/Limd1/Rbbp4/Sh3pxd2b/Stxbp6/Sec23b/Ddx6/Nubpl/Ephb3/Pet100/H1fx/Ythdf3/Med25/Parvb/Mlkl/RGD1…	194
GO:0071704	organic substance metabolic process	587/856	11105/18643	1.15123	1.5e-08	2.03563e-05	1.86361e-05	Fry/Asph/Ebna1bp2/Alg13/Cstf3/Gspt2/Ube2j1/Fkbp10/Nelfe/Nt5c3b/Mlip/Lss/LOC100912599/Fyn/Snx12/Csnk1g3/Isca1/Selenos/Ppp2r2d/Mef2d/Ormdl3/Ptprf/Pisd/Tfcp2/Ppp6r1/Dpp4/Trmt5/Nck1/Top2a/Tbx22/Coa6/Psmb7/Mrps18b/Mink1/Heatr1/Pkm/Fcsk/Prkab2/Rfc1/Ndufa8/Usp19/Usp14/Cdc40/Man2a2/Gorasp1/Kcmf1/Pgm2/Med13l/Ttc7b/Wbp11/Pxn/Cpd/Grb10/P4ha2/Brd4/Kpna6/Usp9y/Ubxn6/Papola/Psma6/Supt6h/Ctdp1/LOC102553099/Bcla…	587
GO:1901575	organic substance catabolic process	147/856	2046/18643	1.56478	1.7e-08	2.12958e-05	2.04491e-05	Ube2j1/Fyn/Snx12/Selenos/Pisd/Psmb7/Pkm/Usp19/Usp14/Usp9y/Ubxn6/Psma6/Ufl1/Slc25a12/Amfr/Larp4b/Plcl1/Mtap/Pnpla8/Cnot10/Ctsh/Smarcc1/Cdadc1/Mta1/Pde4d/Zc3h18/Exosc2/Samd4b/Hsd17b10/Rexo4/Anapc2/Ube2r2/Pdxdc1/Tomt/Sh3d19/Lyve1/Dnase1l2/Dna2/Trir/Ythdf3/Rnf121/Arntl/Aldh1l2/Exog/Anapc4/Cbl/Rbks/Exosc6/Lsm1/Nt5c/Rmnd5a/Foxk2/Inpp5b/Pex13/Dhx36/Ubqln4/Exosc4/Ubr3/Smpd3/Synj1/Pithd1/Psmd7/Ddx49/Ubac2…	147
GO:0009057	macromolecule catabolic process	104/856	1307/18643	1.733	2.1e-08	2.44275e-05	2.37499e-05	Ube2j1/Fyn/Snx12/Selenos/Pisd/Psmb7/Usp19/Usp14/Usp9y/Ubxn6/Psma6/Ufl1/Amfr/Larp4b/Cnot10/Ctsh/Smarcc1/Mta1/Zc3h18/Exosc2/Samd4b/Rexo4/Anapc2/Ube2r2/Sh3d19/Lyve1/Dnase1l2/Dna2/Trir/Ythdf3/Rnf121/Arntl/Exog/Anapc4/Cbl/Exosc6/Lsm1/Rmnd5a/Dhx36/Ubqln4/Exosc4/Ubr3/Pithd1/Psmd7/Ddx49/Ubac2/Cd2ap/Mrto4/Hnrnpm/Magohb/Fbh1/Smurf2/Zc3hav1/Lonp2/Psmb5/Bax/Psmb4/Grn/Pabpc4/Gpx1/Alad/Ctsl/Ophn1/Npm1/Psma1/Cs…	104
GO:1901564	organonitrogen compound metabolic process	400/856	7044/18643	1.23675	2.8e-08	2.95166e-05	2.86661e-05	Fry/Asph/Alg13/Gspt2/Ube2j1/Fkbp10/Nelfe/LOC100912599/Fyn/Snx12/Csnk1g3/Isca1/Selenos/Ppp2r2d/Ormdl3/Ptprf/Pisd/Ppp6r1/Dpp4/Nck1/Coa6/Psmb7/Mrps18b/Mink1/Pkm/Prkab2/Ndufa8/Usp19/Usp14/Man2a2/Gorasp1/Kcmf1/Wbp11/Pxn/Cpd/Grb10/P4ha2/Brd4/Usp9y/Ubxn6/Psma6/Supt6h/Ctdp1/LOC102553099/Ufl1/Slc25a12/Sprr1b/LOC100910506/Gpam/Aqp1/Amfr/Itga2/Rps9/Larp4b/Plcl1/Gpx3/Mtap/Ltbp4/Pnpla8/Hist1h1c/Mrps27/Cnot10/…	400
GO:0006396	RNA processing	78/856	891/18643	1.9066	2.9e-08	2.95166e-05	2.92934e-05	Ebna1bp2/Cstf3/Nelfe/Trmt5/Heatr1/Cdc40/Wbp11/Papola/Supt6h/Wtap/Srrm1/Lyar/Map2k1/Srpk1/Eri3/Exosc2/Hnrnpa2b1/Ubl5/Hsd17b10/Ddx27/Bud23/Rexo4/Znhit6/Esrp2/Mphosph6/Urm1/Rbm38/Virma/Pdcd11/Ints5/Rpp30/Exosc6/Lsm1/Dhx37/Dhx36/Exosc4/Prpf4/Rprd1a/Zmat2/Ramac/Ddx49/Scaf8/Wdr33/Mrto4/Hnrnpm/Magohb/LOC365839/Cdc73/Prkra/Brix1/Gpkow/Rrp12/Safb2/Rps6/Npm1/Il6/Tmbim6/Cirbp/Rps7/Ybx1/Clns1a/Rbm8a/Srsf10/S…	78
GO:0006807	nitrogen compound metabolic process	542/856	10175/18643	1.16013	7.2e-08	6.69494e-05	6.49684e-05	Fry/Asph/Ebna1bp2/Alg13/Cstf3/Gspt2/Ube2j1/Fkbp10/Nelfe/Nt5c3b/Mlip/LOC100912599/Fyn/Snx12/Csnk1g3/Isca1/Selenos/Ppp2r2d/Mef2d/Ormdl3/Ptprf/Pisd/Cd47/Tfcp2/Ppp6r1/Dpp4/Trmt5/Nck1/Top2a/Tbx22/Coa6/Psmb7/Mrps18b/Mink1/Heatr1/Pkm/Fcsk/Prkab2/Rfc1/Ndufa8/Usp19/Usp14/Cdc40/Man2a2/Gorasp1/Kcmf1/Med13l/Wbp11/Pxn/Cpd/Grb10/P4ha2/Brd4/Kpna6/Usp9y/Ubxn6/Papola/Psma6/Supt6h/Ctdp1/LOC102553099/Bclaf1/Ufl1/Sl…	542
GO:0044238	primary metabolic process	564/856	10671/18643	1.15111	7.4e-08	6.69494e-05	6.64433e-05	Fry/Asph/Ebna1bp2/Alg13/Cstf3/Gspt2/Ube2j1/Fkbp10/Nelfe/Nt5c3b/Mlip/Lss/LOC100912599/Fyn/Snx12/Csnk1g3/Isca1/Selenos/Ppp2r2d/Mef2d/Ormdl3/Ptprf/Pisd/Tfcp2/Ppp6r1/Dpp4/Trmt5/Nck1/Top2a/Tbx22/Coa6/Psmb7/Mrps18b/Mink1/Heatr1/Pkm/Fcsk/Prkab2/Rfc1/Ndufa8/Usp19/Usp14/Cdc40/Man2a2/Gorasp1/Kcmf1/Pgm2/Med13l/Ttc7b/Wbp11/Pxn/Cpd/Grb10/P4ha2/Brd4/Kpna6/Usp9y/Ubxn6/Papola/Psma6/Supt6h/Ctdp1/LOC102553099/Bcla…	564
GO:0006996	organelle organization	241/856	3896/18643	1.34722	1.5e-07	0.000128566	0.000123793	Nelfe/Dnal1/Ppp2r2d/Pisd/Cd47/Ccdc8/Pmfbp1/Nck1/Sar1a/Top2a/LOC103689968/Phldb1/Mink1/Ndufa8/Ncapd2/Gorasp1/Ap1s2/Pxn/Brd4/Sptan1/Srgap2/Gpm6b/Supt6h/Ctdp1/Pcm1/LOC102553099/Plec/Ufl1/Aqp1/Ppfia1/Brip1/Elmo1/Syne3/Unc13b/Arpc5/Camsap3/Fat1/Vps33a/Hist1h1c/Ssbp1/Tmed4/Smarcc1/Golph3l/Tcap/Nectin2/Dcaf1/Map2k1/Ctcf/Map1s/Ndufaf6/Cebpa/Coq7/Mta1/Grwd1/Arid1b/Tppp/Tmem38a/Hnrnpa2b1/Cntln/Hsd17b10/Twf…	241
GO:0044267	cellular protein metabolic process	309/856	5257/18643	1.28015	1.7e-07	0.000138423	0.000137376	Fry/Asph/Alg13/Gspt2/Ube2j1/Fkbp10/Nelfe/Fyn/Snx12/Csnk1g3/Selenos/Ppp2r2d/Ptprf/Pisd/Ppp6r1/Nck1/Psmb7/Mrps18b/Mink1/Pkm/Prkab2/Usp19/Usp14/Man2a2/Gorasp1/Kcmf1/Wbp11/Pxn/Grb10/P4ha2/Brd4/Usp9y/Ubxn6/Psma6/Supt6h/Ctdp1/LOC102553099/Ufl1/Sprr1b/LOC100910506/Aqp1/Amfr/Itga2/Rps9/Larp4b/Plcl1/Hist1h1c/Mrps27/Cnot10/Ctsh/Smarcc1/Lars2/Sde2/Dcaf1/Dyrk1b/Gfpt1/Map2k1/Ctcf/F12/Srpk1/Mta1/Pde4d/Rpl36/Sa…	309
GO:0065003	protein-containing complex assembly	116/856	1598/18643	1.58097	4.2e-07	0.0003257	0.000323238	Gsdmd/Dnal1/Kcnc4/Nck1/Sar1a/Coa6/Ndufa8/Sptan1/Bclaf1/Unc13b/Arpc5/Camsap3/Hist1h1c/Txnrd2/Ssbp1/Tcap/Lrrc8d/Ndufaf6/Srpk1/Pde4d/Grwd1/Tppp/Hsd17b10/Twf2/Coa4/Znhit6/Limd1/Rbbp4/Sh3pxd2b/Stxbp6/Sec23b/Ddx6/Nubpl/Pet100/H1fx/Ythdf3/Med25/Mlkl/Mcm2/Paxip1/Atpaf2/Fcho2/Dhx37/Dhx36/Nck2/Ndufb5/Cutc/Kif9/Synj1/Ramac/Trpm2/Ndufb4/Ssh3/Wasl/Afdn/Mrto4/Washc5/Cdc73/Prf1/Nap1l1/Llgl1/Brix1/Psmd5/Bax/Dnaa…	116
GO:0016071	mRNA metabolic process	56/856	627/18643	1.94519	1.5e-06	0.00111034	0.00104544	Cstf3/Nelfe/Tfcp2/Cdc40/Wbp11/Papola/Supt6h/Wtap/Srrm1/Larp4b/Cnot10/Srpk1/Exosc2/Samd4b/Hnrnpa2b1/Ubl5/Esrp2/Ythdf3/Virma/Pdcd11/Exosc6/Lsm1/Dhx36/Exosc4/Prpf4/Rprd1a/Zmat2/Ramac/Scaf8/Wdr33/Mrto4/Hnrnpm/Magohb/Cdc73/Zc3hav1/Gpkow/Pabpc4/Safb2/Npm1/Rida/Cirbp/Ybx1/Clns1a/Rbm8a/Srsf10/Syf2/Paf1/Cwc15/Nono/Clp1/Cmtr1/Cpsf7/Sart1/Thoc5/Celf2/Hnrnpd	56
GO:0031123	RNA 3'-end processing	18/856	107/18643	3.66379	1.7e-06	0.00120367	0.00116447	Cstf3/Nelfe/Papola/Eri3/Exosc2/Hsd17b10/Virma/Ints5/Exosc6/Dhx36/Exosc4/Rprd1a/Scaf8/Wdr33/Cdc73/Paf1/Clp1/Cpsf7	18
GO:0006397	mRNA processing	43/856	434/18643	2.15785	1.9e-06	0.00128923	0.00127948	Cstf3/Nelfe/Cdc40/Wbp11/Papola/Supt6h/Wtap/Srrm1/Srpk1/Hnrnpa2b1/Ubl5/Esrp2/Virma/Pdcd11/Lsm1/Dhx36/Prpf4/Rprd1a/Zmat2/Ramac/Scaf8/Wdr33/Hnrnpm/Magohb/Cdc73/Gpkow/Safb2/Npm1/Cirbp/Ybx1/Clns1a/Rbm8a/Srsf10/Syf2/Paf1/Cwc15/Nono/Clp1/Cmtr1/Cpsf7/Sart1/Thoc5/Celf2	43
GO:1901565	organonitrogen compound catabolic process	94/856	1280/18643	1.59941	3.6e-06	0.00234504	0.00223336	Ube2j1/Fyn/Snx12/Selenos/Pisd/Psmb7/Usp19/Usp14/Usp9y/Ubxn6/Psma6/Ufl1/Amfr/Mtap/Pnpla8/Ctsh/Smarcc1/Cdadc1/Mta1/Pde4d/Hsd17b10/Anapc2/Ube2r2/Pdxdc1/Tomt/Sh3d19/Lyve1/Rnf121/Arntl/Aldh1l2/Anapc4/Cbl/Nt5c/Rmnd5a/Ubqln4/Ubr3/Smpd3/Pithd1/Psmd7/Ubac2/Cd2ap/Smurf2/Lonp2/Psmb5/Psmb4/Grn/Gpx1/Ddah1/Alad/Ctsl/Ophn1/Qdpr/Psma1/Csnk2a1/Psma4/Psmb8/Psmb6/Psmb9/Psmb3/Psmb2/Rida/Bcat1/Egln1/Gabarapl2/Ube2d3/…	94
GO:0033554	cellular response to stress	130/856	1929/18643	1.46775	4.1e-06	0.00256802	0.00248596	Ube2j1/Fyn/Selenos/Ptprf/Nck1/Top2a/Mink1/Rfc1/Usp19/Usp14/Pxn/Ubxn6/Bclaf1/Ufl1/Aqp1/Dsc2/Amfr/Brip1/Pnpla8/Slc12a6/Trpc1/Sde2/Lrrc8d/Parpbp/Map2k1/Coq7/Mta1/Hif1an/Adprhl2/Kptn/Vasn/Actr5/Rbbp5/Rptor/Faap24/Dna2/Mlkl/Rnf121/Mcm2/Paxip1/Arntl/Kdm2a/Cbl/H2afx/Dhx36/Nck2/Ubqln4/Abraxas2/Chchd6/Smpd3/Cert1/Fut8/Trpm2/Tlr3/Vldlr/Ubac2/Hnrnpm/Fbh1/Rapgef1/Ybx3/Adam17/Prkra/Fzd1/Bax/Grn/Apod/Gpx1/Ddah…	130
GO:0010608	posttranscriptional regulation of gene expression	45/856	483/18643	2.02912	5.6e-06	0.00337763	0.00317952	Nck1/Pkm/Itga2/Rps9/Larp4b/Mrps27/Cnot10/Map2k1/Zc3h18/Samd4b/Hnrnpa2b1/Eif1/Sepsecs/Limd1/Ddx6/Ythdf3/Tcof1/Dhx36/Nck2/Srp9/Ddx49/Dph6/Hnrnpm/Ptgfrn/Prkra/Pabpc4/LOC683897/Bank1/Dapk3/Npm1/Il6/Mapk3/Igfbp5/Nolc1/Rida/Cirbp/Ybx1/Rbm8a/Klhl25/Dph2/Clp1/Eif2b5/Celf2/Hnrnpd/Tsc1	45
GO:0010498	proteasomal protein catabolic process	45/856	486/18643	2.01659	6.5e-06	0.00378045	0.00355486	Ube2j1/Selenos/Psmb7/Usp19/Usp14/Ubxn6/Psma6/Ufl1/Amfr/Smarcc1/Mta1/Rnf121/Arntl/Anapc4/Rmnd5a/Ubqln4/Ubr3/Pithd1/Psmd7/Ubac2/Cd2ap/Smurf2/Psmb5/Psmb4/Gpx1/Alad/Ophn1/Psma1/Psma4/Psmb8/Psmb6/Psmb9/Psmb3/Psmb2/Gabarapl2/Ube2d3/Sumo2/Psen1/Dnajc10/Psmb10/Dnajb12/Sumo1/Fam192a/Ube2v2/Sdcbp	45
GO:1903051	negative regulation of proteolysis involved in cellular protein catabolic p...	14/856	75/18643	4.06545	6.9e-06	0.00387471	0.00371297	Ube2j1/Usp19/Usp14/Smarcc1/Ubac2/Alad/Ophn1/Csnk2a1/Gabarapl2/Rps7/Psen1/Pdcl3/Fam192a/Sdcbp	14
GO:0034622	cellular protein-containing complex assembly	83/856	1111/18643	1.62707	7.4e-06	0.00401697	0.00390359	Dnal1/Nck1/Sar1a/Coa6/Ndufa8/Sptan1/Unc13b/Arpc5/Camsap3/Hist1h1c/Tcap/Ndufaf6/Srpk1/Pde4d/Grwd1/Tppp/Twf2/Coa4/Znhit6/Limd1/Rbbp4/Stxbp6/Sec23b/Ddx6/Nubpl/Pet100/H1fx/Ythdf3/Med25/Mcm2/Atpaf2/Fcho2/Dhx37/Nck2/Ndufb5/Synj1/Ramac/Ndufb4/Ssh3/Wasl/Mrto4/Washc5/Cdc73/Nap1l1/Brix1/Psmd5/Dnaaf5/Psmd9/LOC689574/Rps6/Gas7/Arpc1b/Npm1/H1-4/Ubtf/Tgfbr3/Cfl1/Cav3/Cirbp/Mtpn/Pfn1/Clns1a/Srsf10/Ndufa10/Chchd…	83
GO:0019538	protein metabolic process	335/856	6009/18643	1.21418	7.7e-06	0.00404498	0.0040144	Fry/Asph/Alg13/Gspt2/Ube2j1/Fkbp10/Nelfe/Fyn/Snx12/Csnk1g3/Isca1/Selenos/Ppp2r2d/Ptprf/Pisd/Ppp6r1/Dpp4/Nck1/Psmb7/Mrps18b/Mink1/Pkm/Prkab2/Usp19/Usp14/Man2a2/Gorasp1/Kcmf1/Wbp11/Pxn/Cpd/Grb10/P4ha2/Brd4/Usp9y/Ubxn6/Psma6/Supt6h/Ctdp1/LOC102553099/Ufl1/Sprr1b/LOC100910506/Aqp1/Amfr/Itga2/Rps9/Larp4b/Plcl1/Ltbp4/Hist1h1c/Mrps27/Cnot10/Ctsh/Smarcc1/Lars2/Sde2/Dcaf1/Dyrk1b/Gfpt1/Map2k1/Ctcf/F12/Srpk…	335
GO:1901698	response to nitrogen compound	99/856	1403/18643	1.53681	1.1e-05	0.00559797	0.00529665	Ube2j1/Fyn/Selenos/Ptprf/Nck1/Pkm/Fcsk/Usp19/Usp14/Pxn/Grb10/Ubxn6/Ufl1/Gpam/Aqp1/Amfr/Itga2/Brip1/Smarcc1/Gfpt1/Cebpa/Pde4d/Arid1b/Tmem38a/Rbbp4/Rptor/Ncoa5/Cyc1/Rnf121/Agrn/Dhx36/Smpd3/Hlcs/Trpm2/Tlr3/Vldlr/Ubac2/Hnrnpm/Rapgef1/Zc3hav1/Nap1l1/Serpina12/Fzd1/Bax/Pip4k2c/Gpx1/Rps6/Ppp1r9b/Thbd/Casp7/Prss1/Rbp4/Alad/Gstm2/Txn/Qdpr/Npm1/Sts/Ptpn1/Il6/Mapk3/Igfbp5/Tgfbr3/Psmb9/Atp5pd/Igfals/Psmb2/Cf…	99
GO:0006417	regulation of translation	35/856	348/18643	2.19044	1.2e-05	0.00592182	0.0056474	Nck1/Pkm/Itga2/Rps9/Larp4b/Mrps27/Cnot10/Samd4b/Eif1/Sepsecs/Ddx6/Ythdf3/Tcof1/Dhx36/Nck2/Srp9/Dph6/Ptgfrn/LOC683897/Bank1/Dapk3/Npm1/Il6/Mapk3/Igfbp5/Nolc1/Rida/Cirbp/Ybx1/Rbm8a/Klhl25/Dph2/Eif2b5/Hnrnpd/Tsc1	35
GO:0044257	cellular protein catabolic process	64/856	805/18643	1.73151	1.3e-05	0.00622662	0.00598262	Ube2j1/Selenos/Pisd/Psmb7/Usp19/Usp14/Usp9y/Ubxn6/Psma6/Ufl1/Amfr/Ctsh/Smarcc1/Mta1/Anapc2/Ube2r2/Rnf121/Arntl/Anapc4/Cbl/Rmnd5a/Ubqln4/Ubr3/Pithd1/Psmd7/Ubac2/Cd2ap/Smurf2/Lonp2/Psmb5/Psmb4/Grn/Gpx1/Alad/Ctsl/Ophn1/Psma1/Csnk2a1/Psma4/Psmb8/Psmb6/Psmb9/Psmb3/Psmb2/Gabarapl2/Ube2d3/Sumo2/Rps7/Ctsc/Psen1/Usp10/Dnajc10/Pdcl3/Klhl25/Psmb10/Dnajb12/Sumo1/Cd81/Fam192a/Rnf114/Pttg1ip/Ube2v2/Sdcbp/Adrm1	64
GO:0070727	cellular macromolecule localization	122/856	1829/18643	1.45274	1.4e-05	0.006514	0.00630332	Ube2j1/Fyn/Selenos/Ormdl3/Sar1a/Gorasp1/Ttc7b/Ap1s2/Gpm6b/Kpna6/Supt6h/Pcm1/Ppfia1/Syne3/Pola2/Camsap3/Vps33a/Tmed4/Tbc1d8b/Golph3l/Map2k1/Ctcf/Exosc2/Hnrnpa2b1/Cntln/Twf2/Cnpy4/Kptn/Fam91a1/Thoc3/Ap1s1/Vps18/Sh3pxd2b/Nedd1/Sec23b/Tmed11/Spcs3/Rabgap1l/Hectd1/RGD1304728/Rab23/Arntl/Tmed7/Scrib/Fcho2/Emc4/Agrn/Jsrp1/Pex13/Dhx36/Srp9/Copz1/Crocc/Numb/Hdgf/Ubac2/Cd2ap/Wasl/Afdn/Vti1a/Hnrnpm/Washc5/S…	122
GO:0097581	lamellipodium organization	15/856	92/18643	3.55096	1.8e-05	0.0081425	0.00745834	Nck1/Pxn/Myo9b/Srgap2/Aqp1/Rreb1/Arpc5/Twf2/Parvb/Arhgef6/Nck2/Sh2b1/Cfl1/Nup85/Hdac4	15
GO:0034655	nucleobase-containing compound catabolic process	44/856	492/18643	1.94773	2e-05	0.00835128	0.00796946	Pkm/Slc25a12/Larp4b/Mtap/Cnot10/Cdadc1/Pde4d/Zc3h18/Exosc2/Samd4b/Rexo4/Dnase1l2/Dna2/Trir/Ythdf3/Exog/Exosc6/Lsm1/Nt5c/Foxk2/Dhx36/Exosc4/Ddx49/Mrto4/Hnrnpm/Magohb/Fbh1/Zc3hav1/Bax/Pabpc4/Eno2/Npm1/Il6/Pgam1/Rida/Cirbp/Ybx1/Psen1/Rbm8a/Nudt3/Ogdh/Hdac4/Hnrnpd/Dnase2	44
GO:0051641	cellular localization	174/856	2828/18643	1.34002	2e-05	0.00835128	0.00796946	Ube2j1/Fyn/Snx12/Vta1/Trappc4/Selenos/Ormdl3/Kcnc4/Sar1a/Gorasp1/Ttc7b/Ap1s2/Gpm6b/Kpna6/Ubxn6/Supt6h/Pcm1/Ppfia1/Syne3/Unc13b/Pola2/Camsap3/Vps33a/Trpc1/Tmed4/Tbc1d8b/Golph3l/Nectin2/Map2k1/Ctcf/Pde4d/Exosc2/Tmem38a/Hnrnpa2b1/Cntln/Twf2/Trappc5/Cnpy4/Klc2/Kptn/Fam91a1/Thoc3/Ap1s1/Vps18/Sh3pxd2b/Nedd1/Sec23b/Tmed11/Spcs3/Esyt2/Rabgap1l/Tmem167a/Bloc1s1/Hectd1/RGD1304728/Rab23/Arntl/Tmed7/Dync1i2/…	174
GO:0051603	proteolysis involved in cellular protein catabolic process	60/856	750/18643	1.74234	2e-05	0.00835128	0.00796946	Ube2j1/Selenos/Psmb7/Usp19/Usp14/Usp9y/Ubxn6/Psma6/Ufl1/Amfr/Ctsh/Smarcc1/Mta1/Anapc2/Ube2r2/Rnf121/Arntl/Anapc4/Cbl/Rmnd5a/Ubqln4/Ubr3/Pithd1/Psmd7/Ubac2/Cd2ap/Smurf2/Lonp2/Psmb5/Psmb4/Gpx1/Alad/Ctsl/Ophn1/Psma1/Csnk2a1/Psma4/Psmb8/Psmb6/Psmb9/Psmb3/Psmb2/Gabarapl2/Ube2d3/Sumo2/Rps7/Ctsc/Psen1/Usp10/Dnajc10/Pdcl3/Klhl25/Psmb10/Dnajb12/Sumo1/Fam192a/Rnf114/Ube2v2/Sdcbp/Adrm1	60
GO:0019439	aromatic compound catabolic process	48/856	556/18643	1.88022	2.1e-05	0.00854962	0.0082106	Pkm/Slc25a12/Larp4b/Mtap/Cnot10/Cdadc1/Pde4d/Zc3h18/Exosc2/Samd4b/Rexo4/Tomt/Dnase1l2/Dna2/Trir/Ythdf3/Aldh1l2/Exog/Exosc6/Lsm1/Nt5c/Foxk2/Dhx36/Exosc4/Ddx49/Mrto4/Hnrnpm/Magohb/Fbh1/Zc3hav1/Bax/Pabpc4/Eno2/Qdpr/Npm1/Il6/Pgam1/Rida/Cirbp/Ybx1/Psen1/Rbm8a/Nudt3/Ogdh/Ugt1a1/Hdac4/Hnrnpd/Dnase2	48
GO:0044270	cellular nitrogen compound catabolic process	47/856	542/18643	1.8886	2.3e-05	0.00891798	0.00866666	Pkm/Slc25a12/Larp4b/Mtap/Cnot10/Cdadc1/Pde4d/Zc3h18/Exosc2/Samd4b/Rexo4/Dnase1l2/Dna2/Trir/Ythdf3/Aldh1l2/Exog/Exosc6/Lsm1/Nt5c/Foxk2/Dhx36/Exosc4/Ddx49/Mrto4/Hnrnpm/Magohb/Fbh1/Zc3hav1/Bax/Pabpc4/Eno2/Npm1/Il6/Pgam1/Rida/Cirbp/Ybx1/Psen1/Rbm8a/Nudt3/Ogdh/Ugt1a1/Nit1/Hdac4/Hnrnpd/Dnase2	47
GO:0010243	response to organonitrogen compound	92/856	1305/18643	1.53539	2.3e-05	0.00891798	0.00866666	Ube2j1/Fyn/Selenos/Ptprf/Nck1/Pkm/Fcsk/Usp19/Usp14/Pxn/Grb10/Ubxn6/Ufl1/Gpam/Aqp1/Amfr/Itga2/Brip1/Smarcc1/Gfpt1/Cebpa/Pde4d/Arid1b/Tmem38a/Rbbp4/Rptor/Ncoa5/Cyc1/Rnf121/Smpd3/Hlcs/Trpm2/Vldlr/Ubac2/Hnrnpm/Rapgef1/Nap1l1/Serpina12/Fzd1/Bax/Pip4k2c/Gpx1/Rps6/Ppp1r9b/Thbd/Casp7/Prss1/Rbp4/Alad/Gstm2/Txn/Qdpr/Sts/Ptpn1/Il6/Mapk3/Igfbp5/Tgfbr3/Psmb9/Atp5pd/Igfals/Psmb2/Cfl1/Gss/Asns/Cav3/Jund/Tmbim6/…	92
GO:0032268	regulation of cellular protein metabolic process	168/856	2721/18643	1.34469	2.4e-05	0.0090893	0.00888252	Fry/Asph/Ube2j1/Nelfe/Fyn/Snx12/Ppp2r2d/Ppp6r1/Nck1/Mink1/Pkm/Usp19/Usp14/Wbp11/Pxn/Brd4/Supt6h/Ufl1/Aqp1/Itga2/Rps9/Larp4b/Plcl1/Mrps27/Cnot10/Ctsh/Smarcc1/Map2k1/Ctcf/F12/Mta1/Pde4d/Samd4b/Tppp/Gdf3/Prkrip1/Eif1/C1qtnf3/Sepsecs/Perp/Tmem119/Ncstn/Sh3d19/Ddx6/Rptor/Ythdf3/Mlkl/Rab23/Rps6ka4/Paxip1/Arntl/Kdm2a/Cbl/Mob1b/Tcof1/Agrn/Dhx36/Nck2/Ubqln4/Nab2/Srp9/Hmg20b/Smpd3/Hhatl/Pithd1/Plgrkt/Tlr3/…	168
GO:0051246	regulation of protein metabolic process	176/856	2878/18643	1.33188	2.5e-05	0.00925284	0.00909083	Fry/Asph/Ube2j1/Nelfe/Fyn/Snx12/Ppp2r2d/Ppp6r1/Nck1/Mink1/Pkm/Usp19/Usp14/Wbp11/Pxn/Brd4/Supt6h/Ufl1/Aqp1/Itga2/Rps9/Larp4b/Plcl1/Ltbp4/Mrps27/Cnot10/Ctsh/Smarcc1/Map2k1/Ctcf/F12/Mta1/Pde4d/Samd4b/Tppp/Gdf3/Prkrip1/Eif1/C1qtnf3/Sepsecs/Perp/Tmem119/Ncstn/Sh3d19/Ddx6/Rptor/Ythdf3/Mlkl/Rab23/Rps6ka4/Paxip1/Arntl/Kdm2a/Cbl/Mob1b/Tcof1/Agrn/Inpp5b/Dhx36/Nck2/Ubqln4/Nab2/Srp9/Hmg20b/Smpd3/Hhatl/Pithd1…	176
GO:0034613	cellular protein localization	120/856	1817/18643	1.43836	2.6e-05	0.00940911	0.00929198	Ube2j1/Fyn/Selenos/Ormdl3/Sar1a/Gorasp1/Ttc7b/Ap1s2/Gpm6b/Kpna6/Supt6h/Pcm1/Ppfia1/Syne3/Pola2/Camsap3/Vps33a/Tmed4/Tbc1d8b/Golph3l/Map2k1/Ctcf/Hnrnpa2b1/Cntln/Twf2/Cnpy4/Kptn/Fam91a1/Thoc3/Ap1s1/Vps18/Sh3pxd2b/Nedd1/Sec23b/Tmed11/Spcs3/Rabgap1l/Hectd1/RGD1304728/Rab23/Arntl/Tmed7/Scrib/Fcho2/Emc4/Agrn/Jsrp1/Pex13/Srp9/Copz1/Crocc/Numb/Hdgf/Ubac2/Cd2ap/Wasl/Afdn/Vti1a/Hnrnpm/Washc5/Ssr3/Ndc80/Lon…	120
GO:0031329	regulation of cellular catabolic process	61/856	774/18643	1.71645	2.7e-05	0.00955859	0.00948633	Ube2j1/Ormdl3/Usp19/Usp14/Ufl1/Slc25a12/Larp4b/Smarcc1/Map2k1/Zc3h18/Samd4b/Sh3d19/Rptor/Ythdf3/Foxk2/Dhx36/Ubqln4/Pithd1/Ddx49/Ubac2/Hnrnpm/Zc3hav1/Lonp2/Bax/Pabpc4/Pip4k2c/Plin5/Gpx1/Alad/Ophn1/Npm1/Csnk2a1/Ptpn1/Il6/Mapk3/Pgam1/Rida/Gabarapl2/Cirbp/Sumo2/Rps7/Ybx1/Ctsc/Psen1/Scarb1/Slc25a5/Usp10/Pdcl3/Sumo1/Cptp/Cd81/Fam192a/Pttg1ip/Ikbkg/Ube2v2/Hdac4/Sdcbp/Hnrnpd/Dap/Tsc1/Mtdh	61
GO:0034248	regulation of cellular amide metabolic process	38/856	409/18643	2.0235	3.1e-05	0.0107412	0.0104045	Ormdl3/Nck1/Pkm/Itga2/Rps9/Larp4b/Mrps27/Cnot10/Samd4b/Eif1/Sepsecs/Ddx6/Ythdf3/Tcof1/Dhx36/Nck2/Srp9/Smpd3/Dph6/Ptgfrn/LOC683897/Bank1/Dapk3/Npm1/Il6/Mapk3/Igfbp5/Pgam1/Nolc1/Rida/Cirbp/Ybx1/Rbm8a/Klhl25/Dph2/Eif2b5/Hnrnpd/Tsc1	38
GO:1903573	negative regulation of response to endoplasmic reticulum stress	11/856	55/18643	4.35584	3.4e-05	0.0112998	0.011041	Ube2j1/Selenos/Nck1/Usp14/Ufl1/Nck2/Ubac2/Ptpn1/Tmbim6/Hyou1/Ikbkg	11
GO:0048519	negative regulation of biological process	301/856	5402/18643	1.21354	3.4e-05	0.0112998	0.011041	Fry/Asph/Alg13/Ube2j1/Nelfe/Mlip/Fyn/Snx12/Selenos/Ormdl3/Ptprf/Cd47/Ccdc8/Kcnc4/Dpp4/Nck1/Sar1a/Top2a/Tbx22/LOC103689968/Rfc1/Usp19/Usp14/Gorasp1/Grb10/Sptan1/Srgap2/Gpm6b/Mcc/Supt6h/Ctdp1/Pcm1/Bclaf1/Ufl1/Slc25a12/Gpam/Aqp1/Ppfia1/Amfr/Brip1/Larp4b/Rreb1/Plcl1/Camsap3/Lyar/Hist1h1c/Cnot10/Trpc1/Ctsh/Smarcc1/Sde2/Dcaf1/Gfpt1/Parpbp/Map2k1/Ctcf/Aldh1a1/F12/Cebpa/Srpk1/Mta1/Pde4d/Exosc2/Samd4b/Tpp…	301
GO:1903363	negative regulation of cellular protein catabolic process	14/856	86/18643	3.54545	3.5e-05	0.0113995	0.0112441	Ube2j1/Usp19/Usp14/Smarcc1/Ubac2/Alad/Ophn1/Csnk2a1/Gabarapl2/Rps7/Psen1/Pdcl3/Fam192a/Sdcbp	14
GO:0043170	macromolecule metabolic process	492/856	9477/18643	1.13067	3.9e-05	0.0122138	0.0120148	Fry/Asph/Ebna1bp2/Alg13/Cstf3/Gspt2/Ube2j1/Fkbp10/Nelfe/Mlip/Fyn/Snx12/Csnk1g3/Isca1/Selenos/Ppp2r2d/Mef2d/Ormdl3/Ptprf/Pisd/Tfcp2/Ppp6r1/Dpp4/Trmt5/Nck1/Top2a/Tbx22/Psmb7/Mrps18b/Mink1/Heatr1/Pkm/Prkab2/Rfc1/Usp19/Usp14/Cdc40/Man2a2/Gorasp1/Kcmf1/Med13l/Wbp11/Pxn/Cpd/Grb10/P4ha2/Brd4/Kpna6/Usp9y/Ubxn6/Papola/Psma6/Supt6h/Ctdp1/LOC102553099/Bclaf1/Ufl1/Sprr1b/LOC100910506/Wtap/Aqp1/Amfr/Itga2/Bri…	492
GO:0034470	ncRNA processing	37/856	398/18643	2.0247	3.9e-05	0.0122138	0.0120148	Ebna1bp2/Trmt5/Heatr1/Wbp11/Lyar/Eri3/Exosc2/Hnrnpa2b1/Hsd17b10/Ddx27/Bud23/Rexo4/Znhit6/Mphosph6/Urm1/Pdcd11/Ints5/Rpp30/Exosc6/Dhx37/Exosc4/Ddx49/Mrto4/LOC365839/Prkra/Brix1/Rrp12/Rps6/Npm1/Il6/Rps7/Kti12/Thg1l/Clp1/Tprkb/Ddx18/Sart1	37
GO:0006508	proteolysis	121/856	1854/18643	1.4214	4e-05	0.0122906	0.0121977	Asph/Ube2j1/Fyn/Snx12/Selenos/Pisd/Dpp4/Psmb7/Usp19/Usp14/Cpd/Usp9y/Ubxn6/Psma6/Ufl1/Aqp1/Amfr/Ltbp4/Ctsh/Smarcc1/Sde2/F12/Mta1/Perp/Anapc2/Ube2r2/Ncstn/Sh3d19/Spcs3/Dpp8/Cops6/Rnf121/Klk5/Rab23/Arntl/Anapc4/Cbl/Clca2/Rmnd5a/Klk7/Pamr1/Inpp5b/Npepl1/Ubqln4/Abraxas2/Ubr3/Prcp/Pithd1/Plgrkt/Psmd7/Ubac2/Cd2ap/Smurf2/Lonp2/Capn6/Adam17/Serpina12/Psmb5/Bax/Psmb4/Grn/LOC296235/Gpx1/Pcolce/Dpp3/Casp7/Pr…	121
GO:0046700	heterocycle catabolic process	46/856	544/18643	1.84162	5.1e-05	0.0153803	0.0148828	Pkm/Slc25a12/Larp4b/Mtap/Cnot10/Cdadc1/Pde4d/Zc3h18/Exosc2/Samd4b/Rexo4/Dnase1l2/Dna2/Trir/Ythdf3/Aldh1l2/Exog/Exosc6/Lsm1/Nt5c/Foxk2/Dhx36/Exosc4/Ddx49/Mrto4/Hnrnpm/Magohb/Fbh1/Zc3hav1/Bax/Pabpc4/Eno2/Npm1/Il6/Pgam1/Rida/Cirbp/Ybx1/Psen1/Rbm8a/Nudt3/Ogdh/Ugt1a1/Hdac4/Hnrnpd/Dnase2	46
GO:1901361	organic cyclic compound catabolic process	49/856	596/18643	1.79057	6e-05	0.0177655	0.0169136	Pkm/Slc25a12/Larp4b/Mtap/Cnot10/Cdadc1/Pde4d/Zc3h18/Exosc2/Samd4b/Rexo4/Tomt/Dnase1l2/Dna2/Trir/Ythdf3/Aldh1l2/Exog/Exosc6/Lsm1/Nt5c/Foxk2/Dhx36/Exosc4/Ddx49/Mrto4/Hnrnpm/Magohb/Fbh1/Zc3hav1/Bax/Pabpc4/Eno2/Qdpr/Npm1/Il6/Pgam1/Rida/Cirbp/Ybx1/Psen1/Scarb1/Rbm8a/Nudt3/Ogdh/Ugt1a1/Hdac4/Hnrnpd/Dnase2	49
GO:0009894	regulation of catabolic process	67/856	901/18643	1.61954	6.7e-05	0.0194838	0.0184001	Ube2j1/Fyn/Snx12/Ormdl3/Usp19/Usp14/Ufl1/Slc25a12/Larp4b/Smarcc1/Map2k1/Zc3h18/Samd4b/Sh3d19/Rptor/Ythdf3/Arntl/Foxk2/Dhx36/Ubqln4/Pithd1/Ddx49/Ubac2/Hnrnpm/Smurf2/Zc3hav1/Lonp2/Bax/Pabpc4/Pip4k2c/Plin5/Gpx1/Alad/Ophn1/Npm1/Csnk2a1/Ptpn1/Il6/Mapk3/Pgam1/Rida/Egln1/Gabarapl2/Cirbp/Sumo2/Rps7/Ybx1/Ctsc/Psen1/Scarb1/Slc25a5/Usp10/Serpinb1a/Pdcl3/Sumo1/Cptp/Cd81/Fam192a/Pttg1ip/Ikbkg/Ube2v2/Hdac4/Sdc…	67
GO:1902235	regulation of endoplasmic reticulum stress-induced intrinsic apoptotic sign...	8/856	32/18643	5.4448	7.5e-05	0.0214276	0.0200078	Selenos/Nck1/Nck2/Ptpn1/Tmbim6/Serinc3/Hyou1/Ikbkg	8
GO:0018208	peptidyl-proline modification	11/856	60/18643	3.99285	7.8e-05	0.0215293	0.0205873	Fkbp10/P4ha2/Fkbp7/Ppih/Fkbp2/Egln1/Ntmt1/Fkbp1a/Fkbp9/Ppic/Prdx4	11
GO:0031124	mRNA 3'-end processing	11/856	60/18643	3.99285	7.8e-05	0.0215293	0.0205873	Nelfe/Papola/Virma/Dhx36/Rprd1a/Scaf8/Wdr33/Cdc73/Paf1/Clp1/Cpsf7	11
GO:1905897	regulation of response to endoplasmic reticulum stress	14/856	93/18643	3.27859	8.4e-05	0.022799	0.02171	Ube2j1/Selenos/Nck1/Usp19/Usp14/Ufl1/Nck2/Ubac2/Bax/Ptpn1/Tmbim6/Serinc3/Hyou1/Ikbkg	14
GO:0051649	establishment of localization in cell	130/856	2057/18643	1.37642	8.8e-05	0.0234931	0.0224329	Ube2j1/Fyn/Snx12/Vta1/Trappc4/Selenos/Kcnc4/Sar1a/Ap1s2/Gpm6b/Kpna6/Ubxn6/Supt6h/Pcm1/Syne3/Unc13b/Pola2/Camsap3/Vps33a/Trpc1/Tmed4/Tbc1d8b/Nectin2/Map2k1/Pde4d/Tmem38a/Hnrnpa2b1/Trappc5/Klc2/Fam91a1/Thoc3/Ap1s1/Vps18/Sec23b/Tmed11/Spcs3/Rabgap1l/Tmem167a/Bloc1s1/Rab23/Arntl/Tmed7/Dync1i2/Cbl/Scrib/Fcho2/Jsrp1/Pex13/Srp9/Copz1/Synj1/Cert1/Trpm2/Eipr1/Numb/Ubac2/Map6/Wasl/Vti1a/Akap13/Ssr3/Ndc80/L…	130
GO:0030163	protein catabolic process	70/856	963/18643	1.58312	9.3e-05	0.0242983	0.0233092	Ube2j1/Fyn/Snx12/Selenos/Pisd/Psmb7/Usp19/Usp14/Usp9y/Ubxn6/Psma6/Ufl1/Amfr/Ctsh/Smarcc1/Mta1/Anapc2/Ube2r2/Sh3d19/Rnf121/Arntl/Anapc4/Cbl/Rmnd5a/Ubqln4/Ubr3/Pithd1/Psmd7/Ubac2/Cd2ap/Smurf2/Lonp2/Psmb5/Psmb4/Grn/Gpx1/Alad/Ctsl/Ophn1/Psma1/Csnk2a1/Psma4/Psmb8/Psmb6/Psmb9/Psmb3/Psmb2/Egln1/Gabarapl2/Ube2d3/Sumo2/Rps7/Lypla1/Ctsc/Psen1/Usp10/Dnajc10/Serpinb1a/Pdcl3/Klhl25/Psmb10/Dnajb12/Sumo1/Cd81/F…	70
GO:0043161	proteasome-mediated ubiquitin-dependent protein catabolic process	37/856	415/18643	1.94176	9.4e-05	0.0242983	0.023481	Ube2j1/Selenos/Psmb7/Usp19/Usp14/Psma6/Ufl1/Amfr/Smarcc1/Mta1/Rnf121/Arntl/Anapc4/Rmnd5a/Ubqln4/Ubr3/Psmd7/Cd2ap/Smurf2/Psmb5/Psmb4/Psma1/Psma4/Psmb8/Psmb6/Psmb9/Psmb3/Psmb2/Ube2d3/Sumo2/Psen1/Dnajc10/Psmb10/Dnajb12/Sumo1/Ube2v2/Sdcbp	37
GO:0048523	negative regulation of cellular process	272/856	4875/18643	1.21517	9.7e-05	0.0245528	0.0239893	Fry/Asph/Alg13/Ube2j1/Nelfe/Mlip/Fyn/Snx12/Selenos/Ormdl3/Ptprf/Cd47/Ccdc8/Kcnc4/Dpp4/Nck1/Sar1a/Top2a/Tbx22/LOC103689968/Rfc1/Usp19/Usp14/Gorasp1/Grb10/Sptan1/Srgap2/Mcc/Supt6h/Ctdp1/Pcm1/Bclaf1/Ufl1/Slc25a12/Gpam/Aqp1/Ppfia1/Amfr/Brip1/Larp4b/Rreb1/Camsap3/Lyar/Hist1h1c/Cnot10/Trpc1/Ctsh/Smarcc1/Sde2/Dcaf1/Gfpt1/Parpbp/Map2k1/Ctcf/Cebpa/Mta1/Pde4d/Samd4b/Tppp/Gdf3/Tmem38a/Hnrnpa2b1/Prkrip1/Twf2…	272
GO:0000737	DNA catabolic process, endonucleolytic	7/856	25/18643	6.09818	9.8e-05	0.0245528	0.0241566	Rexo4/Dnase1l2/Exog/Fbh1/Bax/Il6/Dnase2	7
GO:0022411	cellular component disassembly	37/856	417/18643	1.93245	0.0001	0.0246742	0.0244877	Asph/Gspt2/Dpp4/Top2a/LOC103689968/Sptan1/Ufl1/Camsap3/Vps33a/Smarcc1/Map1s/Grwd1/Twf2/Sh3pxd2b/Smarcd1/Klk5/Exog/Ubqln4/Kif9/Synj1/Scaf8/Lima1/Ngef/Bax/Ppp1r9b/Clip2/Il6/Cfl1/Gabarapl2/Mtpn/Slc25a5/Wdr45b/Atg12/Trim54/Vps16/Pex14/Dnase2	37
GO:0033036	macromolecule localization	172/856	2877/18643	1.30206	0.00011	0.0263434	0.0261442	Ube2j1/Fyn/Snx12/Vta1/Selenos/Ormdl3/Cuta/Sar1a/Gorasp1/Ttc7b/Ap1s2/Gpm6b/Osbpl6/Kpna6/Mcc/Supt6h/Pcm1/Ufl1/Osbpl1a/Ppfia1/Abca9/Itga2/Syne3/Unc13b/Pola2/Camsap3/Vps33a/Pnpla8/Tmed4/Tbc1d8b/Golph3l/Map2k1/Ctcf/Exosc2/Hnrnpa2b1/Cntln/Twf2/Znhit6/Cnpy4/C1qtnf3/Kptn/Fam91a1/Thoc3/Cog8/Ap1s1/Vps18/Tomt/Sh3pxd2b/Nedd1/Sec23b/Rptor/Tmed11/Spcs3/Esyt2/Rabgap1l/Tmem167a/Hectd1/RGD1304728/Rab23/Arntl/Tmed…	172
GO:0030032	lamellipodium assembly	12/856	73/18643	3.58014	0.00011	0.0263434	0.0261442	Nck1/Pxn/Srgap2/Aqp1/Twf2/Parvb/Arhgef6/Nck2/Sh2b1/Cfl1/Nup85/Hdac4	12
GO:0006886	intracellular protein transport	67/856	924/18643	1.57923	0.00014	0.03257	0.0318251	Ube2j1/Fyn/Selenos/Sar1a/Ap1s2/Kpna6/Supt6h/Pcm1/Pola2/Camsap3/Vps33a/Tmed4/Tbc1d8b/Hnrnpa2b1/Fam91a1/Thoc3/Ap1s1/Vps18/Sec23b/Tmed11/Spcs3/Rabgap1l/Rab23/Arntl/Tmed7/Scrib/Pex13/Srp9/Copz1/Ubac2/Vti1a/Ssr3/Lonp2/Apod/LOC100359600/Cd74/Txn/Npm1/Hras/Ptpn1/Il6/Nolc1/Cfl1/Arf3/Psen1/Nup85/Chchd4/Stam2/Stom/Tram1/Mief1/LOC100362432/Cd81/Nfkbia/Vps16/Pex14/Thoc5/Nup35/Zfand6/Pttg1ip/Arl6ip1/Rab27b/St…	67
GO:0046907	intracellular transport	105/856	1611/18643	1.4195	0.00014	0.03257	0.0318251	Ube2j1/Fyn/Snx12/Vta1/Trappc4/Selenos/Sar1a/Ap1s2/Kpna6/Ubxn6/Supt6h/Pcm1/Syne3/Unc13b/Pola2/Camsap3/Vps33a/Tmed4/Tbc1d8b/Map2k1/Hnrnpa2b1/Trappc5/Klc2/Fam91a1/Thoc3/Ap1s1/Vps18/Sec23b/Tmed11/Spcs3/Rabgap1l/Tmem167a/Bloc1s1/Rab23/Arntl/Tmed7/Dync1i2/Cbl/Scrib/Pex13/Srp9/Copz1/Synj1/Cert1/Eipr1/Ubac2/Map6/Wasl/Vti1a/Akap13/Ssr3/Lonp2/Npc2/RGD1566265/Hrc/Apod/Atp9a/LOC100359600/Cd74/Txn/Npm1/Hras/P…	105
GO:0034660	ncRNA metabolic process	44/856	537/18643	1.78452	0.00015	0.0344049	0.0336104	Ebna1bp2/Trmt5/Heatr1/Wbp11/Lyar/Lars2/Eri3/Exosc2/Hnrnpa2b1/Hsd17b10/Ddx27/Bud23/Rexo4/Znhit6/Sepsecs/Mphosph6/Urm1/Trir/Pdcd11/Ints5/Rpp30/Exosc6/Dhx37/Tcof1/Exosc4/Ddx49/Mrto4/LOC365839/Prkra/Brix1/Rrp12/Rps6/Npm1/Hras/Il6/Nolc1/Rps7/Kti12/Pars2/Thg1l/Clp1/Tprkb/Ddx18/Sart1	44
GO:0031330	negative regulation of cellular catabolic process	27/856	274/18643	2.14613	0.00016	0.0361889	0.0353452	Ube2j1/Usp19/Usp14/Slc25a12/Larp4b/Smarcc1/Foxk2/Dhx36/Ubqln4/Ubac2/Plin5/Alad/Ophn1/Csnk2a1/Gabarapl2/Cirbp/Rps7/Ybx1/Psen1/Pdcl3/Cptp/Fam192a/Hdac4/Sdcbp/Hnrnpd/Dap/Tsc1	27
GO:0051128	regulation of cellular component organization	163/856	2726/18643	1.30228	0.00017	0.0374115	0.0370318	Asph/Nelfe/Fyn/Snx12/Ptprf/Pisd/Cd47/Ccdc8/Dpp4/Nck1/Sar1a/Top2a/Dock11/Phldb1/Gorasp1/Pxn/Brd4/Palmd/Sptan1/Gpm6b/Supt6h/Ctdp1/Bclaf1/Aqp1/Ppfia1/Itga2/Rreb1/Syne3/Arpc5/Camsap3/Lyar/Hist1h1c/Ssbp1/Map2k1/Ctcf/Map1s/Exosc2/Tppp/Hnrnpa2b1/Twf2/Sh3yl1/Anapc2/Limd1/Sh3d19/Sh3pxd2b/Stxbp6/Rptor/Ephb3/H1fx/Med25/Parvb/Mcm2/Rps6ka4/Paxip1/Kdm2a/Dync1i2/Anapc4/Cbl/Scrib/Agrn/Dhx36/Nck2/Ubqln4/Exosc4/Ki…	163
GO:0006378	mRNA polyadenylation	9/856	45/18643	4.35584	0.00017	0.0374115	0.0370318	Nelfe/Papola/Virma/Scaf8/Wdr33/Cdc73/Paf1/Clp1/Cpsf7	9
GO:1903311	regulation of mRNA metabolic process	26/856	261/18643	2.16958	0.00018	0.039084	0.0386721	Nelfe/Papola/Supt6h/Wtap/Larp4b/Srpk1/Samd4b/Hnrnpa2b1/Ythdf3/Virma/Dhx36/Hnrnpm/Cdc73/Zc3hav1/Pabpc4/Safb2/Npm1/Rida/Cirbp/Ybx1/Rbm8a/Srsf10/Paf1/Cpsf7/Celf2/Hnrnpd	26
GO:0043631	RNA polyadenylation	9/856	46/18643	4.26115	0.00021	0.0444136	0.0433336	Nelfe/Papola/Virma/Scaf8/Wdr33/Cdc73/Paf1/Clp1/Cpsf7	9
GO:0031440	regulation of mRNA 3'-end processing	7/856	28/18643	5.4448	0.00021	0.0444136	0.0433336	Nelfe/Papola/Virma/Dhx36/Cdc73/Paf1/Cpsf7	7
GO:0032269	negative regulation of cellular protein metabolic process	77/856	1116/18643	1.50269	0.00022	0.0453506	0.0448065	Fry/Ube2j1/Fyn/Snx12/Nck1/Usp19/Usp14/Supt6h/Ufl1/Aqp1/Cnot10/Smarcc1/Pde4d/Samd4b/Tppp/Prkrip1/Ddx6/Rptor/Ythdf3/Rab23/Cbl/Dhx36/Nck2/Srp9/Hmg20b/Hhatl/Ubac2/Ranbp9/Ptgfrn/Rapgef1/Ppp2r5d/Serpina12/Bax/LOC296235/Bank1/Gpx1/Ppp1r9b/Dapk3/Cstb/Serpina3k/Alad/Ophn1/Npm1/A1i3/Csnk2a1/Ptpn1/Il6/Igfbp5/Cd59/Serpinh1/Cav3/Rida/Gabarapl2/Cirbp/Rps7/Ncs1/Ybx1/Psen1/Dnajc10/Serpinb1a/Pdcl3/Rarres1/Crkl/Ph…	77
GO:0009892	negative regulation of metabolic process	176/856	2995/18643	1.27985	0.00022	0.0453506	0.0448065	Fry/Ube2j1/Nelfe/Mlip/Fyn/Snx12/Selenos/Ormdl3/Ccdc8/Nck1/Tbx22/Rfc1/Usp19/Usp14/Grb10/Supt6h/Bclaf1/Ufl1/Slc25a12/Aqp1/Brip1/Larp4b/Rreb1/Plcl1/Camsap3/Lyar/Hist1h1c/Cnot10/Smarcc1/Dcaf1/Gfpt1/Parpbp/Map2k1/Ctcf/Aldh1a1/Cebpa/Mta1/Pde4d/Exosc2/Samd4b/Tppp/Hnrnpa2b1/Prkrip1/Hif1an/C1qtnf3/Anapc2/Limd1/Ddx6/Rptor/H1fx/Ythdf3/Med25/Rab23/Arntl/Kdm2a/Cbl/Exosc6/Lsm1/Hist2h2ab/H2afx/Foxk2/Dhx36/Nck2/…	176
GO:1901799	negative regulation of proteasomal protein catabolic process	10/856	57/18643	3.82091	0.00024	0.048855	0.0476404	Ube2j1/Usp19/Usp14/Smarcc1/Ubac2/Alad/Ophn1/Gabarapl2/Fam192a/Sdcbp	10
GO:0030162	regulation of proteolysis	60/856	820/18643	1.5936	0.00025	0.0502623	0.0490042	Asph/Ube2j1/Fyn/Snx12/Usp19/Usp14/Ufl1/Aqp1/Ltbp4/Ctsh/Smarcc1/F12/Perp/Ncstn/Sh3d19/Rab23/Inpp5b/Ubqln4/Pithd1/Plgrkt/Ubac2/Serpina12/Bax/Grn/LOC296235/Gpx1/Pcolce/Cstb/Serpina3k/Alad/Ophn1/A1i3/Csnk2a1/Il6/Cd59/Psmb8/Psmb9/Serpinh1/Cfl1/Gabarapl2/Sumo2/Rps7/Ctsc/Psen1/Serpinb1a/Pdcl3/Fam162a/Rarres1/Sumo1/Serpina3m/Fam192a/Serpinb9/Serpinb6a/Ube2v2/Arl6ip1/Serpinb10/Sdcbp/Adrm1/Dap/Bcl10	60
GO:0043603	cellular amide metabolic process	90/856	1361/18643	1.44021	0.00028	0.0556073	0.0528979	Gspt2/Ormdl3/Nck1/Mrps18b/Pkm/Cpd/Gpam/Itga2/Rps9/Larp4b/Gpx3/Mrps27/Cnot10/Ctsh/Lars2/Cebpa/Rpl36/Samd4b/Eif1/Sepsecs/Ncstn/Chchd1/Mettl17/Ddx6/RGD1562107/Spcs3/Ythdf3/Aldh1l2/Acss1/Tma7/Tcof1/Dhx36/Nck2/Srp9/Smpd3/Srbd1/Cert1/Mrpl32/Dph6/Mrps6/Ptgfrn/Acss2/LOC683897/Bank1/Gpx1/Rps6/Acot2/Dapk3/Rpl35a/Ctsl/Gstm2/Npm1/Rpl9/Il6/Mapk3/Gstk1/Igfbp5/Pgam1/Rpl29/Nolc1/Gss/Asns/Rida/Cirbp/Rpl37a-ps1/Rp…	90
GO:0006511	ubiquitin-dependent protein catabolic process	48/856	622/18643	1.68071	0.00031	0.0608235	0.0565196	Ube2j1/Selenos/Psmb7/Usp19/Usp14/Usp9y/Psma6/Ufl1/Amfr/Smarcc1/Mta1/Anapc2/Ube2r2/Rnf121/Arntl/Anapc4/Cbl/Rmnd5a/Ubqln4/Ubr3/Psmd7/Cd2ap/Smurf2/Psmb5/Psmb4/Psma1/Csnk2a1/Psma4/Psmb8/Psmb6/Psmb9/Psmb3/Psmb2/Ube2d3/Sumo2/Rps7/Psen1/Usp10/Dnajc10/Pdcl3/Klhl25/Psmb10/Dnajb12/Sumo1/Rnf114/Ube2v2/Sdcbp/Adrm1	48
GO:0016072	rRNA metabolic process	26/856	271/18643	2.08952	0.00033	0.0629193	0.0587966	Ebna1bp2/Heatr1/Wbp11/Lyar/Eri3/Exosc2/Ddx27/Bud23/Rexo4/Znhit6/Mphosph6/Trir/Pdcd11/Exosc6/Dhx37/Tcof1/Exosc4/Ddx49/Mrto4/Brix1/Rrp12/Rps6/Npm1/Rps7/Ddx18/Sart1	26
GO:0008104	protein localization	150/856	2509/18643	1.30206	0.00033	0.0629193	0.0587966	Ube2j1/Fyn/Snx12/Vta1/Selenos/Ormdl3/Cuta/Sar1a/Gorasp1/Ttc7b/Ap1s2/Gpm6b/Kpna6/Mcc/Supt6h/Pcm1/Ufl1/Ppfia1/Itga2/Syne3/Unc13b/Pola2/Camsap3/Vps33a/Tmed4/Tbc1d8b/Golph3l/Map2k1/Ctcf/Hnrnpa2b1/Cntln/Twf2/Cnpy4/C1qtnf3/Kptn/Fam91a1/Thoc3/Cog8/Ap1s1/Vps18/Tomt/Sh3pxd2b/Nedd1/Sec23b/Rptor/Tmed11/Spcs3/Rabgap1l/Tmem167a/Hectd1/RGD1304728/Rab23/Arntl/Tmed7/Scrib/Fcho2/Emc4/Agrn/Jsrp1/Pex13/Srp9/Copz1/C…	150
GO:0042177	negative regulation of protein catabolic process	16/856	131/18643	2.66006	0.00034	0.0629193	0.0598967	Ube2j1/Fyn/Snx12/Usp19/Usp14/Smarcc1/Ubac2/Alad/Ophn1/Csnk2a1/Gabarapl2/Rps7/Psen1/Pdcl3/Fam192a/Sdcbp	16
GO:0018126	protein hydroxylation	7/856	30/18643	5.08181	0.00034	0.0629193	0.0598967	Asph/Fkbp10/P4ha2/Hif1an/Egln1/P3h4/Prdx4	7
GO:0034641	cellular nitrogen compound metabolic process	349/856	6571/18643	1.15674	0.00034	0.0629193	0.0598967	Ebna1bp2/Cstf3/Gspt2/Nelfe/Nt5c3b/Mlip/LOC100912599/Mef2d/Ormdl3/Cd47/Tfcp2/Trmt5/Nck1/Top2a/Tbx22/Coa6/Mrps18b/Heatr1/Pkm/Fcsk/Rfc1/Ndufa8/Cdc40/Med13l/Wbp11/Pxn/Cpd/Brd4/Kpna6/Papola/Psma6/Supt6h/Ctdp1/Bclaf1/Ufl1/Slc25a12/Wtap/Gpam/Amfr/Itga2/Brip1/Rps9/Srrm1/Larp4b/Rreb1/Gpx3/Pola2/Mtap/Lyar/Hist1h1c/Mrps27/Ssbp1/Cnot10/Ctsh/Uqcr10/Smarcc1/Lars2/Sde2/Cdadc1/Dcaf1/Dyrk1b/Gfpt1/Parpbp/Map2k1/Ct…	349
GO:0010605	negative regulation of macromolecule metabolic process	161/856	2728/18643	1.28536	0.00036	0.065494	0.0620243	Fry/Ube2j1/Nelfe/Mlip/Fyn/Snx12/Selenos/Nck1/Tbx22/Rfc1/Usp19/Usp14/Grb10/Supt6h/Bclaf1/Ufl1/Aqp1/Brip1/Larp4b/Rreb1/Lyar/Hist1h1c/Cnot10/Smarcc1/Dcaf1/Gfpt1/Parpbp/Map2k1/Ctcf/Cebpa/Mta1/Pde4d/Exosc2/Samd4b/Tppp/Hnrnpa2b1/Prkrip1/Hif1an/Anapc2/Limd1/Ddx6/Rptor/H1fx/Ythdf3/Med25/Rab23/Arntl/Kdm2a/Cbl/Exosc6/Lsm1/Hist2h2ab/H2afx/Foxk2/Dhx36/Nck2/Ubqln4/Nab2/Exosc4/Srp9/Hmg20b/Smpd3/Hhatl/H2afv/Hdg…	161
GO:0009725	response to hormone	87/856	1318/18643	1.43763	0.00037	0.065494	0.0630534	Fyn/Ptprf/Nck1/Top2a/Pkm/Pxn/Grb10/Ufl1/Tpmt/Gpam/Aqp1/Itga2/Brip1/Gpx3/Mtap/Ctsh/Smarcc1/Gfpt1/Map2k1/Aldh1a1/Cebpa/Arid1b/Hnrnpa2b1/Rbbp4/Vps18/Ncoa5/Cyc1/Arntl/Cbl/Agrn/Prcp/Vldlr/Akap13/Nap1l1/Wbp2/Serpina12/Fzd1/Bax/Grn/Pip4k2c/Safb2/Gpx1/Rps6/Ppp1r9b/Acot2/Arpc1b/Rbp4/Cd4/Alad/Ctsl/Eno2/Gstm2/Txn/Qdpr/Aldh2/Npm1/Sts/Csnk2a1/Ptpn1/Il6/Igfbp5/Tgfbr3/Sord/Igfals/Cfl1/Asns/Jund/Ucp2/Rpl32/Ybx1/…	87
GO:0046368	GDP-L-fucose metabolic process	3/856	4/18643	16.3344	0.00037	0.065494	0.0630534	Fcsk/Fut8/Gmds	3
GO:1903898	negative regulation of PERK-mediated unfolded protein response	3/856	4/18643	16.3344	0.00037	0.065494	0.0630534	Nck1/Nck2/Ptpn1	3
GO:0043902	positive regulation of multi-organism process	20/856	187/18643	2.32933	0.00039	0.0668542	0.0650457	Top2a/Kpna6/Ctdp1/Unc13b/Srpk1/Klk5/Ppih/Klk7/Smurf2/Prf1/Grn/Cd4/Cd74/Mapk3/Cfl1/Pfn1/Notch1/Stom/Hdac4/Stau1	20
GO:0050684	regulation of mRNA processing	17/856	146/18643	2.53593	0.00039	0.0668542	0.0650457	Nelfe/Papola/Supt6h/Wtap/Srpk1/Hnrnpa2b1/Virma/Dhx36/Cdc73/Safb2/Npm1/Cirbp/Rbm8a/Srsf10/Paf1/Cpsf7/Celf2	17
GO:0044260	cellular macromolecule metabolic process	424/856	8183/18643	1.12848	0.00039	0.0668542	0.0650457	Fry/Asph/Alg13/Gspt2/Ube2j1/Fkbp10/Nelfe/Mlip/Fyn/Snx12/Csnk1g3/Selenos/Ppp2r2d/Mef2d/Ptprf/Pisd/Tfcp2/Ppp6r1/Trmt5/Nck1/Top2a/Tbx22/Psmb7/Mrps18b/Mink1/Heatr1/Pkm/Prkab2/Rfc1/Usp19/Usp14/Man2a2/Gorasp1/Kcmf1/Med13l/Wbp11/Pxn/Grb10/P4ha2/Brd4/Kpna6/Usp9y/Ubxn6/Psma6/Supt6h/Ctdp1/LOC102553099/Bclaf1/Ufl1/Sprr1b/LOC100910506/Wtap/Aqp1/Amfr/Itga2/Brip1/Rps9/Larp4b/Rreb1/Plcl1/Pola2/Lyar/Hist1h1c/Mrp…	424
GO:0060347	heart trabecula formation	5/856	15/18643	7.25974	0.00041	0.068397	0.0669549	Rbp4/Tgfbr3/Cav3/Egln1/Fkbp1a	5
GO:2001242	regulation of intrinsic apoptotic signaling pathway	19/856	174/18643	2.37819	0.00042	0.068397	0.0678799	Selenos/Nck1/Bclaf1/Map2k1/Nck2/Fbh1/Ybx3/Prkra/Bax/Gpx1/Cd74/Ptpn1/Tmbim6/Rps7/Nono/Serinc3/Hyou1/Pttg1ip/Ikbkg	19
GO:0006308	DNA catabolic process	7/856	31/18643	4.91789	0.00042	0.068397	0.0678799	Rexo4/Dnase1l2/Exog/Fbh1/Bax/Il6/Dnase2	7
GO:0045454	cell redox homeostasis	7/856	31/18643	4.91789	0.00042	0.068397	0.0678799	Selenos/Txnrd2/Krit1/Gpx1/Txn/Il6/Prdx4	7
GO:0043632	modification-dependent macromolecule catabolic process	49/856	647/18643	1.64943	0.00042	0.068397	0.0678799	Ube2j1/Selenos/Psmb7/Usp19/Usp14/Usp9y/Psma6/Ufl1/Amfr/Smarcc1/Mta1/Exosc2/Anapc2/Ube2r2/Rnf121/Arntl/Anapc4/Cbl/Rmnd5a/Ubqln4/Ubr3/Psmd7/Cd2ap/Smurf2/Psmb5/Psmb4/Psma1/Csnk2a1/Psma4/Psmb8/Psmb6/Psmb9/Psmb3/Psmb2/Ube2d3/Sumo2/Rps7/Psen1/Usp10/Dnajc10/Pdcl3/Klhl25/Psmb10/Dnajb12/Sumo1/Rnf114/Ube2v2/Sdcbp/Adrm1	49
GO:0009895	negative regulation of catabolic process	29/856	324/18643	1.94937	0.00049	0.0790064	0.0768618	Ube2j1/Fyn/Snx12/Usp19/Usp14/Slc25a12/Larp4b/Smarcc1/Foxk2/Dhx36/Ubqln4/Ubac2/Plin5/Alad/Ophn1/Csnk2a1/Gabarapl2/Cirbp/Rps7/Ybx1/Psen1/Pdcl3/Cptp/Fam192a/Hdac4/Sdcbp/Hnrnpd/Dap/Tsc1	29
GO:0019941	modification-dependent protein catabolic process	48/856	636/18643	1.64371	0.00052	0.0830216	0.0805513	Ube2j1/Selenos/Psmb7/Usp19/Usp14/Usp9y/Psma6/Ufl1/Amfr/Smarcc1/Mta1/Anapc2/Ube2r2/Rnf121/Arntl/Anapc4/Cbl/Rmnd5a/Ubqln4/Ubr3/Psmd7/Cd2ap/Smurf2/Psmb5/Psmb4/Psma1/Csnk2a1/Psma4/Psmb8/Psmb6/Psmb9/Psmb3/Psmb2/Ube2d3/Sumo2/Rps7/Psen1/Usp10/Dnajc10/Pdcl3/Klhl25/Psmb10/Dnajb12/Sumo1/Rnf114/Ube2v2/Sdcbp/Adrm1	48
GO:0022613	ribonucleoprotein complex biogenesis	42/856	537/18643	1.7034	0.00056	0.0885398	0.0853299	Ebna1bp2/Heatr1/Wbp11/Lyar/Srpk1/Eri3/Exosc2/Ddx27/Bud23/Rexo4/Znhit6/Mphosph6/Limd1/Mettl17/Ddx6/Ythdf3/Pdcd11/Dhx37/Exosc4/Ramac/Ddx49/Mrto4/Cdc73/Brix1/Rrp12/Rps6/Rpl35a/Npm1/Cirbp/Rps7/Clns1a/Srsf10/Dhx30/Surf6/Noc4l/Clp1/Ddx18/Cpsf7/Sart1/Celf2/Nip7/Tsc1	42
GO:0051248	negative regulation of protein metabolic process	78/856	1171/18643	1.45071	0.00057	0.0892543	0.0865003	Fry/Ube2j1/Fyn/Snx12/Nck1/Usp19/Usp14/Supt6h/Ufl1/Aqp1/Cnot10/Smarcc1/Pde4d/Samd4b/Tppp/Prkrip1/Ddx6/Rptor/Ythdf3/Rab23/Cbl/Dhx36/Nck2/Srp9/Hmg20b/Hhatl/Ubac2/Ranbp9/Ptgfrn/Rapgef1/Ppp2r5d/Serpina12/Bax/LOC296235/Apod/Bank1/Gpx1/Ppp1r9b/Dapk3/Cstb/Serpina3k/Alad/Ophn1/Npm1/A1i3/Csnk2a1/Ptpn1/Il6/Igfbp5/Cd59/Serpinh1/Cav3/Rida/Gabarapl2/Cirbp/Rps7/Ncs1/Ybx1/Psen1/Dnajc10/Serpinb1a/Pdcl3/Rarres1/Cr…	78
GO:0016584	nucleosome positioning	5/856	16/18643	6.806	0.00058	0.0899552	0.0876611	Hist1h1c/Ctcf/H1fx/H1-4/Paf1	5
GO:0048524	positive regulation of viral process	12/856	87/18643	3.00403	0.00061	0.0937156	0.091088	Top2a/Kpna6/Ctdp1/Srpk1/Ppih/Cd4/Cd74/Cfl1/Pfn1/Notch1/Stom/Stau1	12
GO:0007010	cytoskeleton organization	91/856	1414/18643	1.40163	0.00062	0.0943617	0.092212	Dnal1/Cd47/Ccdc8/Pmfbp1/Nck1/Phldb1/Mink1/Pxn/Sptan1/Srgap2/Gpm6b/Pcm1/Plec/Aqp1/Ppfia1/Elmo1/Syne3/Arpc5/Camsap3/Fat1/Tcap/Nectin2/Map1s/Tppp/Cntln/Twf2/Efs/Kptn/Limd1/Sh3d19/Sh3pxd2b/Parvb/RGD1304728/Agrn/Nck2/Abraxas2/Cgn/Map7d1/Smtn/Daam1/Crocc/Arhgap35/Dctn6/Trpm2/Map6/Lima1/Ssh3/Cd2ap/Wasl/Ranbp9/Washc5/Akap13/Spryd3/Kif2a/Ndc80/Llgl1/Capn6/Dync1li1/Dnaaf5/Ppp1r9b/Gas7/Clip2/Arpc1b/Dapk3/Ct…	91
GO:0071453	cellular response to oxygen levels	21/856	209/18643	2.18834	0.00065	0.0980116	0.095531	Usp19/Aqp1/Brip1/Trpc1/Map2k1/Hif1an/Vasn/Cbl/Vldlr/Ddah1/Txn/Npm1/Tmbim6/Egln1/Eef2k/Notch1/Fam162a/Ndufs4/Mief1/Hyou1/Tsc1	21
GO:0033043	regulation of organelle organization	87/856	1344/18643	1.40981	0.00068	0.101594	0.0987725	Nelfe/Pisd/Cd47/Ccdc8/Nck1/Sar1a/Top2a/Phldb1/Pxn/Brd4/Sptan1/Gpm6b/Supt6h/Ppfia1/Arpc5/Camsap3/Hist1h1c/Ssbp1/Map2k1/Ctcf/Map1s/Tppp/Hnrnpa2b1/Twf2/Sh3pxd2b/Stxbp6/H1fx/Mcm2/Rps6ka4/Paxip1/Kdm2a/Anapc4/Agrn/Dhx36/Nck2/Ubqln4/Kif9/Smpd3/Synj1/Crocc/Arhgap35/Trpm2/Numb/Map6/Lima1/Ssh3/Cd2ap/Wasl/Washc5/Akap13/Ndc80/Capn6/Wbp2/Dync1li1/Bax/Grn/Pip4k2c/Sh2b1/Gpx1/Clip2/Arpc1b/Dapk3/Ctsl/Eno2/Npm1/H1…	87
GO:0045184	establishment of protein localization	105/856	1682/18643	1.35958	0.00069	0.102151	0.0998362	Ube2j1/Fyn/Snx12/Vta1/Selenos/Sar1a/Gorasp1/Ap1s2/Gpm6b/Kpna6/Mcc/Supt6h/Pcm1/Itga2/Syne3/Unc13b/Pola2/Camsap3/Vps33a/Tmed4/Tbc1d8b/Golph3l/Hnrnpa2b1/C1qtnf3/Fam91a1/Thoc3/Cog8/Ap1s1/Vps18/Tomt/Sec23b/Rptor/Tmed11/Spcs3/Rabgap1l/Tmem167a/Rab23/Arntl/Tmed7/Scrib/Emc4/Pex13/Srp9/Copz1/Trpm2/Eipr1/Vldlr/Ubac2/Cd2ap/Afdn/Vti1a/Hnrnpm/Ssr3/Lonp2/RGD1566265/Llgl1/Wbp2/Bax/Psmd9/Apod/LOC100359600/Rbp4/C…	105
GO:0006979	response to oxidative stress	42/856	543/18643	1.68458	0.0007	0.102698	0.100892	Fyn/Selenos/Pxdn/Pxn/Aqp1/Gpx3/Pnpla8/Txnrd2/Map2k1/Aldh1a1/Coq7/Adprhl2/Arntl/Msrb3/Smpd3/Fut8/Trpm2/Ndufb4/Hnrnpm/Prkra/Psmb5/Fzd1/Apod/Gpx1/Alad/Txn/Aldh2/Il6/Mapk3/Cfl1/Ucp2/Egln1/Psen1/Chchd4/Nono/Thg1l/Lias/Stau1/Hnrnpd/Atox1/Prdx4/Tsc1	42
GO:0070059	intrinsic apoptotic signaling pathway in response to endoplasmic reticulum ...	10/856	65/18643	3.35065	0.00071	0.103235	0.101939	Selenos/Nck1/Nck2/Bax/Ptpn1/Tmbim6/Dnajc10/Serinc3/Hyou1/Ikbkg	10
GO:0006364	rRNA processing	23/856	240/18643	2.08717	0.00072	0.103763	0.102978	Ebna1bp2/Heatr1/Wbp11/Lyar/Eri3/Exosc2/Ddx27/Bud23/Rexo4/Znhit6/Mphosph6/Pdcd11/Dhx37/Exosc4/Ddx49/Mrto4/Brix1/Rrp12/Rps6/Npm1/Rps7/Ddx18/Sart1	23
GO:0080135	regulation of cellular response to stress	52/856	716/18643	1.58173	0.00075	0.107138	0.106062	Ube2j1/Fyn/Selenos/Ptprf/Nck1/Mink1/Usp19/Usp14/Bclaf1/Ufl1/Amfr/Pnpla8/Parpbp/Map2k1/Mlkl/Paxip1/Arntl/Nck2/Ubqln4/Fut8/Trpm2/Tlr3/Ubac2/Fbh1/Rapgef1/Ybx3/Adam17/Fzd1/Bax/Grn/Gpx1/Ddah1/Cd74/Txn/Npm1/Hras/Ptpn1/Mapk3/Tgfbr3/Cav3/Tmbim6/Ybx1/Nono/Serinc3/Babam1/Rpa2/Hyou1/Thoc5/Pttg1ip/Ikbkg/Ube2v2/Tsc1	52
GO:0044281	small molecule metabolic process	121/856	1993/18643	1.32227	0.00077	0.109039	0.10808	Nt5c3b/Lss/LOC100912599/Coa6/Pkm/Fcsk/Prkab2/Ndufa8/Man2a2/Pgm2/Grb10/P4ha2/Slc25a12/Gpam/Mtap/Pnpla8/Uqcr10/Lars2/Cdadc1/Gfpt1/Map2k1/Aldh1a1/Cebpa/Coq7/Pde4d/Hsd17b10/C1qtnf3/Aasdhppt/Uap1l1/Uck1/Pmm2/Pdxdc1/Cyc1/Tamm41/Rab23/Aldh1l2/Rbks/Nt5c/Abcc10/Foxk2/Uckl1/Acss1/Ppcdc/Inpp5b/Pex13/Cyp2s1/Smpd3/Synj1/Fut8/LOC100361492/Vldlr/Gusb/Lima1/Fggy/Hectd4/Lonp2/Myh3/Alox15b/Serpina12/Pgls/Acss2/Apo…	121
GO:0009226	nucleotide-sugar biosynthetic process	5/856	17/18643	6.40565	0.00079	0.110906	0.110068	Fcsk/Gfpt1/Uap1l1/Pmm2/Gmds	5
GO:0006950	response to stress	219/856	3945/18643	1.20904	0.00085	0.117307	0.116241	Gsdmd/Ube2j1/Fkbp10/Mlip/Fyn/Selenos/Ptprf/Cd47/Dpp4/Nck1/Top2a/Mink1/Pkm/Rfc1/Usp19/Usp14/Pxdn/Stard7/Pxn/Brd4/Kpna6/Ubxn6/Bclaf1/Plec/Ufl1/Gpam/Aqp1/Dsc2/Amfr/Itga2/Brip1/Rreb1/Itgb4/Unc13b/Gpx3/Lyar/Pnpla8/Txnrd2/Slc12a6/Trpc1/Tcap/Sde2/Nectin2/F13b/Lrrc8d/Parpbp/Map2k1/Aldh1a1/F12/Cebpa/Coq7/Mta1/Arid1b/Hif1an/Adprhl2/C1qtnf3/Kptn/Limd1/Vasn/Actr5/Rbbp5/Sgca/Rptor/Faap24/Dna2/Ythdf3/Mlkl/Rnf1…	219
GO:0040029	regulation of gene expression, epigenetic	23/856	243/18643	2.06141	0.00085	0.117307	0.116241	Hist1h1c/Map2k1/Ctcf/Mta1/Hnrnpa2b1/Eif1/Limd1/Smarcd1/Ddx6/H1fx/Hist2h2ab/H2afx/H2afv/Wbp2/Prkra/Gpx1/H1-4/Il6/Ubtf/Hat1/Clp1/Celf2/Hdac4	23
GO:1905462	regulation of DNA duplex unwinding	3/856	5/18643	13.0675	0.0009	0.122137	0.121214	Top2a/Ssbp1/Mcm2	3
GO:1990441	negative regulation of transcription from RNA polymerase II promoter in res...	3/856	5/18643	13.0675	0.0009	0.122137	0.121214	Nck1/Nck2/Tmbim6	3
GO:0036294	cellular response to decreased oxygen levels	19/856	186/18643	2.22476	0.00095	0.127857	0.126196	Usp19/Aqp1/Brip1/Trpc1/Map2k1/Hif1an/Vasn/Cbl/Vldlr/Ddah1/Npm1/Tmbim6/Egln1/Eef2k/Notch1/Fam162a/Mief1/Hyou1/Tsc1	19
GO:0017038	protein import	22/856	231/18643	2.07421	0.00101	0.133722	0.131996	Kpna6/Pola2/Tomt/Rab23/Arntl/Pex13/Hnrnpm/Lonp2/Apod/LOC100359600/Il6/Nolc1/Cfl1/Psen1/Nup85/Chchd4/LOC100362432/Nfkbia/Pex14/Nup35/Pttg1ip/Timm22	22
GO:1903050	regulation of proteolysis involved in cellular protein catabolic process	22/856	231/18643	2.07421	0.00101	0.133722	0.131996	Ube2j1/Usp19/Usp14/Ufl1/Smarcc1/Ubqln4/Pithd1/Ubac2/Gpx1/Alad/Ophn1/Csnk2a1/Gabarapl2/Sumo2/Rps7/Ctsc/Psen1/Pdcl3/Sumo1/Fam192a/Ube2v2/Sdcbp	22
GO:0006401	RNA catabolic process	24/856	262/18643	1.99504	0.00105	0.137897	0.13576	Larp4b/Cnot10/Zc3h18/Exosc2/Samd4b/Dna2/Trir/Ythdf3/Exosc6/Lsm1/Dhx36/Exosc4/Ddx49/Mrto4/Hnrnpm/Magohb/Zc3hav1/Pabpc4/Npm1/Rida/Cirbp/Ybx1/Rbm8a/Hnrnpd	24
GO:0042886	amide transport	102/856	1646/18643	1.34962	0.00106	0.138097	0.136688	Ube2j1/Fyn/Snx12/Vta1/Selenos/Sar1a/Gorasp1/Ap1s2/Gpm6b/Kpna6/Supt6h/Pcm1/Aqp1/Unc13b/Pola2/Camsap3/Vps33a/Tmed4/Tbc1d8b/Golph3l/Hnrnpa2b1/C1qtnf3/Fam91a1/Thoc3/Cog8/Ap1s1/Vps18/Tomt/Sec23b/Rptor/Tmed11/Spcs3/Rabgap1l/Tmem167a/Rab23/Arntl/Tmed7/Scrib/Pex13/Srp9/Smpd3/Copz1/Cert1/Trpm2/Eipr1/Vldlr/Ubac2/Cd2ap/Vti1a/Hnrnpm/Ssr3/Lonp2/RGD1566265/Llgl1/Psmd9/Apod/LOC100359600/Rbp4/Cd74/Txn/Npm1/Hras/…	102
GO:1903362	regulation of cellular protein catabolic process	24/856	263/18643	1.98746	0.0011	0.142171	0.140353	Ube2j1/Usp19/Usp14/Ufl1/Smarcc1/Ubqln4/Pithd1/Ubac2/Gpx1/Alad/Ophn1/Csnk2a1/Gabarapl2/Sumo2/Rps7/Ctsc/Psen1/Pdcl3/Sumo1/Cd81/Fam192a/Pttg1ip/Ube2v2/Sdcbp	24
GO:0015031	protein transport	97/856	1554/18643	1.35945	0.00112	0.143616	0.142157	Ube2j1/Fyn/Snx12/Vta1/Selenos/Sar1a/Gorasp1/Ap1s2/Gpm6b/Kpna6/Supt6h/Pcm1/Unc13b/Pola2/Camsap3/Vps33a/Tmed4/Tbc1d8b/Golph3l/Hnrnpa2b1/C1qtnf3/Fam91a1/Thoc3/Cog8/Ap1s1/Vps18/Tomt/Sec23b/Rptor/Tmed11/Spcs3/Rabgap1l/Tmem167a/Rab23/Arntl/Tmed7/Scrib/Pex13/Srp9/Copz1/Trpm2/Eipr1/Vldlr/Ubac2/Cd2ap/Vti1a/Hnrnpm/Ssr3/Lonp2/RGD1566265/Llgl1/Psmd9/Apod/LOC100359600/Rbp4/Cd74/Txn/Npm1/Hras/Ptpn1/Il6/Tap2/No…	97
GO:0045861	negative regulation of proteolysis	33/856	407/18643	1.76588	0.00116	0.147583	0.145708	Ube2j1/Snx12/Usp19/Usp14/Aqp1/Smarcc1/Rab23/Ubac2/Serpina12/LOC296235/Gpx1/Cstb/Serpina3k/Alad/Ophn1/A1i3/Csnk2a1/Il6/Cd59/Serpinh1/Gabarapl2/Rps7/Psen1/Serpinb1a/Pdcl3/Rarres1/Serpina3m/Fam192a/Serpinb9/Serpinb6a/Arl6ip1/Serpinb10/Sdcbp	33
GO:0015833	peptide transport	100/856	1613/18643	1.35023	0.00117	0.147701	0.146585	Ube2j1/Fyn/Snx12/Vta1/Selenos/Sar1a/Gorasp1/Ap1s2/Gpm6b/Kpna6/Supt6h/Pcm1/Aqp1/Unc13b/Pola2/Camsap3/Vps33a/Tmed4/Tbc1d8b/Golph3l/Hnrnpa2b1/C1qtnf3/Fam91a1/Thoc3/Cog8/Ap1s1/Vps18/Tomt/Sec23b/Rptor/Tmed11/Spcs3/Rabgap1l/Tmem167a/Rab23/Arntl/Tmed7/Scrib/Pex13/Srp9/Smpd3/Copz1/Trpm2/Eipr1/Vldlr/Ubac2/Cd2ap/Vti1a/Hnrnpm/Ssr3/Lonp2/RGD1566265/Llgl1/Psmd9/Apod/LOC100359600/Rbp4/Cd74/Txn/Npm1/Hras/Ptpn1/…	100
GO:0042254	ribosome biogenesis	30/856	360/18643	1.81493	0.00125	0.156587	0.153643	Ebna1bp2/Heatr1/Wbp11/Lyar/Eri3/Exosc2/Ddx27/Bud23/Rexo4/Znhit6/Mphosph6/Mettl17/Pdcd11/Dhx37/Exosc4/Ddx49/Mrto4/Brix1/Rrp12/Rps6/Rpl35a/Npm1/Rps7/Dhx30/Surf6/Noc4l/Ddx18/Sart1/Nip7/Tsc1	30
GO:0006354	DNA-templated transcription, elongation	11/856	82/18643	2.9216	0.00128	0.159121	0.156222	Nelfe/Brd4/Supt6h/Map2k1/Scaf8/Cdc73/Ubtf/Paf1/Eloa/Thoc5/Adrm1	11
GO:0033108	mitochondrial respiratory chain complex assembly	12/856	95/18643	2.75106	0.00134	0.165317	0.161271	Ndufa8/Ndufaf6/Coa4/Nubpl/Pet100/Ndufb5/Ndufb4/Ndufa10/Chchd4/Ndufs4/Sdhaf3/Ndufa11	12
GO:0016075	rRNA catabolic process	5/856	19/18643	5.73137	0.00137	0.166496	0.163744	Exosc2/Trir/Exosc6/Exosc4/Ddx49	5
GO:1900037	regulation of cellular response to hypoxia	5/856	19/18643	5.73137	0.00137	0.166496	0.163744	Usp19/Map2k1/Ddah1/Tmbim6/Hyou1	5
GO:0006259	DNA metabolic process	63/856	934/18643	1.46905	0.00142	0.171294	0.16779	Top2a/Rfc1/Supt6h/Ufl1/Brip1/Pola2/Hist1h1c/Ssbp1/Sde2/Cdadc1/Dcaf1/Parpbp/Ctcf/Map1s/Mta1/Grwd1/Hnrnpa2b1/Adprhl2/Rexo4/Actr5/Faap24/Dnase1l2/Dna2/H1fx/Uhrf2/Mcm2/Paxip1/Kdm2a/Exog/Exosc6/H2afx/Dhx36/Ubqln4/Exosc4/Smpd3/Fbh1/Bax/Sh2b1/Tatdn1/Npm1/Camk2d/H1-4/Hras/Il6/Mapk3/Ube2d3/Pfn1/Nme1/Usp10/Rad21/Chchd4/Nono/Tprkb/Babam1/Sub1/Rpa2/Pold2/Rbbp7/Ube2v2/Gnl3/Yy1/Hnrnpd/Dnase2	63
GO:0017148	negative regulation of translation	15/856	136/18643	2.40212	0.00147	0.176022	0.171744	Cnot10/Samd4b/Ddx6/Ythdf3/Dhx36/Srp9/Ptgfrn/Bank1/Dapk3/Igfbp5/Rida/Cirbp/Ybx1/Hnrnpd/Tsc1	15
GO:0051130	positive regulation of cellular component organization	87/856	1380/18643	1.37304	0.00151	0.179492	0.174845	Nelfe/Fyn/Ptprf/Cd47/Nck1/Dock11/Phldb1/Pxn/Brd4/Bclaf1/Aqp1/Itga2/Rreb1/Arpc5/Lyar/Ssbp1/Map2k1/Tppp/Hnrnpa2b1/Twf2/Anapc2/Sh3pxd2b/Ephb3/Med25/Rps6ka4/Paxip1/Kdm2a/Anapc4/Cbl/Agrn/Dhx36/Nck2/Smpd3/Plxnd1/Synj1/Crocc/Arhgap35/Numb/Vldlr/Map6/Wasl/Afdn/Washc5/Rapgef1/Adam17/Wbp2/Fzd1/Bax/Grn/Pip4k2c/LOC689574/Sh2b1/Arpc1b/Npm1/Mbl1/Hras/Il6/Mapk3/Cfl1/Cav3/Rap1a/Pfn1/Eef2k/Psen1/Nme1/Slc25a5/Rad2…	87
GO:0034728	nucleosome organization	14/856	123/18643	2.47893	0.00154	0.181731	0.177134	Supt6h/Hist1h1c/Smarcc1/Ctcf/Grwd1/Rbbp4/Smarcd1/H1fx/Mcm2/Nap1l1/Npm1/H1-4/Paf1/Hat1	14
GO:0006487	protein N-linked glycosylation	9/856	60/18643	3.26688	0.00157	0.182625	0.179393	Alg13/Ube2j1/Gorasp1/Gfpt1/Pmm2/Mpdu1/Fut8/Alg2/Ddost	9
GO:1903902	positive regulation of viral life cycle	9/856	60/18643	3.26688	0.00157	0.182625	0.179393	Top2a/Kpna6/Srpk1/Ppih/Cd4/Cd74/Notch1/Stom/Stau1	9
GO:1900038	negative regulation of cellular response to hypoxia	4/856	12/18643	7.25974	0.00162	0.184487	0.183093	Map2k1/Ddah1/Tmbim6/Hyou1	4
GO:1900102	negative regulation of endoplasmic reticulum unfolded protein response	4/856	12/18643	7.25974	0.00162	0.184487	0.183093	Nck1/Ufl1/Nck2/Ptpn1	4
GO:1900426	positive regulation of defense response to bacterium	4/856	12/18643	7.25974	0.00162	0.184487	0.183093	Unc13b/Klk5/Klk7/Grn	4
GO:0030029	actin filament-based process	56/856	815/18643	1.49649	0.00171	0.193384	0.189887	Cd47/Nck1/Mink1/Pxn/Myo9b/Sptan1/Srgap2/Gpm6b/Aqp1/Dsc2/Ppfia1/Elmo1/Arpc5/Fat1/Tcap/Pde4d/Twf2/Efs/Kptn/Sh3pxd2b/Parvb/Abracl/Nck2/Smtn/Daam1/Arhgap35/Trpm2/Lima1/Ssh3/Cd2ap/Wasl/Washc5/Akap13/Llgl1/Ppp1r9b/Gas7/Arpc1b/Dapk3/Ctsl/Ophn1/Camk2d/Hras/Ptpn1/Cnn3/Cfl1/Csrp1/Cav3/Mtpn/Pfn1/Nisch/Pdcl3/Sumo1/Rtkn/Kirrel1/Sdcbp/Tsc1	56
GO:0045727	positive regulation of translation	15/856	139/18643	2.35027	0.00183	0.20412	0.198585	Nck1/Pkm/Itga2/Rps9/Larp4b/Mrps27/Ythdf3/Dhx36/Nck2/Npm1/Il6/Mapk3/Cirbp/Eif2b5/Hnrnpd	15
GO:0006518	peptide metabolic process	72/856	1109/18643	1.41398	0.00183	0.20412	0.198585	Gspt2/Nck1/Mrps18b/Pkm/Cpd/Itga2/Rps9/Larp4b/Gpx3/Mrps27/Cnot10/Ctsh/Lars2/Rpl36/Samd4b/Eif1/Sepsecs/Ncstn/Chchd1/Mettl17/Ddx6/RGD1562107/Spcs3/Ythdf3/Tma7/Tcof1/Dhx36/Nck2/Srp9/Srbd1/Mrpl32/Dph6/Mrps6/Ptgfrn/LOC683897/Bank1/Gpx1/Rps6/Dapk3/Rpl35a/Ctsl/Gstm2/Npm1/Rpl9/Il6/Mapk3/Gstk1/Igfbp5/Rpl29/Nolc1/Gss/Rida/Cirbp/Rpl37a-ps1/Rpl37/Rps7/Rps26/Rpl32/Rpl8/Ybx1/Rpl19/Psen1/Rbm8a/Mrpl47/Klhl25/Atad…	72
GO:0034976	response to endoplasmic reticulum stress	23/856	258/18643	1.94156	0.00188	0.208271	0.202093	Ube2j1/Selenos/Nck1/Usp19/Usp14/Ubxn6/Ufl1/Amfr/Rnf121/Nck2/Cert1/Ubac2/Bax/Ptpn1/Tmbim6/Dnajc10/Tmx1/Dnajb12/Serinc3/Hyou1/Eif2b5/Ikbkg/Gorasp2	23
GO:0018193	peptidyl-amino acid modification	81/856	1280/18643	1.37822	0.00198	0.217867	0.208915	Asph/Ube2j1/Fkbp10/Nelfe/Fyn/Csnk1g3/Nck1/Pxn/P4ha2/Brd4/Supt6h/LOC102553099/Plcl1/Hist1h1c/Dcaf1/Dyrk1b/Map2k1/Ctcf/Pde4d/Hif1an/Yeats4/Fkbp7/Rbbp5/Gtf3c4/Rptor/Ephb3/Smyd5/Bloc1s1/Rps6ka4/Paxip1/Brd1/Ppih/Cbl/Fkbp2/Agrn/Nck2/Hmg20b/Fut8/Dph6/Vldlr/Ppp2r5d/Adam17/Wbp2/Hrc/Bax/Bank1/Cd4/Cd74/Txn/Camk2d/H1-4/Csnk2a1/Ptpn1/Il6/Mapk3/Bgn/Egln1/Sumo2/Psen1/Pdcl3/Dph2/Chchd4/Ntmt1/Sumo1/Gcsh/Hat1/Phf1…	81
GO:0032970	regulation of actin filament-based process	33/856	421/18643	1.70716	0.00202	0.219899	0.211574	Cd47/Nck1/Pxn/Sptan1/Gpm6b/Dsc2/Ppfia1/Arpc5/Pde4d/Twf2/Sh3pxd2b/Abracl/Nck2/Arhgap35/Trpm2/Lima1/Ssh3/Cd2ap/Wasl/Washc5/Akap13/Arpc1b/Dapk3/Ctsl/Camk2d/Hras/Cfl1/Cav3/Mtpn/Pfn1/Sumo1/Kirrel1/Tsc1	33
GO:0006083	acetate metabolic process	2/856	2/18643	21.7792	0.00211	0.219899	0.217417	Acss1/Acss2	2
GO:0019413	acetate biosynthetic process	2/856	2/18643	21.7792	0.00211	0.219899	0.217417	Acss1/Acss2	2
GO:0019542	propionate biosynthetic process	2/856	2/18643	21.7792	0.00211	0.219899	0.217417	Acss1/Acss2	2
GO:0042264	peptidyl-aspartic acid hydroxylation	2/856	2/18643	21.7792	0.00211	0.219899	0.217417	Asph/Hif1an	2
GO:0070901	mitochondrial tRNA methylation	2/856	2/18643	21.7792	0.00211	0.219899	0.217417	Trmt5/Hsd17b10	2
GO:1905663	positive regulation of telomerase RNA reverse transcriptase activity	2/856	2/18643	21.7792	0.00211	0.219899	0.217417	Hnrnpa2b1/Hnrnpd	2
GO:0033365	protein localization to organelle	59/856	877/18643	1.46519	0.00212	0.219899	0.218054	Fyn/Ormdl3/Kpna6/Pcm1/Pola2/Map2k1/Ctcf/Cntln/Kptn/Nedd1/Spcs3/RGD1304728/Rab23/Arntl/Scrib/Emc4/Pex13/Srp9/Crocc/Hdgf/Ubac2/Cd2ap/Vti1a/Hnrnpm/Ssr3/Ndc80/Lonp2/Bax/Apod/LOC100359600/Ppp1r9b/Txn/Npm1/Hras/Il6/Nolc1/Cfl1/Gabarapl2/Rap1a/Ybx1/Psen1/Rad21/Nup85/Paf1/Chchd4/Sumo1/Tram1/LOC100362432/Cd81/Rpa2/Nfkbia/Pex14/Cenpq/Nup35/Zfand6/Pttg1ip/Gnl3/Timm22/Timm8a	59
GO:0085029	extracellular matrix assembly	6/856	30/18643	4.35584	0.00212	0.219899	0.218054	Fkbp10/Gpm6b/Ltbp4/Myh11/Smpd3/Notch1	6
GO:0060341	regulation of cellular localization	68/856	1042/18643	1.42129	0.00214	0.220569	0.219322	Ube2j1/Fyn/Snx12/Ormdl3/Kcnc4/Sar1a/Gpm6b/Supt6h/Pcm1/Ppfia1/Trpc1/Map2k1/Pde4d/Tmem38a/Cnpy4/Vps18/Hectd1/Rab23/Scrib/Jsrp1/Dhx36/Synj1/Crocc/Eipr1/Numb/Ubac2/Cd2ap/Hnrnpm/Ndc80/Hrc/Bax/Apod/Atp9a/Ppp1r9b/Cd4/Gstm2/Ophn1/Txn/Npm1/Camk2d/Csnk2a1/Hras/Ptpn1/Il6/Mapk3/Nolc1/Cfl1/Tmbim6/Ucp2/Ncs1/Rap1a/Lypla1/Psen1/Jagn1/Atad1/Chchd4/Crkl/Stom/Mief1/Rap1b/Fkbp1a/Cd81/Cenpq/Git2/Thoc5/Tmem35a/Gnl3/Pd…	68
GO:0009719	response to endogenous stimulus	116/856	1956/18643	1.29161	0.00225	0.230026	0.228025	Fyn/Ptprf/Nck1/Top2a/Pkm/Pxn/Grb10/Ufl1/Tpmt/Gpam/Aqp1/Itga2/Brip1/Gpx3/Mtap/Ltbp4/Ctsh/Smarcc1/Gfpt1/Map2k1/Aldh1a1/Cebpa/Pde4d/Arid1b/Gdf3/Tmem38a/Hnrnpa2b1/Rbbp4/Vps18/Vasn/Rptor/Ncoa5/Cyc1/Arntl/Dync1i2/Cbl/Agrn/Smpd3/Prcp/Fut8/Trpm2/Vldlr/Hnrnpm/Fbh1/Smurf2/Akap13/Rapgef1/Nap1l1/Adam17/Wbp2/Serpina12/Dync1li1/Fzd1/Bax/Grn/Pip4k2c/Safb2/Gpx1/Rps6/Ppp1r9b/Acot2/Casp7/Arpc1b/Rbp4/Cd4/Alad/Ctsl/…	116
GO:0051775	response to redox state	4/856	13/18643	6.70129	0.00226	0.230026	0.228807	Selenos/Vasn/Arntl/Smpd3	4
GO:0044089	positive regulation of cellular component biogenesis	42/856	580/18643	1.57711	0.00245	0.247815	0.243361	Cd47/Nck1/Dock11/Phldb1/Heatr1/Pxn/Bclaf1/Aqp1/Arpc5/Tppp/Twf2/Bud23/Sh3pxd2b/Ephb3/Med25/Paxip1/Agrn/Dhx36/Nck2/Smpd3/Crocc/Arhgap35/Wasl/Washc5/Bax/Pip4k2c/LOC689574/Arpc1b/Hras/Cfl1/Cav3/Pfn1/Eef2k/Sumo1/Mpp7/Rap1b/Sub1/Kirrel1/Ube2v2/Hdac4/Sdcbp/Tsc1	42
GO:0009225	nucleotide-sugar metabolic process	6/856	31/18643	4.21533	0.00253	0.251226	0.249327	Fcsk/Gfpt1/Uap1l1/Pmm2/Fut8/Gmds	6
GO:0032786	positive regulation of DNA-templated transcription, elongation	6/856	31/18643	4.21533	0.00253	0.251226	0.249327	Brd4/Supt6h/Map2k1/Scaf8/Cdc73/Thoc5	6
GO:0044419	interspecies interaction between organisms	33/856	427/18643	1.68317	0.00253	0.251226	0.249327	Gsdmd/Vta1/Dpp4/Top2a/Kpna6/Ctdp1/Aqp1/Nectin2/Srpk1/Thoc3/Vps18/Ddx6/Spcs3/Ppih/Prf1/Zc3hav1/Gpx1/Cd4/Ctsl/Cd74/Hmgn2/Mbl1/Cfl1/Pfn1/Scarb1/Notch1/Stom/Smpd1/Cd81/Vps16/Thoc5/Serpinb9/Stau1	33
GO:0006333	chromatin assembly or disassembly	14/856	130/18643	2.34545	0.00261	0.256047	0.255199	Hist1h1c/Smarcc1/Ctcf/Map1s/Grwd1/Rbbp4/Smarcd1/H1fx/Mcm2/Nap1l1/Npm1/H1-4/Paf1/Hat1	14
GO:0010033	response to organic substance	195/856	3541/18643	1.19936	0.00261	0.256047	0.255199	Ube2j1/Fyn/Selenos/Ptprf/Cd47/Nck1/Top2a/Pkm/Fcsk/Usp19/Usp14/Pxn/Cpd/Grb10/Ubxn6/Bclaf1/Ufl1/Tpmt/Gpam/Aqp1/Amfr/Itga2/Brip1/Unc13b/Gpx3/Mtap/Ltbp4/Ctsh/Smarcc1/Gfpt1/Map2k1/Aldh1a1/F12/Cebpa/Pde4d/Arid1b/Gdf3/Tmem38a/Hnrnpa2b1/Twf2/Rbbp4/Vps18/Vasn/Smarcd1/Rptor/Ncoa5/Cyc1/Ythdf3/Rnf121/Mcm2/Rps6ka4/Arntl/Dync1i2/Cbl/Tradd/Il36rn/Agrn/Dhx36/Nck2/Smpd3/Prcp/Hlcs/Synj1/Mmrn2/Fut8/Trpm2/Tlr3/Col6a…	195
GO:0032387	negative regulation of intracellular transport	10/856	77/18643	2.82847	0.00267	0.260365	0.259543	Ube2j1/Snx12/Sar1a/Rab23/Ubac2/Hrc/Apod/Txn/Rap1a/Rap1b	10
GO:0010269	response to selenium ion	5/856	22/18643	4.94982	0.00277	0.26169	0.266671	Gpx3/Txnrd2/Gpx1/Alad/Txn	5
GO:0060314	regulation of ryanodine-sensitive calcium-release channel activity	5/856	22/18643	4.94982	0.00277	0.26169	0.266671	Pde4d/Jsrp1/Hrc/Gstm2/Fkbp1a	5
GO:0099149	regulation of postsynaptic neurotransmitter receptor internalization	5/856	22/18643	4.94982	0.00277	0.26169	0.266671	Scrib/Synj1/Numb/Ophn1/Atad1	5
GO:1902236	negative regulation of endoplasmic reticulum stress-induced intrinsic apopt...	5/856	22/18643	4.94982	0.00277	0.26169	0.266671	Selenos/Ptpn1/Tmbim6/Hyou1/Ikbkg	5
GO:0043604	amide biosynthetic process	68/856	1053/18643	1.40644	0.00277	0.26169	0.266671	Gspt2/Ormdl3/Nck1/Mrps18b/Pkm/Itga2/Rps9/Larp4b/Mrps27/Cnot10/Lars2/Cebpa/Rpl36/Samd4b/Eif1/Sepsecs/Chchd1/Mettl17/Ddx6/Ythdf3/Acss1/Tma7/Tcof1/Dhx36/Nck2/Srp9/Smpd3/Srbd1/Mrpl32/Dph6/Mrps6/Ptgfrn/Acss2/LOC683897/Bank1/Rps6/Dapk3/Rpl35a/Npm1/Rpl9/Il6/Mapk3/Igfbp5/Rpl29/Nolc1/Gss/Asns/Rida/Cirbp/Rpl37a-ps1/Rpl37/Rps7/Rps26/Rpl32/Rpl8/Ybx1/Rpl19/Rbm8a/Mrpl47/Klhl25/Dph2/Pars2/Smpd1/Eloa/Eif2b5/Smpd…	68
GO:0000413	protein peptidyl-prolyl isomerization	7/856	42/18643	3.62987	0.00278	0.26169	0.267376	Fkbp10/Fkbp7/Ppih/Fkbp2/Fkbp1a/Fkbp9/Ppic	7
GO:0043412	macromolecule modification	219/856	4037/18643	1.18148	0.00281	0.262993	0.269484	Fry/Asph/Alg13/Ube2j1/Fkbp10/Nelfe/Fyn/Csnk1g3/Ppp2r2d/Ptprf/Ppp6r1/Trmt5/Nck1/Mink1/Prkab2/Usp19/Usp14/Man2a2/Gorasp1/Kcmf1/Wbp11/Pxn/Grb10/P4ha2/Brd4/Usp9y/Supt6h/Ctdp1/LOC102553099/Ufl1/Sprr1b/LOC100910506/Wtap/Amfr/Plcl1/Hist1h1c/Ctsh/Sde2/Cdadc1/Dcaf1/Dyrk1b/Gfpt1/Map2k1/Ctcf/Srpk1/Mta1/Pde4d/Tppp/Gdf3/Ubl5/Prkrip1/Hsd17b10/Hif1an/Bud23/C1qtnf3/Yeats4/Anapc2/Aasdhppt/Tmem119/Ube2r2/Pmm2/Vps1…	219
GO:0034249	negative regulation of cellular amide metabolic process	16/856	160/18643	2.17792	0.00287	0.264519	0.273664	Ormdl3/Cnot10/Samd4b/Ddx6/Ythdf3/Dhx36/Srp9/Ptgfrn/Bank1/Dapk3/Igfbp5/Rida/Cirbp/Ybx1/Hnrnpd/Tsc1	16
GO:0032880	regulation of protein localization	61/856	926/18643	1.4347	0.00289	0.264519	0.275046	Ube2j1/Fyn/Snx12/Ormdl3/Gpm6b/Supt6h/Pcm1/Ufl1/Ppfia1/Unc13b/Golph3l/Map2k1/Cnpy4/C1qtnf3/Tomt/Rptor/Rabgap1l/Hectd1/Rab23/Arntl/Crocc/Trpm2/Eipr1/Numb/Ubac2/Cd2ap/Wasl/Afdn/Hnrnpm/Ndc80/Llgl1/Psmd9/Apod/Ppp1r9b/Rbp4/Txn/Npm1/Camk2d/Csnk2a1/Hras/Ptpn1/Il6/Nolc1/Cfl1/Slc16a1/Ucp2/Rap1a/Lypla1/Psen1/Jagn1/Chchd4/Crkl/Stom/Mief1/Fkbp1a/Cd81/Cenpq/Thoc5/Tmem35a/Gnl3/Pdzk1	61
GO:0016024	CDP-diacylglycerol biosynthetic process	3/856	7/18643	9.33395	0.00294	0.264519	0.27848	Gpam/Tamm41/Gpat3	3
GO:0071051	polyadenylation-dependent snoRNA 3'-end processing	3/856	7/18643	9.33395	0.00294	0.264519	0.27848	Exosc2/Exosc6/Exosc4	3
GO:1901897	regulation of relaxation of cardiac muscle	3/856	7/18643	9.33395	0.00294	0.264519	0.27848	Pde4d/Hrc/Camk2d	3
GO:1903297	regulation of hypoxia-induced intrinsic apoptotic signaling pathway	3/856	7/18643	9.33395	0.00294	0.264519	0.27848	Map2k1/Tmbim6/Hyou1	3
GO:1903298	negative regulation of hypoxia-induced intrinsic apoptotic signaling pathwa...	3/856	7/18643	9.33395	0.00294	0.264519	0.27848	Map2k1/Tmbim6/Hyou1	3
GO:0032486	Rap protein signal transduction	4/856	14/18643	6.22263	0.00305	0.271417	0.28592	Cbl/Rapgef1/Rap1a/Rap1b	4
GO:0070525	tRNA threonylcarbamoyladenosine metabolic process	4/856	14/18643	6.22263	0.00305	0.271417	0.28592	Trmt5/Hsd17b10/Lage3/Tprkb	4
GO:1903827	regulation of cellular protein localization	41/856	570/18643	1.56657	0.00309	0.273482	0.288587	Ube2j1/Fyn/Ormdl3/Gpm6b/Supt6h/Pcm1/Ppfia1/Map2k1/Cnpy4/Hectd1/Rab23/Crocc/Numb/Ubac2/Cd2ap/Hnrnpm/Ndc80/Apod/Ppp1r9b/Txn/Npm1/Camk2d/Csnk2a1/Hras/Ptpn1/Il6/Nolc1/Cfl1/Rap1a/Lypla1/Psen1/Chchd4/Crkl/Stom/Mief1/Cd81/Cenpq/Thoc5/Tmem35a/Gnl3/Pdzk1	41
GO:1901566	organonitrogen compound biosynthetic process	113/856	1917/18643	1.2838	0.00312	0.274644	0.290575	Alg13/Gspt2/Ube2j1/Ormdl3/Nck1/Mrps18b/Pkm/Gorasp1/Slc25a12/Gpam/Itga2/Rps9/Larp4b/Mtap/Mrps27/Cnot10/Lars2/Gfpt1/Map2k1/Cebpa/Rpl36/Samd4b/Eif1/Sepsecs/Aasdhppt/Ncstn/Chchd1/Uck1/Pmm2/Mpdu1/Mettl17/Ddx6/Ythdf3/Tamm41/Fam20b/Ppox/Foxk2/Uckl1/Acss1/Tma7/Ppcdc/Tcof1/Dhx36/Nck2/Srp9/Smpd3/Srbd1/Hhatl/Mrpl32/Fut8/Dph6/Mrps6/Ptgfrn/Alg2/Acss2/LOC683897/Bank1/Rps6/Dapk3/Rpl35a/Alad/Eno2/Qdpr/Npm1/Rpl9/…	113
GO:0042176	regulation of protein catabolic process	31/856	401/18643	1.68368	0.00335	0.293305	0.305453	Ube2j1/Fyn/Snx12/Usp19/Usp14/Ufl1/Smarcc1/Sh3d19/Arntl/Ubqln4/Pithd1/Ubac2/Smurf2/Gpx1/Alad/Ophn1/Csnk2a1/Egln1/Gabarapl2/Sumo2/Rps7/Ctsc/Psen1/Serpinb1a/Pdcl3/Sumo1/Cd81/Fam192a/Pttg1ip/Ube2v2/Sdcbp	31
GO:0017144	drug metabolic process	56/856	842/18643	1.4485	0.00346	0.301316	0.31235	LOC100912599/Fyn/Selenos/Cd47/Coa6/Pkm/Ndufa8/Pxdn/Tpmt/Slc25a12/Gpx3/Mtap/Ctsh/Uqcr10/Map2k1/Aldh1a1/Coq7/Tomt/Cyc1/Foxk2/Acss1/Cyp2s1/Smpd3/LOC100361492/Myh3/Acss2/Gpx1/Ddah1/Hbe1/Eno2/Qdpr/Aldh2/Cox6c2/Npr1/Il6/Atp5pf/Sdhb/Pgam1/Atp5pd/Asns/Prps1/Psen1/Ctbs/Sms/Ndufa10/Amdhd2/Gcsh/Ogdh/Ndufs4/Sardh/Ugt1a1/Chpt1/Vkorc1/Sdhaf3/Hdac4/Fmo3	56
GO:0045070	positive regulation of viral genome replication	6/856	33/18643	3.95986	0.00352	0.304911	0.316054	Top2a/Srpk1/Ppih/Notch1/Stom/Stau1	6
GO:0006402	mRNA catabolic process	20/856	224/18643	1.94457	0.00354	0.305021	0.31728	Larp4b/Cnot10/Exosc2/Samd4b/Ythdf3/Exosc6/Lsm1/Dhx36/Exosc4/Mrto4/Hnrnpm/Magohb/Zc3hav1/Pabpc4/Npm1/Rida/Cirbp/Ybx1/Rbm8a/Hnrnpd	20
GO:0031099	regeneration	26/856	320/18643	1.76956	0.0036	0.308558	0.320932	Ptprf/Pkm/Map2k1/Cebpa/Sgca/Ptgfrn/Ybx3/Adam17/Grn/Apod/Gpx1/Calu/Npm1/Csnk2a1/Il6/Tgfbr3/Ucp2/Prps1/Mtpn/Rap1a/Rpl32/Rpl19/Notch1/Cd81/Nfkbia/Ugt1a1	26
GO:0070887	cellular response to chemical stimulus	176/856	3183/18643	1.20425	0.00374	0.317262	0.329303	Fyn/Selenos/Ptprf/Cd47/Dpp4/Nck1/Pkm/Usp19/Pxdn/Pxn/Cpd/Myo9b/Grb10/Bclaf1/Ufl1/Gpam/Aqp1/Amfr/Itga2/Brip1/Unc13b/Gpx3/Ltbp4/Pnpla8/Txnrd2/Trpc1/Ctsh/Smarcc1/Gfpt1/Map2k1/Cebpa/Coq7/Pde4d/Arid1b/Gdf3/Tmem38a/Twf2/Hif1an/Adprhl2/Ncstn/Vps18/Vasn/Smarcd1/RGD1562107/Rptor/Ncoa5/Ythdf3/Rnf121/Mcm2/Rps6ka4/Arntl/Dync1i2/Cbl/Tradd/Il36rn/Agrn/Dhx36/Nck2/Cyp2s1/Smpd3/Prcp/Mmrn2/Fut8/Trpm2/LOC100361492/T…	176
GO:0051604	protein maturation	26/856	321/18643	1.76405	0.00375	0.317262	0.329893	Asph/Snx12/Isca1/Pisd/Cpd/Ctsh/Sde2/F12/Perp/Ncstn/Spcs3/Klk7/Inpp5b/Plgrkt/Lonp2/Adam17/Casp7/Ctsl/Cd59/Serpinh1/Psen1/Chchd4/Gcsh/Lias/Naa25/Prdx4	26
GO:0003012	muscle system process	33/856	438/18643	1.6409	0.00376	0.317262	0.330482	Mlip/Ormdl3/Ctdp1/Dsc2/Itga2/Myh11/Tcap/Map2k1/Pde4d/Tmem38a/Sgca/Myom3/Agrn/Jsrp1/Smpd3/Smtn/Cert1/Akap13/Myh3/Hrc/Myl4/Npm1/Camk2d/Igfbp5/Psmb9/Cav3/Mtpn/Notch1/Sumo1/Ndufs4/Fkbp1a/Yy1/Hdac4	33
GO:0045912	negative regulation of carbohydrate metabolic process	8/856	56/18643	3.11132	0.00385	0.321524	0.335736	Grb10/Slc25a12/Gfpt1/C1qtnf3/Smpd3/Serpina12/Il6/Hdac4	8
GO:0044403	symbiont process	30/856	388/18643	1.68396	0.00385	0.321524	0.335736	Vta1/Dpp4/Top2a/Kpna6/Ctdp1/Aqp1/Nectin2/Srpk1/Thoc3/Vps18/Ddx6/Spcs3/Ppih/Zc3hav1/Gpx1/Cd4/Ctsl/Cd74/Mbl1/Cfl1/Pfn1/Scarb1/Notch1/Stom/Smpd1/Cd81/Vps16/Thoc5/Serpinb9/Stau1	30
GO:1901699	cellular response to nitrogen compound	52/856	775/18643	1.46131	0.004	0.328155	0.344313	Fyn/Ptprf/Nck1/Pkm/Pxn/Grb10/Gpam/Aqp1/Brip1/Smarcc1/Gfpt1/Pde4d/Arid1b/Tmem38a/Rptor/Ncoa5/Agrn/Smpd3/Trpm2/Tlr3/Vldlr/Hnrnpm/Rapgef1/Zc3hav1/Nap1l1/Serpina12/Fzd1/Pip4k2c/Ppp1r9b/Casp7/Gstm2/Npm1/Ptpn1/Il6/Mapk3/Igfbp5/Atp5pd/Igfals/Cfl1/Cav3/Ucp2/Rap1a/Ybx1/Eef2k/Psen1/Lpl/Lamtor3/Crkl/Rap1b/Mtus1/Hnrnpd/Adrm1	52
GO:0031498	chromatin disassembly	4/856	15/18643	5.80779	0.00401	0.328155	0.344877	Smarcc1/Map1s/Grwd1/Smarcd1	4
GO:0050862	positive regulation of T cell receptor signaling pathway	4/856	15/18643	5.80779	0.00401	0.328155	0.344877	Nectin2/Cd81/Ikbkg/Bcl10	4
GO:0097201	negative regulation of transcription from RNA polymerase II promoter in res...	4/856	15/18643	5.80779	0.00401	0.328155	0.344877	Nck1/Hif1an/Nck2/Tmbim6	4
GO:0061136	regulation of proteasomal protein catabolic process	18/856	196/18643	2.00013	0.0041	0.332992	0.349909	Ube2j1/Usp19/Usp14/Ufl1/Smarcc1/Ubqln4/Pithd1/Ubac2/Gpx1/Alad/Ophn1/Gabarapl2/Sumo2/Psen1/Sumo1/Fam192a/Ube2v2/Sdcbp	18
GO:0014741	negative regulation of muscle hypertrophy	6/856	34/18643	3.84339	0.00411	0.332992	0.350463	Mlip/Ctdp1/Igfbp5/Cav3/Notch1/Yy1	6
GO:0051154	negative regulation of striated muscle cell differentiation	7/856	45/18643	3.38788	0.00415	0.334568	0.352671	Ctdp1/Tmem119/Cav3/Ybx1/Notch1/Yy1/Hdac4	7
GO:0006412	translation	59/856	907/18643	1.41673	0.00441	0.347666	0.366665	Gspt2/Nck1/Mrps18b/Pkm/Itga2/Rps9/Larp4b/Mrps27/Cnot10/Lars2/Rpl36/Samd4b/Eif1/Sepsecs/Chchd1/Mettl17/Ddx6/Ythdf3/Tma7/Tcof1/Dhx36/Nck2/Srp9/Srbd1/Mrpl32/Dph6/Mrps6/Ptgfrn/LOC683897/Bank1/Rps6/Dapk3/Rpl35a/Npm1/Rpl9/Il6/Mapk3/Igfbp5/Rpl29/Nolc1/Rida/Cirbp/Rpl37a-ps1/Rpl37/Rps7/Rps26/Rpl32/Rpl8/Ybx1/Rpl19/Rbm8a/Mrpl47/Klhl25/Dph2/Pars2/Eloa/Eif2b5/Hnrnpd/Tsc1	59
GO:0009628	response to abiotic stimulus	86/856	1415/18643	1.32368	0.00442	0.347666	0.367191	Fyn/Dpp4/Top2a/Pkm/Usp19/Ap1s2/Aqp1/Itga2/Brip1/Txnrd2/Slc12a6/Trpc1/Tcap/Sde2/Lrrc8d/Map2k1/Mta1/Hif1an/Ric8a/Limd1/Vasn/Actr5/Paxip1/Brd1/Cbl/H2afx/Dhx36/Abraxas2/Trpm2/Tlr3/Vldlr/Ybx3/Adam17/Bax/Gpx1/Ddah1/Thbd/Acot2/Casp7/Rbp4/Alad/Txn/Aldh2/Npm1/Sts/Camk2d/Hras/Il6/Mapk3/Tgfbr3/Sord/Psmb9/Nolc1/Asns/Cav3/Jund/Tmbim6/Ucp2/Egln1/Cirbp/Dynlrb1/Mtpn/Eef2k/Lpl/Notch1/Arsa/Pdcl3/Fam162a/Sumo1/Smpd…	86
GO:0051336	regulation of hydrolase activity	72/856	1150/18643	1.36357	0.00449	0.347666	0.37085	Asph/Fyn/Ppp2r2d/Ppp6r1/Ccdc8/Dock11/Usp14/Wbp11/Myo9b/Srgap2/Aqp1/Itga2/Camsap3/Ssbp1/Ctsh/Tbc1d8b/Map2k1/Perp/Ncstn/Ephb3/Rabgap1l/Mcm2/Scrib/Agrn/Plxnd1/Arhgap35/Ppp4r1/Afdn/Rapgef1/Ppp2r5d/Serpina12/Ngef/Bax/Grn/LOC296235/Myl4/Plin5/Gpx1/Pcolce/Ppp1r9b/Cstb/Serpina3k/Npm1/A1i3/Csnk2a1/Hras/Il6/Psmb8/Psmb9/Serpinh1/Cnn3/Tmbim6/Egln1/Rap1a/Pfn1/Dnajc10/Serpinb1a/Fam162a/Rarres1/Sumo1/Crkl/Fkbp1…	72
GO:0010467	gene expression	290/856	5555/18643	1.13699	0.00454	0.347666	0.373437	Asph/Ebna1bp2/Cstf3/Gspt2/Nelfe/Mlip/Fyn/Snx12/Isca1/Mef2d/Pisd/Tfcp2/Trmt5/Nck1/Top2a/Tbx22/Mrps18b/Heatr1/Pkm/Rfc1/Cdc40/Med13l/Wbp11/Pxn/Cpd/Grb10/Brd4/Kpna6/Papola/Psma6/Supt6h/Ctdp1/Bclaf1/Ufl1/Wtap/Amfr/Itga2/Brip1/Rps9/Srrm1/Larp4b/Rreb1/Lyar/Hist1h1c/Mrps27/Cnot10/Ctsh/Smarcc1/Lars2/Sde2/Dcaf1/Dyrk1b/Gfpt1/Map2k1/Ctcf/F12/Cebpa/Srpk1/Coq7/Mta1/Zc3h18/Rpl36/Eri3/Arid1b/Polr2e/Exosc2/Samd4b…	290
GO:0034475	U4 snRNA 3'-end processing	3/856	8/18643	8.1672	0.00454	0.347666	0.373437	Exosc2/Exosc6/Exosc4	3
GO:0045006	DNA deamination	3/856	8/18643	8.1672	0.00454	0.347666	0.373437	Cdadc1/Exosc6/Exosc4	3
GO:0046341	CDP-diacylglycerol metabolic process	3/856	8/18643	8.1672	0.00454	0.347666	0.373437	Gpam/Tamm41/Gpat3	3
GO:1903897	regulation of PERK-mediated unfolded protein response	3/856	8/18643	8.1672	0.00454	0.347666	0.373437	Nck1/Nck2/Ptpn1	3
GO:1905449	regulation of Fc-gamma receptor signaling pathway involved in phagocytosis	3/856	8/18643	8.1672	0.00454	0.347666	0.373437	Cd47/Rapgef1/Rap1a	3
GO:0031324	negative regulation of cellular metabolic process	150/856	2674/18643	1.22172	0.00455	0.347666	0.373952	Fry/Ube2j1/Nelfe/Mlip/Fyn/Snx12/Ormdl3/Ccdc8/Nck1/Tbx22/Rfc1/Usp19/Usp14/Grb10/Supt6h/Bclaf1/Ufl1/Slc25a12/Aqp1/Larp4b/Rreb1/Camsap3/Lyar/Hist1h1c/Cnot10/Smarcc1/Dcaf1/Gfpt1/Parpbp/Ctcf/Cebpa/Mta1/Pde4d/Samd4b/Tppp/Hnrnpa2b1/Prkrip1/Hif1an/C1qtnf3/Limd1/Ddx6/Rptor/H1fx/Ythdf3/Med25/Rab23/Arntl/Kdm2a/Cbl/Hist2h2ab/H2afx/Foxk2/Dhx36/Nck2/Ubqln4/Nab2/Srp9/Hmg20b/Smpd3/Hhatl/H2afv/Hdgf/Scaf8/Ubac2/Ra…	150
GO:0043043	peptide biosynthetic process	60/856	927/18643	1.40966	0.00457	0.347666	0.37498	Gspt2/Nck1/Mrps18b/Pkm/Itga2/Rps9/Larp4b/Mrps27/Cnot10/Lars2/Rpl36/Samd4b/Eif1/Sepsecs/Chchd1/Mettl17/Ddx6/Ythdf3/Tma7/Tcof1/Dhx36/Nck2/Srp9/Srbd1/Mrpl32/Dph6/Mrps6/Ptgfrn/LOC683897/Bank1/Rps6/Dapk3/Rpl35a/Npm1/Rpl9/Il6/Mapk3/Igfbp5/Rpl29/Nolc1/Gss/Rida/Cirbp/Rpl37a-ps1/Rpl37/Rps7/Rps26/Rpl32/Rpl8/Ybx1/Rpl19/Rbm8a/Mrpl47/Klhl25/Dph2/Pars2/Eloa/Eif2b5/Hnrnpd/Tsc1	60
GO:0032984	protein-containing complex disassembly	21/856	245/18643	1.86679	0.00459	0.347666	0.376004	Asph/Gspt2/Sptan1/Camsap3/Vps33a/Smarcc1/Map1s/Grwd1/Twf2/Smarcd1/Ubqln4/Synj1/Scaf8/Lima1/Ppp1r9b/Clip2/Cfl1/Mtpn/Trim54/Vps16/Pex14	21
GO:0043487	regulation of RNA stability	13/856	124/18643	2.2833	0.00459	0.347666	0.376004	Larp4b/Zc3h18/Samd4b/Ythdf3/Dhx36/Ddx49/Hnrnpm/Pabpc4/Npm1/Rida/Cirbp/Ybx1/Hnrnpd	13
GO:0034250	positive regulation of cellular amide metabolic process	16/856	168/18643	2.07421	0.00464	0.349826	0.378549	Nck1/Pkm/Itga2/Rps9/Larp4b/Mrps27/Ythdf3/Dhx36/Nck2/Smpd3/Npm1/Il6/Mapk3/Cirbp/Eif2b5/Hnrnpd	16
GO:1900077	negative regulation of cellular response to insulin stimulus	7/856	46/18643	3.31423	0.0047	0.351099	0.381576	Ptprf/Nck1/Grb10/Ncoa5/Pip4k2c/Ybx1/Lpl	7
GO:0031346	positive regulation of cell projection organization	35/856	479/18643	1.59138	0.0047	0.351099	0.381576	Fyn/Ptprf/Nck1/Dock11/Aqp1/Itga2/Rreb1/Map2k1/Twf2/Anapc2/Agrn/Dhx36/Plxnd1/Crocc/Arhgap35/Numb/Vldlr/Map6/Wasl/Afdn/Washc5/Rapgef1/Adam17/Fzd1/Grn/Hras/Il6/Cfl1/Rap1a/Pfn1/Eef2k/Psen1/Nme1/Ube2v2/Hdac4	35
GO:0006221	pyrimidine nucleotide biosynthetic process	6/856	35/18643	3.73358	0.00477	0.354701	0.385071	Gpam/Uck1/Tamm41/Uckl1/Nme1/Gpat3	6
GO:0071887	leukocyte apoptotic process	13/856	125/18643	2.26504	0.00492	0.364192	0.392428	Selenos/Ormdl3/Gpam/Adam17/Bax/Rps6/Casp7/Cd74/Il6/Gimap8/Crkl/Serpinb9/Bcl10	13
GO:0051172	negative regulation of nitrogen compound metabolic process	141/856	2500/18643	1.22835	0.00496	0.365312	0.39436	Fry/Ube2j1/Nelfe/Mlip/Fyn/Snx12/Ormdl3/Nck1/Tbx22/Rfc1/Usp19/Usp14/Supt6h/Bclaf1/Ufl1/Slc25a12/Aqp1/Larp4b/Rreb1/Lyar/Hist1h1c/Cnot10/Smarcc1/Dcaf1/Parpbp/Ctcf/Cebpa/Mta1/Pde4d/Samd4b/Tppp/Hnrnpa2b1/Prkrip1/Hif1an/Limd1/Ddx6/Rptor/H1fx/Ythdf3/Med25/Rab23/Arntl/Kdm2a/Cbl/Hist2h2ab/H2afx/Foxk2/Dhx36/Nck2/Ubqln4/Nab2/Srp9/Hmg20b/Smpd3/Hhatl/H2afv/Hdgf/Scaf8/Ubac2/Ranbp9/Fbh1/Ptgfrn/Rapgef1/Ybx3/Ppp2…	141
GO:1900101	regulation of endoplasmic reticulum unfolded protein response	5/856	25/18643	4.35584	0.00498	0.365312	0.395322	Nck1/Ufl1/Nck2/Bax/Ptpn1	5
GO:0097193	intrinsic apoptotic signaling pathway	24/856	296/18643	1.76588	0.00515	0.373469	0.403373	Selenos/Nck1/Bclaf1/Map2k1/Perp/Nck2/Fbh1/Ybx3/Prkra/Bax/Gpx1/Cd74/Aldh2/Hras/Ptpn1/Tmbim6/Rps7/Dnajc10/Nono/Serinc3/Hyou1/Tmem109/Pttg1ip/Ikbkg	24
GO:0000291	nuclear-transcribed mRNA catabolic process, exonucleolytic	4/856	16/18643	5.4448	0.00516	0.373469	0.40384	Exosc2/Exosc6/Exosc4/Hnrnpd	4
GO:0006359	regulation of transcription by RNA polymerase III	4/856	16/18643	5.4448	0.00516	0.373469	0.40384	Cebpa/Rptor/Dhx36/Nab2	4
GO:0030036	actin cytoskeleton organization	49/856	731/18643	1.45989	0.00521	0.374483	0.406164	Cd47/Nck1/Mink1/Pxn/Sptan1/Gpm6b/Aqp1/Ppfia1/Elmo1/Arpc5/Fat1/Tcap/Twf2/Efs/Kptn/Sh3pxd2b/Parvb/Nck2/Smtn/Daam1/Arhgap35/Trpm2/Lima1/Ssh3/Cd2ap/Wasl/Washc5/Akap13/Llgl1/Ppp1r9b/Gas7/Arpc1b/Dapk3/Ctsl/Ophn1/Hras/Ptpn1/Cnn3/Cfl1/Csrp1/Cav3/Mtpn/Pfn1/Nisch/Pdcl3/Rtkn/Kirrel1/Sdcbp/Tsc1	49
GO:0010638	positive regulation of organelle organization	44/856	641/18643	1.49498	0.00522	0.374483	0.406627	Nelfe/Cd47/Nck1/Pxn/Brd4/Arpc5/Ssbp1/Hnrnpa2b1/Sh3pxd2b/Rps6ka4/Paxip1/Kdm2a/Anapc4/Dhx36/Nck2/Smpd3/Synj1/Crocc/Arhgap35/Wasl/Washc5/Wbp2/Bax/Grn/Pip4k2c/Sh2b1/Arpc1b/Npm1/Hras/Mapk3/Cfl1/Cav3/Pfn1/Slc25a5/Rad21/Fam162a/Paf1/Phf1/Mief1/Kirrel1/Gnl3/Sdcbp/Hnrnpd/Tsc1	44
GO:0071103	DNA conformation change	21/856	248/18643	1.84421	0.00527	0.376412	0.408929	Top2a/Ncapd2/Brip1/Hist1h1c/Ssbp1/Ctcf/Grwd1/Hnrnpa2b1/Rbbp4/Dna2/H1fx/Mcm2/Dhx36/Fbh1/Nap1l1/Npm1/H1-4/Paf1/Hat1/Sub1/Selenof	21
GO:1901652	response to peptide	46/856	678/18643	1.47765	0.00537	0.38188	0.41348	Fyn/Ptprf/Nck1/Pkm/Pxn/Grb10/Gpam/Brip1/Smarcc1/Gfpt1/Arid1b/Rbbp4/Ncoa5/Cyc1/Smpd3/Vldlr/Nap1l1/Serpina12/Fzd1/Pip4k2c/Rps6/Ppp1r9b/Rbp4/Qdpr/Sts/Ptpn1/Il6/Igfbp5/Tgfbr3/Atp5pd/Igfals/Cfl1/Jund/Ucp2/Ybx1/Eef2k/Psen1/Lpl/Notch1/Stat2/Rap1b/Nfkbia/Eif2b5/Mtus1/Adrm1/Tsc1	46
GO:0008219	cell death	119/856	2070/18643	1.25204	0.00548	0.388008	0.418406	Alg13/Gsdmd/Fyn/Selenos/Mef2d/Ormdl3/Ptprf/Nck1/Top2a/LOC103689968/Pkm/Srgap2/Bclaf1/Ufl1/Gpam/Aqp1/Elmo1/Unc13b/Pnpla8/Ctsh/Map2k1/Aldh1a1/Map1s/Tmem214/Perp/Ncstn/Mlkl/Cd248/Mcm2/Kdm2a/Exog/Cbl/Dido1/Scrib/Tradd/Bcl2l15/Agrn/Nck2/Abraxas2/Hs1bp3/Trpm2/Tlr3/Fbh1/Ybx3/Cdc73/Prf1/Adam17/Prkra/Fzd1/Bax/Grn/Krit1/Pgam5/Psmd9/Gpx1/Rps6/Casp7/Dapk3/Ctsl/Eno2/Cd74/Txn/Aldh2/Npm1/Camk2d/Csnk2a1/Hras/Ptp…	119
GO:1901360	organic cyclic compound metabolic process	308/856	5959/18643	1.12569	0.00583	0.40222	0.433543	Ebna1bp2/Cstf3/Nelfe/Nt5c3b/Mlip/Lss/LOC100912599/Mef2d/Tfcp2/Trmt5/Nck1/Top2a/Tbx22/Coa6/Heatr1/Pkm/Fcsk/Rfc1/Ndufa8/Cdc40/Med13l/Wbp11/Pxn/Brd4/Kpna6/Papola/Psma6/Supt6h/Ctdp1/Bclaf1/Ufl1/Slc25a12/Wtap/Gpam/Amfr/Brip1/Srrm1/Larp4b/Rreb1/Pola2/Mtap/Lyar/Hist1h1c/Ssbp1/Cnot10/Trpc1/Uqcr10/Smarcc1/Lars2/Sde2/Cdadc1/Dcaf1/Dyrk1b/Gfpt1/Parpbp/Map2k1/Ctcf/Map1s/Cebpa/Srpk1/Coq7/Mta1/Pde4d/Zc3h18/Grwd…	308
GO:0044087	regulation of cellular component biogenesis	66/856	1050/18643	1.36898	0.00585	0.40222	0.434385	Ormdl3/Cd47/Nck1/Sar1a/Dock11/Phldb1/Heatr1/Pxn/Sptan1/Gpm6b/Bclaf1/Aqp1/Ppfia1/Arpc5/Camsap3/Tppp/Twf2/Sh3yl1/Bud23/Sh3pxd2b/Stxbp6/Ephb3/Med25/Paxip1/Agrn/Dhx36/Nck2/Kif9/Smpd3/Crocc/Arhgap35/Trpm2/Numb/Ssh3/Wasl/Washc5/Akap13/Rapgef1/Fzd1/Bax/Pip4k2c/LOC689574/Apod/Atp9a/Rps6/Arpc1b/Dapk3/Npm1/Hras/Cfl1/Cav3/Mtpn/Rap1a/Pfn1/Eef2k/Notch1/Sumo1/Mpp7/Cptp/Rap1b/Sub1/Kirrel1/Ube2v2/Hdac4/Sdcbp/Tsc1	66
GO:0070584	mitochondrion morphogenesis	5/856	26/18643	4.18831	0.00593	0.40222	0.437725	Ssbp1/Coq7/Nubpl/Cert1/Bax	5
GO:0071417	cellular response to organonitrogen compound	47/856	700/18643	1.46232	0.00596	0.40222	0.438967	Fyn/Ptprf/Nck1/Pkm/Pxn/Grb10/Gpam/Aqp1/Brip1/Smarcc1/Gfpt1/Pde4d/Arid1b/Tmem38a/Rptor/Ncoa5/Smpd3/Trpm2/Vldlr/Hnrnpm/Rapgef1/Nap1l1/Serpina12/Fzd1/Pip4k2c/Ppp1r9b/Casp7/Gstm2/Ptpn1/Il6/Mapk3/Igfbp5/Atp5pd/Igfals/Cfl1/Cav3/Ucp2/Rap1a/Ybx1/Eef2k/Psen1/Lpl/Lamtor3/Rap1b/Mtus1/Hnrnpd/Adrm1	47
GO:0046483	heterocycle metabolic process	294/856	5666/18643	1.13009	0.00597	0.40222	0.43938	Ebna1bp2/Cstf3/Nelfe/Nt5c3b/Mlip/LOC100912599/Mef2d/Tfcp2/Trmt5/Nck1/Top2a/Tbx22/Coa6/Heatr1/Pkm/Fcsk/Rfc1/Ndufa8/Cdc40/Med13l/Wbp11/Pxn/Brd4/Kpna6/Papola/Psma6/Supt6h/Ctdp1/Bclaf1/Ufl1/Slc25a12/Wtap/Gpam/Amfr/Brip1/Srrm1/Larp4b/Rreb1/Pola2/Mtap/Lyar/Hist1h1c/Ssbp1/Cnot10/Uqcr10/Smarcc1/Lars2/Sde2/Cdadc1/Dcaf1/Dyrk1b/Gfpt1/Parpbp/Map2k1/Ctcf/Map1s/Cebpa/Srpk1/Coq7/Mta1/Pde4d/Zc3h18/Grwd1/Eri3/Ari…	294
GO:0002038	positive regulation of L-glutamate import across plasma membrane	2/856	3/18643	14.5195	0.00612	0.40222	0.445501	Psen1/Arl6ip1	2
GO:0002254	kinin cascade	2/856	3/18643	14.5195	0.00612	0.40222	0.445501	F12/Prcp	2
GO:0002353	plasma kallikrein-kinin cascade	2/856	3/18643	14.5195	0.00612	0.40222	0.445501	F12/Prcp	2
GO:0035995	detection of muscle stretch	2/856	3/18643	14.5195	0.00612	0.40222	0.445501	Tcap/Cav3	2
GO:0042350	GDP-L-fucose biosynthetic process	2/856	3/18643	14.5195	0.00612	0.40222	0.445501	Fcsk/Gmds	2
GO:0044211	CTP salvage	2/856	3/18643	14.5195	0.00612	0.40222	0.445501	Uck1/Uckl1	2
GO:0060979	vasculogenesis involved in coronary vascular morphogenesis	2/856	3/18643	14.5195	0.00612	0.40222	0.445501	Tgfbr3/Notch1	2
GO:0070682	proteasome regulatory particle assembly	2/856	3/18643	14.5195	0.00612	0.40222	0.445501	Psmd5/Psmd9	2
GO:1902263	apoptotic process involved in embryonic digit morphogenesis	2/856	3/18643	14.5195	0.00612	0.40222	0.445501	Bax/Notch1	2
GO:1905463	negative regulation of DNA duplex unwinding	2/856	3/18643	14.5195	0.00612	0.40222	0.445501	Top2a/Mcm2	2
GO:1905661	regulation of telomerase RNA reverse transcriptase activity	2/856	3/18643	14.5195	0.00612	0.40222	0.445501	Hnrnpa2b1/Hnrnpd	2
GO:1990428	miRNA transport	2/856	3/18643	14.5195	0.00612	0.40222	0.445501	Hnrnpa2b1/Ybx1	2
GO:0010522	regulation of calcium ion transport into cytosol	12/856	114/18643	2.29255	0.00613	0.40222	0.445905	Fyn/Trpc1/Pde4d/Tmem38a/Jsrp1/Hrc/Bax/Cd4/Gstm2/Camk2d/Tmbim6/Fkbp1a	12
GO:0071456	cellular response to hypoxia	16/856	173/18643	2.01426	0.00615	0.40222	0.44671	Usp19/Aqp1/Brip1/Trpc1/Map2k1/Hif1an/Vasn/Vldlr/Ddah1/Npm1/Tmbim6/Egln1/Notch1/Fam162a/Mief1/Hyou1	16
GO:0061384	heart trabecula morphogenesis	6/856	37/18643	3.53176	0.00633	0.405891	0.45385	Rbp4/Tgfbr3/Cav3/Egln1/Notch1/Fkbp1a	6
GO:0071705	nitrogen compound transport	114/856	1982/18643	1.25269	0.00644	0.405891	0.458124	Ube2j1/Fyn/Snx12/Vta1/Selenos/Cd47/Sar1a/Gorasp1/Ap1s2/Gpm6b/Kpna6/Supt6h/Pcm1/Slc25a12/Aqp1/Slc7a1/Unc13b/Pola2/Camsap3/Vps33a/Slc12a6/Tmed4/Tbc1d8b/Golph3l/Lrrc8d/Hnrnpa2b1/C1qtnf3/Fam91a1/Slc44a2/Thoc3/Cog8/Ap1s1/Vps18/Tomt/Sec23b/Rptor/Tmed11/Spcs3/Rabgap1l/Tmem167a/Rab23/Arntl/Tmed7/Scrib/Pex13/Srp9/Smpd3/Copz1/Cert1/Trpm2/Eipr1/Vldlr/Ubac2/Cd2ap/Vti1a/Hnrnpm/Ssr3/Lonp2/RGD1566265/Llgl1/Rhag…	114
GO:0080134	regulation of response to stress	86/856	1436/18643	1.30433	0.00648	0.405891	0.459662	Ube2j1/Mlip/Fyn/Selenos/Ptprf/Cd47/Nck1/Mink1/Usp19/Usp14/Brd4/Kpna6/Bclaf1/Ufl1/Amfr/Itga2/Rreb1/Unc13b/Lyar/Pnpla8/Nectin2/Parpbp/Map2k1/F12/Cebpa/C1qtnf3/Ythdf3/Mlkl/Klk5/Paxip1/Arntl/Tradd/Klk7/Nck2/Ubqln4/Fut8/Trpm2/Tlr3/Ubac2/Fbh1/Rapgef1/Ybx3/Zc3hav1/Adam17/Fzd1/Bax/Psmb4/Grn/Apod/Gpx1/Ddah1/Thbd/Tspan8/Cd74/Txn/Aldh2/Npm1/Psma1/Hras/Ptpn1/Il6/Mapk3/Tgfbr3/Cd59/Tap2/Cav3/Tmbim6/Ybx1/Ctsc/L…	86
GO:0002862	negative regulation of inflammatory response to antigenic stimulus	4/856	17/18643	5.12452	0.0065	0.405891	0.460427	Selenos/Psmb4/Gpx1/Psma1	4
GO:0006613	cotranslational protein targeting to membrane	4/856	17/18643	5.12452	0.0065	0.405891	0.460427	Srp9/Ssr3/Tram1/Arl6ip1	4
GO:0018196	peptidyl-asparagine modification	4/856	17/18643	5.12452	0.0065	0.405891	0.460427	Ube2j1/Hif1an/Fut8/Ddost	4
GO:0032968	positive regulation of transcription elongation from RNA polymerase II prom...	4/856	17/18643	5.12452	0.0065	0.405891	0.460427	Brd4/Supt6h/Map2k1/Cdc73	4
GO:0006368	transcription elongation from RNA polymerase II promoter	8/856	61/18643	2.85629	0.00652	0.405891	0.46119	Nelfe/Brd4/Supt6h/Map2k1/Cdc73/Paf1/Eloa/Adrm1	8
GO:0010257	NADH dehydrogenase complex assembly	8/856	61/18643	2.85629	0.00652	0.405891	0.46119	Ndufa8/Ndufaf6/Nubpl/Ndufb5/Ndufb4/Ndufa10/Ndufs4/Ndufa11	8
GO:0032981	mitochondrial respiratory chain complex I assembly	8/856	61/18643	2.85629	0.00652	0.405891	0.46119	Ndufa8/Ndufaf6/Nubpl/Ndufb5/Ndufb4/Ndufa10/Ndufs4/Ndufa11	8
GO:0006685	sphingomyelin catabolic process	3/856	9/18643	7.25974	0.00658	0.405891	0.463467	Smpd3/Smpd1/Smpd2	3
GO:0006782	protoporphyrinogen IX biosynthetic process	3/856	9/18643	7.25974	0.00658	0.405891	0.463467	Ppox/Alad/Cpox	3
GO:0007220	Notch receptor processing	3/856	9/18643	7.25974	0.00658	0.405891	0.463467	Ncstn/Adam17/Psen1	3
GO:1902237	positive regulation of endoplasmic reticulum stress-induced intrinsic apopt...	3/856	9/18643	7.25974	0.00658	0.405891	0.463467	Nck1/Nck2/Serinc3	3
GO:1990144	intrinsic apoptotic signaling pathway in response to hypoxia	3/856	9/18643	7.25974	0.00658	0.405891	0.463467	Map2k1/Tmbim6/Hyou1	3
GO:0055117	regulation of cardiac muscle contraction	9/856	74/18643	2.64882	0.00663	0.407432	0.46535	Dsc2/Pde4d/Tmem38a/Agrn/Smtn/Camk2d/Cav3/Sumo1/Hdac4	9
GO:0051493	regulation of cytoskeleton organization	40/856	579/18643	1.50461	0.00677	0.414472	0.470553	Cd47/Nck1/Phldb1/Pxn/Sptan1/Gpm6b/Ppfia1/Arpc5/Camsap3/Map1s/Tppp/Twf2/Sh3pxd2b/Agrn/Nck2/Arhgap35/Trpm2/Map6/Lima1/Ssh3/Cd2ap/Wasl/Washc5/Akap13/Capn6/Dync1li1/Clip2/Arpc1b/Dapk3/Ctsl/Npm1/Hras/Mapk3/Cfl1/Cav3/Mtpn/Pfn1/Trim54/Kirrel1/Tsc1	40
GO:0031100	animal organ regeneration	15/856	160/18643	2.0418	0.00693	0.419698	0.476376	Pkm/Cebpa/Ybx3/Npm1/Csnk2a1/Il6/Tgfbr3/Ucp2/Prps1/Rap1a/Rpl32/Rpl19/Notch1/Nfkbia/Ugt1a1	15
GO:0006725	cellular aromatic compound metabolic process	297/856	5745/18643	1.12592	0.00698	0.419698	0.47817	Ebna1bp2/Cstf3/Nelfe/Nt5c3b/Mlip/LOC100912599/Mef2d/Tfcp2/Trmt5/Nck1/Top2a/Tbx22/Coa6/Heatr1/Pkm/Fcsk/Rfc1/Ndufa8/Cdc40/Med13l/Wbp11/Pxn/Brd4/Kpna6/Papola/Psma6/Supt6h/Ctdp1/Bclaf1/Ufl1/Slc25a12/Wtap/Gpam/Amfr/Brip1/Srrm1/Larp4b/Rreb1/Pola2/Mtap/Lyar/Hist1h1c/Ssbp1/Cnot10/Trpc1/Uqcr10/Smarcc1/Lars2/Sde2/Cdadc1/Dcaf1/Dyrk1b/Gfpt1/Parpbp/Map2k1/Ctcf/Map1s/Cebpa/Srpk1/Coq7/Mta1/Pde4d/Zc3h18/Grwd1/Er…	297
GO:0001783	B cell apoptotic process	5/856	27/18643	4.03319	0.00701	0.419698	0.47924	Ormdl3/Bax/Cd74/Crkl/Bcl10	5
GO:0010880	regulation of release of sequestered calcium ion into cytosol by sarcoplasm...	5/856	27/18643	4.03319	0.00701	0.419698	0.47924	Pde4d/Tmem38a/Hrc/Gstm2/Camk2d	5
GO:0060343	trabecula formation	5/856	27/18643	4.03319	0.00701	0.419698	0.47924	Rbp4/Tgfbr3/Cav3/Egln1/Fkbp1a	5
GO:2000765	regulation of cytoplasmic translation	5/856	27/18643	4.03319	0.00701	0.419698	0.47924	Nck1/Pkm/Dhx36/Dph6/Dph2	5
GO:0072528	pyrimidine-containing compound biosynthetic process	6/856	38/18643	3.43882	0.00723	0.431284	0.486956	Gpam/Uck1/Tamm41/Uckl1/Nme1/Gpat3	6
GO:0022900	electron transport chain	14/856	146/18643	2.08842	0.00735	0.436842	0.49107	LOC100912599/Coa6/Ndufa8/Slc25a12/Uqcr10/Coq7/Cyc1/Fdx2/Ndufb4/Cox6c2/Sdhb/Ndufa10/Ciapin1/Ndufs4	14
GO:0006220	pyrimidine nucleotide metabolic process	7/856	50/18643	3.04909	0.00749	0.443544	0.495786	Gpam/Uck1/Tamm41/Nt5c/Uckl1/Nme1/Gpat3	7
GO:0043434	response to peptide hormone	40/856	583/18643	1.49429	0.00757	0.445633	0.498442	Fyn/Ptprf/Nck1/Pkm/Pxn/Grb10/Gpam/Brip1/Smarcc1/Gfpt1/Arid1b/Rbbp4/Ncoa5/Cyc1/Vldlr/Nap1l1/Serpina12/Fzd1/Pip4k2c/Rps6/Rbp4/Qdpr/Sts/Ptpn1/Il6/Igfbp5/Tgfbr3/Igfals/Cfl1/Jund/Ucp2/Ybx1/Eef2k/Lpl/Stat2/Rap1b/Eif2b5/Mtus1/Adrm1/Tsc1	40
GO:0032956	regulation of actin cytoskeleton organization	28/856	373/18643	1.6349	0.00758	0.445633	0.498772	Cd47/Nck1/Pxn/Sptan1/Gpm6b/Ppfia1/Arpc5/Twf2/Sh3pxd2b/Nck2/Arhgap35/Trpm2/Lima1/Ssh3/Cd2ap/Wasl/Washc5/Akap13/Arpc1b/Dapk3/Ctsl/Hras/Cfl1/Cav3/Mtpn/Pfn1/Kirrel1/Tsc1	28
GO:0032870	cellular response to hormone stimulus	51/856	783/18643	1.41857	0.00762	0.445941	0.500088	Fyn/Ptprf/Nck1/Pkm/Pxn/Grb10/Ufl1/Gpam/Aqp1/Itga2/Brip1/Ctsh/Smarcc1/Gfpt1/Arid1b/Vps18/Ncoa5/Arntl/Agrn/Prcp/Vldlr/Akap13/Nap1l1/Wbp2/Serpina12/Fzd1/Pip4k2c/Safb2/Ppp1r9b/Ctsl/Aldh2/Npm1/Ptpn1/Il6/Igfals/Cfl1/Asns/Ucp2/Rpl32/Ybx1/Eef2k/Lpl/Notch1/Crkl/Ddx18/Rap1b/Ugt1a1/Mtus1/Hdac4/Hnrnpd/Adrm1	51
GO:2001243	negative regulation of intrinsic apoptotic signaling pathway	11/856	103/18643	2.32593	0.00764	0.445941	0.500743	Selenos/Map2k1/Ybx3/Gpx1/Cd74/Ptpn1/Tmbim6/Nono/Hyou1/Pttg1ip/Ikbkg	11
GO:0001889	liver development	21/856	257/18643	1.77962	0.00783	0.455398	0.506884	Pkm/Itga2/Aldh1a1/Cebpa/Qdpr/Aldh2/Npm1/Csnk2a1/Hras/Il6/Tgfbr3/Psmb9/Asns/Ucp2/Rap1a/Rpl32/Rpl19/Notch1/Nfkbia/Ugt1a1/Hnrnpd	21
GO:0006309	apoptotic DNA fragmentation	4/856	18/18643	4.83982	0.00806	0.458941	0.514118	Exog/Bax/Il6/Dnase2	4
GO:0006625	protein targeting to peroxisome	4/856	18/18643	4.83982	0.00806	0.458941	0.514118	Pex13/Lonp2/Pex14/Zfand6	4
GO:0006684	sphingomyelin metabolic process	4/856	18/18643	4.83982	0.00806	0.458941	0.514118	Ormdl3/Smpd3/Smpd1/Smpd2	4
GO:0043574	peroxisomal transport	4/856	18/18643	4.83982	0.00806	0.458941	0.514118	Pex13/Lonp2/Pex14/Zfand6	4
GO:0072662	protein localization to peroxisome	4/856	18/18643	4.83982	0.00806	0.458941	0.514118	Pex13/Lonp2/Pex14/Zfand6	4
GO:0072663	establishment of protein localization to peroxisome	4/856	18/18643	4.83982	0.00806	0.458941	0.514118	Pex13/Lonp2/Pex14/Zfand6	4
GO:0090257	regulation of muscle system process	21/856	258/18643	1.77273	0.00816	0.463016	0.517198	Mlip/Ormdl3/Ctdp1/Dsc2/Itga2/Map2k1/Pde4d/Tmem38a/Sgca/Agrn/Smtn/Hrc/Camk2d/Igfbp5/Cav3/Mtpn/Notch1/Sumo1/Ndufs4/Yy1/Hdac4	21
GO:0030262	apoptotic nuclear changes	5/856	28/18643	3.88914	0.00822	0.463193	0.519027	Top2a/Exog/Bax/Il6/Dnase2	5
GO:0030859	polarized epithelial cell differentiation	5/856	28/18643	3.88914	0.00822	0.463193	0.519027	Camsap3/Fat1/Scrib/Numb/Ophn1	5
GO:0032784	regulation of DNA-templated transcription, elongation	7/856	51/18643	2.9893	0.00835	0.468896	0.522943	Nelfe/Brd4/Supt6h/Map2k1/Scaf8/Cdc73/Thoc5	7
GO:0071375	cellular response to peptide hormone stimulus	28/856	377/18643	1.61755	0.00869	0.486312	0.532889	Fyn/Ptprf/Nck1/Pkm/Pxn/Grb10/Gpam/Brip1/Smarcc1/Gfpt1/Arid1b/Ncoa5/Vldlr/Nap1l1/Serpina12/Fzd1/Pip4k2c/Ptpn1/Il6/Igfals/Cfl1/Ucp2/Ybx1/Eef2k/Lpl/Rap1b/Mtus1/Adrm1	28
GO:0001841	neural tube formation	13/856	134/18643	2.11291	0.00873	0.486877	0.534032	Coq7/Hectd1/Rab23/Kdm2a/Scrib/Arhgap35/Fzd1/Cfl1/Rps7/Pfn1/Lias/Bcl10/Tsc1	13
GO:0007005	mitochondrion organization	36/856	517/18643	1.51654	0.00877	0.487438	0.53517	Pisd/Ndufa8/Ssbp1/Nectin2/Ndufaf6/Cebpa/Coq7/Hsd17b10/Coa4/Nubpl/Dna2/Pet100/Ndufb5/Chchd6/Cert1/Ndufb4/Bax/Apoo/Gpx1/Aldh2/Gabarapl2/Slc25a5/Wdr45b/Atg12/Fam162a/Ndufa10/Chchd4/Thg1l/Stat2/Ndufs4/Mief1/LOC100362432/Sdhaf3/Ndufa11/Timm22/Timm8a	36
GO:0061008	hepaticobiliary system development	21/856	260/18643	1.75909	0.00887	0.49132	0.537989	Pkm/Itga2/Aldh1a1/Cebpa/Qdpr/Aldh2/Npm1/Csnk2a1/Hras/Il6/Tgfbr3/Psmb9/Asns/Ucp2/Rap1a/Rpl32/Rpl19/Notch1/Nfkbia/Ugt1a1/Hnrnpd	21
GO:1901700	response to oxygen-containing compound	120/856	2123/18643	1.23104	0.00892	0.492414	0.539386	Fyn/Selenos/Ptprf/Nck1/Pkm/Fcsk/Pxn/Grb10/Ufl1/Tpmt/Gpam/Aqp1/Itga2/Brip1/Unc13b/Gpx3/Mtap/Txnrd2/Ctsh/Smarcc1/Gfpt1/Aldh1a1/Cebpa/Pde4d/Arid1b/Twf2/Adprhl2/Rbbp4/Smarcd1/Rptor/Ncoa5/Cyc1/Cbl/Il36rn/Agrn/Dhx36/Smpd3/Hlcs/Synj1/Trpm2/Col6a2/Vldlr/Hnrnpm/Rapgef1/Cdc73/Prf1/Nap1l1/Adam17/Wbp2/Serpina12/Fzd1/Bax/Grn/Pip4k2c/Apod/Gpx1/Rps6/Ppp1r9b/Thbd/Rgs19/Arpc1b/Rbp4/Cd4/Alad/Ctsl/Eno2/Gstm2/Txn/Qd…	120
GO:0002433	immune response-regulating cell surface receptor signaling pathway involved...	3/856	10/18643	6.53376	0.00908	0.494541	0.5438	Cd47/Rapgef1/Rap1a	3
GO:0030952	establishment or maintenance of cytoskeleton polarity	3/856	10/18643	6.53376	0.00908	0.494541	0.5438	Aqp1/Camsap3/Arhgap35	3
GO:0038096	Fc-gamma receptor signaling pathway involved in phagocytosis	3/856	10/18643	6.53376	0.00908	0.494541	0.5438	Cd47/Rapgef1/Rap1a	3
GO:0045759	negative regulation of action potential	3/856	10/18643	6.53376	0.00908	0.494541	0.5438	Kcnc4/Cav3/Sumo1	3
GO:0014020	primary neural tube formation	12/856	120/18643	2.17792	0.00913	0.495607	0.545162	Hectd1/Rab23/Kdm2a/Scrib/Arhgap35/Fzd1/Cfl1/Rps7/Pfn1/Lias/Bcl10/Tsc1	12
GO:0006139	nucleobase-containing compound metabolic process	285/856	5521/18643	1.12427	0.00924	0.499874	0.54813	Ebna1bp2/Cstf3/Nelfe/Nt5c3b/Mlip/LOC100912599/Mef2d/Tfcp2/Trmt5/Nck1/Top2a/Tbx22/Coa6/Heatr1/Pkm/Fcsk/Rfc1/Ndufa8/Cdc40/Med13l/Wbp11/Pxn/Brd4/Kpna6/Papola/Psma6/Supt6h/Ctdp1/Bclaf1/Ufl1/Slc25a12/Wtap/Gpam/Amfr/Brip1/Srrm1/Larp4b/Rreb1/Pola2/Mtap/Lyar/Hist1h1c/Ssbp1/Cnot10/Uqcr10/Smarcc1/Lars2/Sde2/Cdadc1/Dcaf1/Dyrk1b/Gfpt1/Parpbp/Map2k1/Ctcf/Map1s/Cebpa/Srpk1/Coq7/Mta1/Pde4d/Zc3h18/Grwd1/Eri3/Ari…	285
GO:2000059	negative regulation of ubiquitin-dependent protein catabolic process	7/856	52/18643	2.93182	0.00927	0.499874	0.548932	Usp14/Smarcc1/Csnk2a1/Rps7/Psen1/Pdcl3/Sdcbp	7
GO:0006457	protein folding	16/856	181/18643	1.92523	0.00935	0.502524	0.551059	Ppih/Fkbp2/Grn/Hspa13/Cd74/Dnajc10/Pdcl3/Chchd4/Dnajb12/Nudcd2/Fkbp1a/Pdcl/Fkbp9/Ppic/Selenof/Prdx4	16
GO:0098869	cellular oxidant detoxification	11/856	106/18643	2.26011	0.00941	0.504085	0.552641	Selenos/Pxdn/Gpx3/Txnrd2/Gpx1/Hbe1/Gstm2/Txn/Gstk1/Selenof/Prdx4	11
GO:0043242	negative regulation of protein complex disassembly	10/856	92/18643	2.3673	0.00951	0.507772	0.555253	Sptan1/Camsap3/Twf2/Ubqln4/Scaf8/Lima1/Clip2/Cfl1/Mtpn/Trim54	10
GO:0006921	cellular component disassembly involved in execution phase of apoptosis	5/856	29/18643	3.75504	0.00957	0.509305	0.556806	Top2a/Exog/Bax/Il6/Dnase2	5
GO:0033157	regulation of intracellular protein transport	19/856	230/18643	1.79915	0.00991	0.525561	0.565403	Ube2j1/Fyn/Supt6h/Pcm1/Rab23/Ubac2/Apod/Txn/Hras/Ptpn1/Il6/Nolc1/Psen1/Chchd4/Stom/Mief1/Cd81/Thoc5/Pdzk1	19
GO:0008380	RNA splicing	28/856	381/18643	1.60057	0.00994	0.525561	0.566145	Cdc40/Wbp11/Wtap/Srpk1/Hnrnpa2b1/Ubl5/Esrp2/Rbm38/Virma/Prpf4/Zmat2/Hnrnpm/Magohb/Gpkow/Npm1/Tmbim6/Cirbp/Ybx1/Clns1a/Rbm8a/Srsf10/Syf2/Cwc15/Nono/Clp1/Sart1/Thoc5/Celf2	28
GO:0012501	programmed cell death	108/856	1893/18643	1.24255	0.01002	0.528077	0.568113	Gsdmd/Fyn/Selenos/Mef2d/Ormdl3/Ptprf/Nck1/Top2a/LOC103689968/Pkm/Bclaf1/Ufl1/Gpam/Aqp1/Elmo1/Unc13b/Ctsh/Map2k1/Aldh1a1/Map1s/Tmem214/Perp/Ncstn/Mlkl/Cd248/Mcm2/Kdm2a/Exog/Cbl/Dido1/Scrib/Tradd/Bcl2l15/Agrn/Nck2/Abraxas2/Hs1bp3/Tlr3/Fbh1/Ybx3/Cdc73/Prf1/Adam17/Prkra/Bax/Grn/Krit1/Pgam5/Psmd9/Gpx1/Rps6/Casp7/Dapk3/Ctsl/Cd74/Aldh2/Npm1/Camk2d/Csnk2a1/Hras/Ptpn1/Il6/Acp2/Mapk3/Tgfbr3/Cd59/Asns/Tmbim…	108
GO:0018205	peptidyl-lysine modification	29/856	399/18643	1.58295	0.01018	0.534778	0.571996	Fkbp10/Nelfe/Brd4/Supt6h/LOC102553099/Hist1h1c/Ctcf/Yeats4/Rbbp5/Gtf3c4/Smyd5/Bloc1s1/Rps6ka4/Paxip1/Brd1/Hmg20b/Wbp2/H1-4/Mapk3/Sumo2/Sumo1/Gcsh/Hat1/Phf1/Lias/P3h4/Sirt5/Gnl3/Hdac4	29
GO:0006323	DNA packaging	14/856	152/18643	2.00598	0.01033	0.540913	0.575573	Top2a/Ncapd2/Hist1h1c/Ctcf/Grwd1/Rbbp4/H1fx/Mcm2/Nap1l1/Npm1/H1-4/Paf1/Hat1/Selenof	14
GO:1901653	cellular response to peptide	32/856	452/18643	1.54189	0.01037	0.541267	0.576517	Fyn/Ptprf/Nck1/Pkm/Pxn/Grb10/Gpam/Brip1/Smarcc1/Gfpt1/Arid1b/Ncoa5/Smpd3/Vldlr/Nap1l1/Serpina12/Fzd1/Pip4k2c/Ppp1r9b/Ptpn1/Il6/Atp5pd/Igfals/Cfl1/Ucp2/Ybx1/Eef2k/Psen1/Lpl/Rap1b/Mtus1/Adrm1	32
GO:1990748	cellular detoxification	12/856	123/18643	2.1248	0.01101	0.564827	0.591067	Selenos/Pxdn/Gpx3/Txnrd2/Gpx1/Hbe1/Gstm2/Txn/Aldh2/Gstk1/Selenof/Prdx4	12
GO:0014808	release of sequestered calcium ion into cytosol by sarcoplasmic reticulum	5/856	30/18643	3.62987	0.01105	0.564827	0.591943	Pde4d/Tmem38a/Hrc/Gstm2/Camk2d	5
GO:1903649	regulation of cytoplasmic transport	5/856	30/18643	3.62987	0.01105	0.564827	0.591943	Snx12/Map2k1/Eipr1/Atp9a/Mapk3	5
GO:2001244	positive regulation of intrinsic apoptotic signaling pathway	8/856	67/18643	2.6005	0.01137	0.564827	0.59882	Nck1/Bclaf1/Nck2/Fbh1/Prkra/Bax/Rps7/Serinc3	8
GO:0014897	striated muscle hypertrophy	11/856	109/18643	2.1979	0.01149	0.564827	0.60134	Mlip/Ctdp1/Tcap/Akap13/Npm1/Camk2d/Igfbp5/Cav3/Mtpn/Notch1/Yy1	11
GO:0031497	chromatin assembly	11/856	109/18643	2.1979	0.01149	0.564827	0.60134	Hist1h1c/Ctcf/Grwd1/Rbbp4/H1fx/Mcm2/Nap1l1/Npm1/H1-4/Paf1/Hat1	11
GO:0043500	muscle adaptation	13/856	139/18643	2.0369	0.01168	0.564827	0.605265	Mlip/Ctdp1/Tcap/Sgca/Camk2d/Igfbp5/Psmb9/Cav3/Mtpn/Notch1/Ndufs4/Yy1/Hdac4	13
GO:0043628	ncRNA 3'-end processing	6/856	42/18643	3.11132	0.01177	0.564827	0.607098	Eri3/Exosc2/Hsd17b10/Ints5/Exosc6/Exosc4	6
GO:0046627	negative regulation of insulin receptor signaling pathway	6/856	42/18643	3.11132	0.01177	0.564827	0.607098	Ptprf/Nck1/Grb10/Ncoa5/Pip4k2c/Ybx1	6
GO:0007044	cell-substrate junction assembly	10/856	95/18643	2.29255	0.01179	0.564827	0.607502	Pxn/Gpm6b/Plec/Itga2/Itgb4/Camsap3/Apod/Dapk3/Cfl1/Tsc1	10
GO:0016074	snoRNA metabolic process	4/856	20/18643	4.35584	0.01187	0.564827	0.609114	Exosc2/Exosc6/Exosc4/Nolc1	4
GO:1900424	regulation of defense response to bacterium	4/856	20/18643	4.35584	0.01187	0.564827	0.609114	Unc13b/Klk5/Klk7/Grn	4
GO:0000416	positive regulation of histone H3-K36 methylation	2/856	4/18643	10.8896	0.01188	0.564827	0.609314	Brd4/Paxip1	2
GO:0002265	astrocyte activation involved in immune response	2/856	4/18643	10.8896	0.01188	0.564827	0.609314	Grn/Psen1	2
GO:0002803	positive regulation of antibacterial peptide production	2/856	4/18643	10.8896	0.01188	0.564827	0.609314	Klk5/Klk7	2
GO:0016080	synaptic vesicle targeting	2/856	4/18643	10.8896	0.01188	0.564827	0.609314	Scrib/Psen1	2
GO:0016560	protein import into peroxisome matrix, docking	2/856	4/18643	10.8896	0.01188	0.564827	0.609314	Pex13/Pex14	2
GO:0018197	peptidyl-aspartic acid modification	2/856	4/18643	10.8896	0.01188	0.564827	0.609314	Asph/Hif1an	2
GO:0019064	fusion of virus membrane with host plasma membrane	2/856	4/18643	10.8896	0.01188	0.564827	0.609314	Nectin2/Ctsl	2
GO:0019541	propionate metabolic process	2/856	4/18643	10.8896	0.01188	0.564827	0.609314	Acss1/Acss2	2
GO:0039663	membrane fusion involved in viral entry into host cell	2/856	4/18643	10.8896	0.01188	0.564827	0.609314	Nectin2/Ctsl	2
GO:0044800	multi-organism membrane fusion	2/856	4/18643	10.8896	0.01188	0.564827	0.609314	Nectin2/Ctsl	2
GO:0046338	phosphatidylethanolamine catabolic process	2/856	4/18643	10.8896	0.01188	0.564827	0.609314	Pnpla8/Pla2g15	2
GO:0051790	short-chain fatty acid biosynthetic process	2/856	4/18643	10.8896	0.01188	0.564827	0.609314	Acss1/Acss2	2
GO:0061086	negative regulation of histone H3-K27 methylation	2/856	4/18643	10.8896	0.01188	0.564827	0.609314	Supt6h/Phf1	2
GO:0071963	establishment or maintenance of cell polarity regulating cell shape	2/856	4/18643	10.8896	0.01188	0.564827	0.609314	Parvb/Cfl1	2
GO:0090170	regulation of Golgi inheritance	2/856	4/18643	10.8896	0.01188	0.564827	0.609314	Map2k1/Mapk3	2
GO:0098749	cerebellar neuron development	2/856	4/18643	10.8896	0.01188	0.564827	0.609314	Samd4b/Crkl	2
GO:1902951	negative regulation of dendritic spine maintenance	2/856	4/18643	10.8896	0.01188	0.564827	0.609314	Fyn/Cfl1	2
GO:1905774	regulation of DNA helicase activity	2/856	4/18643	10.8896	0.01188	0.564827	0.609314	Ssbp1/Mcm2	2
GO:0018202	peptidyl-histidine modification	3/856	11/18643	5.93978	0.01207	0.564827	0.613085	Hif1an/Dph6/Dph2	3
GO:0031442	positive regulation of mRNA 3'-end processing	3/856	11/18643	5.93978	0.01207	0.564827	0.613085	Dhx36/Cdc73/Paf1	3
GO:0034427	nuclear-transcribed mRNA catabolic process, exonucleolytic, 3'-5'	3/856	11/18643	5.93978	0.01207	0.564827	0.613085	Exosc2/Exosc6/Exosc4	3
GO:0043174	nucleoside salvage	3/856	11/18643	5.93978	0.01207	0.564827	0.613085	Mtap/Uck1/Uckl1	3
GO:0046501	protoporphyrinogen IX metabolic process	3/856	11/18643	5.93978	0.01207	0.564827	0.613085	Ppox/Alad/Cpox	3
GO:2000767	positive regulation of cytoplasmic translation	3/856	11/18643	5.93978	0.01207	0.564827	0.613085	Nck1/Pkm/Dhx36	3
GO:0043488	regulation of mRNA stability	11/856	110/18643	2.17792	0.01226	0.57044	0.616783	Larp4b/Samd4b/Ythdf3/Dhx36/Hnrnpm/Pabpc4/Npm1/Rida/Cirbp/Ybx1/Hnrnpd	11
GO:0043502	regulation of muscle adaptation	11/856	110/18643	2.17792	0.01226	0.57044	0.616783	Mlip/Ctdp1/Sgca/Camk2d/Igfbp5/Cav3/Mtpn/Notch1/Ndufs4/Yy1/Hdac4	11
GO:0006446	regulation of translational initiation	8/856	68/18643	2.56226	0.01239	0.574847	0.619273	Nck1/Eif1/Ythdf3/Nck2/Bank1/Npm1/Klhl25/Eif2b5	8
GO:0033044	regulation of chromosome organization	27/856	371/18643	1.58501	0.01263	0.580496	0.623786	Nelfe/Top2a/Brd4/Supt6h/Hist1h1c/Ssbp1/Ctcf/Map1s/Hnrnpa2b1/H1fx/Mcm2/Rps6ka4/Paxip1/Kdm2a/Anapc4/Dhx36/Ndc80/Wbp2/Dync1li1/H1-4/Mapk3/Zfp207/Rad21/Paf1/Phf1/Gnl3/Hnrnpd	27
GO:0022904	respiratory electron transport chain	10/856	96/18643	2.26867	0.01264	0.580496	0.623972	LOC100912599/Coa6/Ndufa8/Slc25a12/Uqcr10/Coq7/Cyc1/Sdhb/Ndufa10/Ndufs4	10
GO:0006464	cellular protein modification process	203/856	3840/18643	1.15135	0.01267	0.580496	0.624528	Fry/Asph/Alg13/Ube2j1/Fkbp10/Nelfe/Fyn/Csnk1g3/Ppp2r2d/Ptprf/Ppp6r1/Nck1/Mink1/Prkab2/Usp19/Usp14/Man2a2/Gorasp1/Kcmf1/Wbp11/Pxn/Grb10/P4ha2/Brd4/Usp9y/Supt6h/Ctdp1/LOC102553099/Ufl1/Sprr1b/LOC100910506/Amfr/Plcl1/Hist1h1c/Ctsh/Sde2/Dcaf1/Dyrk1b/Gfpt1/Map2k1/Ctcf/Srpk1/Mta1/Pde4d/Tppp/Gdf3/Ubl5/Prkrip1/Hif1an/C1qtnf3/Yeats4/Anapc2/Aasdhppt/Tmem119/Ube2r2/Pmm2/Vps18/Urm1/Mpdu1/Fkbp7/Rbbp5/Gtf3c4/R…	203
GO:0036211	protein modification process	203/856	3840/18643	1.15135	0.01267	0.580496	0.624528	Fry/Asph/Alg13/Ube2j1/Fkbp10/Nelfe/Fyn/Csnk1g3/Ppp2r2d/Ptprf/Ppp6r1/Nck1/Mink1/Prkab2/Usp19/Usp14/Man2a2/Gorasp1/Kcmf1/Wbp11/Pxn/Grb10/P4ha2/Brd4/Usp9y/Supt6h/Ctdp1/LOC102553099/Ufl1/Sprr1b/LOC100910506/Amfr/Plcl1/Hist1h1c/Ctsh/Sde2/Dcaf1/Dyrk1b/Gfpt1/Map2k1/Ctcf/Srpk1/Mta1/Pde4d/Tppp/Gdf3/Ubl5/Prkrip1/Hif1an/C1qtnf3/Yeats4/Anapc2/Aasdhppt/Tmem119/Ube2r2/Pmm2/Vps18/Urm1/Mpdu1/Fkbp7/Rbbp5/Gtf3c4/R…	203
GO:1903514	release of sequestered calcium ion into cytosol by endoplasmic reticulum	5/856	31/18643	3.51278	0.01269	0.580496	0.624898	Pde4d/Tmem38a/Hrc/Gstm2/Camk2d	5
GO:0009451	RNA modification	14/856	156/18643	1.95454	0.01279	0.583432	0.626736	Trmt5/Wtap/Hsd17b10/Bud23/Urm1/Virma/Ramac/LOC365839/Kti12/Thg1l/Tprkb/Cmtr1/Trmt2a/Rbm47	14
GO:0014896	muscle hypertrophy	11/856	111/18643	2.1583	0.01306	0.592429	0.63161	Mlip/Ctdp1/Tcap/Akap13/Npm1/Camk2d/Igfbp5/Cav3/Mtpn/Notch1/Yy1	11
GO:0120034	positive regulation of plasma membrane bounded cell projection assembly	11/856	111/18643	2.1583	0.01306	0.592429	0.63161	Dock11/Aqp1/Twf2/Agrn/Crocc/Arhgap35/Wasl/Hras/Cfl1/Pfn1/Hdac4	11
GO:0043624	cellular protein complex disassembly	14/856	157/18643	1.94209	0.01347	0.60933	0.638772	Asph/Gspt2/Sptan1/Camsap3/Map1s/Twf2/Synj1/Lima1/Ppp1r9b/Clip2/Cfl1/Mtpn/Trim54/Pex14	14
GO:1905475	regulation of protein localization to membrane	17/856	205/18643	1.80608	0.0137	0.616599	0.64267	Fyn/Ppfia1/Map2k1/Cnpy4/Hectd1/Numb/Ppp1r9b/Camk2d/Csnk2a1/Hras/Rap1a/Lypla1/Crkl/Stom/Mief1/Cd81/Pdzk1	17
GO:0000375	RNA splicing, via transesterification reactions	22/856	288/18643	1.66369	0.01382	0.616599	0.64467	Cdc40/Wbp11/Wtap/Srpk1/Hnrnpa2b1/Ubl5/Esrp2/Prpf4/Zmat2/Hnrnpm/Magohb/Gpkow/Npm1/Cirbp/Clns1a/Rbm8a/Srsf10/Syf2/Cwc15/Nono/Sart1/Celf2	22
GO:0000377	RNA splicing, via transesterification reactions with bulged adenosine as nu...	22/856	288/18643	1.66369	0.01382	0.616599	0.64467	Cdc40/Wbp11/Wtap/Srpk1/Hnrnpa2b1/Ubl5/Esrp2/Prpf4/Zmat2/Hnrnpm/Magohb/Gpkow/Npm1/Cirbp/Clns1a/Rbm8a/Srsf10/Syf2/Cwc15/Nono/Sart1/Celf2	22
GO:0000398	mRNA splicing, via spliceosome	22/856	288/18643	1.66369	0.01382	0.616599	0.64467	Cdc40/Wbp11/Wtap/Srpk1/Hnrnpa2b1/Ubl5/Esrp2/Prpf4/Zmat2/Hnrnpm/Magohb/Gpkow/Npm1/Cirbp/Clns1a/Rbm8a/Srsf10/Syf2/Cwc15/Nono/Sart1/Celf2	22
GO:0005996	monosaccharide metabolic process	22/856	288/18643	1.66369	0.01382	0.616599	0.64467	Pkm/Man2a2/Pgm2/Grb10/Slc25a12/Gfpt1/C1qtnf3/Pmm2/Rbks/Foxk2/Fggy/Hectd4/Serpina12/Apod/Rbp4/Eno2/Il6/Igfbp4/Sord/Nisch/Ugt1a1/Fbp2	22
GO:0002902	regulation of B cell apoptotic process	4/856	21/18643	4.14842	0.01414	0.627438	0.649896	Ormdl3/Bax/Cd74/Bcl10	4
GO:0034472	snRNA 3'-end processing	4/856	21/18643	4.14842	0.01414	0.627438	0.649896	Exosc2/Ints5/Exosc6/Exosc4	4
GO:0072594	establishment of protein localization to organelle	29/856	410/18643	1.54048	0.01435	0.634327	0.653243	Kpna6/Pola2/Spcs3/Rab23/Arntl/Scrib/Pex13/Srp9/Vti1a/Ssr3/Lonp2/Bax/Apod/LOC100359600/Il6/Nolc1/Cfl1/Psen1/Nup85/Chchd4/Tram1/LOC100362432/Nfkbia/Pex14/Nup35/Zfand6/Pttg1ip/Timm22/Timm8a	29
GO:0034620	cellular response to unfolded protein	10/856	98/18643	2.22237	0.01447	0.634327	0.655127	Selenos/Nck1/Ufl1/Amfr/Rnf121/Nck2/Bax/Hspa13/Ptpn1/Tmbim6	10
GO:1901879	regulation of protein depolymerization	10/856	98/18643	2.22237	0.01447	0.634327	0.655127	Asph/Sptan1/Camsap3/Map1s/Twf2/Lima1/Clip2/Cfl1/Mtpn/Trim54	10
GO:0010614	negative regulation of cardiac muscle hypertrophy	5/856	32/18643	3.403	0.01449	0.634327	0.655439	Mlip/Ctdp1/Cav3/Notch1/Yy1	5
GO:0045815	positive regulation of gene expression, epigenetic	5/856	32/18643	3.403	0.01449	0.634327	0.655439	Hist1h1c/Smarcd1/H1fx/Wbp2/H1-4	5
GO:0001843	neural tube closure	11/856	113/18643	2.1201	0.01479	0.644433	0.660052	Hectd1/Rab23/Kdm2a/Scrib/Arhgap35/Fzd1/Rps7/Pfn1/Lias/Bcl10/Tsc1	11
GO:0030100	regulation of endocytosis	24/856	324/18643	1.61327	0.0148	0.644433	0.660204	Snx12/Cd47/Itga2/Lyar/Cbl/Scrib/Synj1/Numb/Cd2ap/Wasl/Rapgef1/Ophn1/Mbl1/Ptpn1/Cav3/Rap1a/Eef2k/Psen1/Scarb1/Atad1/Smpd1/C2/Sdcbp/Cd151	24
GO:0055088	lipid homeostasis	14/856	159/18643	1.91767	0.01491	0.647492	0.661863	Ormdl3/Gpam/Pnpla8/Map2k1/Cebpa/C1qtnf3/Cert1/Lima1/Npc2/Cav3/Scarb1/Lpl/Tlcd1/Itgb6	14
GO:0070482	response to oxygen levels	33/856	483/18643	1.48802	0.01517	0.652659	0.665721	Dpp4/Pkm/Usp19/Aqp1/Itga2/Brip1/Txnrd2/Trpc1/Map2k1/Hif1an/Limd1/Vasn/Cbl/Vldlr/Adam17/Ddah1/Acot2/Alad/Txn/Aldh2/Npm1/Camk2d/Tgfbr3/Tmbim6/Ucp2/Egln1/Eef2k/Notch1/Fam162a/Ndufs4/Mief1/Hyou1/Tsc1	33
GO:0051051	negative regulation of transport	35/856	519/18643	1.46873	0.01519	0.652659	0.666014	Ube2j1/Snx12/Cd47/Sar1a/Grb10/Gpm6b/Sestd1/Rptor/Rab23/Agrn/Ubac2/Hrc/Psmd9/Apod/Atp9a/Gstm2/Cd74/Txn/Camk2d/Il6/Atp5pf/Cav3/Tmbim6/Ucp2/Rap1a/Lypla1/Psen1/Notch1/Slc25a5/Jagn1/Sumo1/Rap1b/Fkbp1a/Gabbr1/Sdcbp	35
GO:0044282	small molecule catabolic process	27/856	377/18643	1.55978	0.01529	0.652659	0.667472	Slc25a12/Mtap/Cdadc1/Hsd17b10/Aldh1l2/Rbks/Nt5c/Foxk2/Inpp5b/Pex13/Synj1/Gusb/Lonp2/Plin5/Ddah1/Acot2/Eno2/Qdpr/Aldh2/Echs1/Sord/Bcat1/Scarb1/Nudt3/Amdhd2/Gcsh/Sardh	27
GO:0030010	establishment of cell polarity	13/856	144/18643	1.96618	0.01535	0.652659	0.668341	Myo9b/Camsap3/Fat1/Scrib/Frmd4b/Ndc80/Llgl1/Krit1/Ophn1/Cfl1/Crkl/Rap1b/Nde1	13
GO:0016358	dendrite development	23/856	308/18643	1.62637	0.01539	0.652659	0.668917	Fyn/Trappc4/Ptprf/Mink1/Gorasp1/Srgap2/Map1s/Arid1b/Anapc2/Ephb3/Dhx36/Numb/Vldlr/Map6/Wasl/Afdn/Ngef/Grn/Ppp1r9b/Cfl1/Eef2k/Psen1/Crkl	23
GO:0034504	protein localization to nucleus	23/856	308/18643	1.62637	0.01539	0.652659	0.668917	Fyn/Ormdl3/Kpna6/Pola2/Rab23/Arntl/Hdgf/Cd2ap/Hnrnpm/Apod/LOC100359600/Txn/Npm1/Il6/Nolc1/Cfl1/Psen1/Nup85/Paf1/Sumo1/Nfkbia/Nup35/Pttg1ip	23
GO:0006488	dolichol-linked oligosaccharide biosynthetic process	3/856	12/18643	5.4448	0.01555	0.652659	0.671204	Alg13/Mpdu1/Alg2	3
GO:0006607	NLS-bearing protein import into nucleus	3/856	12/18643	5.4448	0.01555	0.652659	0.671204	Kpna6/LOC100359600/Nup35	3
GO:0018401	peptidyl-proline hydroxylation to 4-hydroxy-L-proline	3/856	12/18643	5.4448	0.01555	0.652659	0.671204	P4ha2/Egln1/Prdx4	3
GO:0021684	cerebellar granular layer formation	3/856	12/18643	5.4448	0.01555	0.652659	0.671204	Top2a/Ophn1/Mtpn	3
GO:0021707	cerebellar granule cell differentiation	3/856	12/18643	5.4448	0.01555	0.652659	0.671204	Top2a/Ophn1/Mtpn	3
GO:0031126	snoRNA 3'-end processing	3/856	12/18643	5.4448	0.01555	0.652659	0.671204	Exosc2/Exosc6/Exosc4	3
GO:0043589	skin morphogenesis	3/856	12/18643	5.4448	0.01555	0.652659	0.671204	Itga2/Itgb4/Psen1	3
GO:0060606	tube closure	11/856	114/18643	2.1015	0.01571	0.65768	0.673459	Hectd1/Rab23/Kdm2a/Scrib/Arhgap35/Fzd1/Rps7/Pfn1/Lias/Bcl10/Tsc1	11
GO:0006334	nucleosome assembly	9/856	85/18643	2.30603	0.01587	0.662674	0.675683	Hist1h1c/Grwd1/Rbbp4/H1fx/Mcm2/Nap1l1/Npm1/H1-4/Hat1	9
GO:0045910	negative regulation of DNA recombination	6/856	45/18643	2.90389	0.01628	0.676485	0.681248	Hist1h1c/Parpbp/H1fx/Ubqln4/Fbh1/H1-4	6
GO:0006913	nucleocytoplasmic transport	24/856	327/18643	1.59847	0.01638	0.676485	0.682576	Kpna6/Supt6h/Pola2/Hnrnpa2b1/Thoc3/Rab23/Arntl/Akap13/Apod/LOC100359600/Txn/Npm1/Il6/Nolc1/Cfl1/Psen1/Nup85/Chchd4/Nfkbia/Thoc5/Nup35/Pttg1ip/Hnrnpd/Tsc1	24
GO:0031000	response to caffeine	5/856	33/18643	3.29988	0.01645	0.676485	0.683499	Tmem38a/Prss1/Gstm2/Il6/Fkbp1a	5
GO:0036270	response to diuretic	5/856	33/18643	3.29988	0.01645	0.676485	0.683499	Tmem38a/Prss1/Gstm2/Il6/Fkbp1a	5
GO:0098884	postsynaptic neurotransmitter receptor internalization	5/856	33/18643	3.29988	0.01645	0.676485	0.683499	Scrib/Synj1/Numb/Ophn1/Atad1	5
GO:0140239	postsynaptic endocytosis	5/856	33/18643	3.29988	0.01645	0.676485	0.683499	Scrib/Synj1/Numb/Ophn1/Atad1	5
GO:0006403	RNA localization	15/856	177/18643	1.8457	0.01656	0.679294	0.684939	Supt6h/Exosc2/Hnrnpa2b1/Znhit6/Thoc3/Dhx36/Npm1/Ybx1/Rbm8a/Nup85/Thoc5/Nup35/Yy1/Stau1/Tsc1	15
GO:0051223	regulation of protein transport	37/856	559/18643	1.44156	0.01672	0.684134	0.68701	Ube2j1/Fyn/Snx12/Supt6h/Pcm1/Unc13b/Golph3l/C1qtnf3/Tomt/Rptor/Rab23/Arntl/Trpm2/Eipr1/Ubac2/Cd2ap/Hnrnpm/Llgl1/Psmd9/Apod/Rbp4/Txn/Hras/Ptpn1/Il6/Nolc1/Slc16a1/Ucp2/Lypla1/Psen1/Jagn1/Chchd4/Stom/Mief1/Cd81/Thoc5/Pdzk1	37
GO:0051169	nuclear transport	24/856	328/18643	1.5936	0.01693	0.69099	0.689688	Kpna6/Supt6h/Pola2/Hnrnpa2b1/Thoc3/Rab23/Arntl/Akap13/Apod/LOC100359600/Txn/Npm1/Il6/Nolc1/Cfl1/Psen1/Nup85/Chchd4/Nfkbia/Thoc5/Nup35/Pttg1ip/Hnrnpd/Tsc1	24
GO:0070227	lymphocyte apoptotic process	9/856	86/18643	2.27922	0.01702	0.692927	0.690822	Ormdl3/Gpam/Bax/Rps6/Cd74/Gimap8/Crkl/Serpinb9/Bcl10	9
GO:0036503	ERAD pathway	10/856	101/18643	2.15636	0.01758	0.694424	0.697693	Ube2j1/Selenos/Usp19/Usp14/Ubxn6/Amfr/Rnf121/Ubac2/Dnajc10/Dnajb12	10
GO:1901888	regulation of cell junction assembly	10/856	101/18643	2.15636	0.01758	0.694424	0.697693	Gpm6b/Camsap3/Rapgef1/Apod/Rps6/Dapk3/Cfl1/Rap1a/Rap1b/Tsc1	10
GO:0034329	cell junction assembly	20/856	261/18643	1.6689	0.01775	0.694424	0.699719	Pxn/Gpm6b/Plec/Itga2/Itgb4/Camsap3/Arvcf/Cgn/Afdn/Rapgef1/Apod/Rps6/Dapk3/Ophn1/Cfl1/Rap1a/Mpp7/Rap1b/Tsc1/Mtdh	20
GO:0017001	antibiotic catabolic process	7/856	59/18643	2.58397	0.01797	0.694424	0.702301	Pxdn/Gpx3/Gpx1/Hbe1/Aldh2/Amdhd2/Ugt1a1	7
GO:0048538	thymus development	7/856	59/18643	2.58397	0.01797	0.694424	0.702301	Map2k1/Ephb3/Mapk3/Psmb9/Psen1/Crkl/Adrm1	7
GO:0055086	nucleobase-containing small molecule metabolic process	47/856	747/18643	1.37031	0.01797	0.694424	0.702301	Nt5c3b/LOC100912599/Coa6/Pkm/Fcsk/Ndufa8/Slc25a12/Gpam/Mtap/Uqcr10/Cdadc1/Gfpt1/Map2k1/Coq7/Pde4d/Uap1l1/Uck1/Pmm2/Cyc1/Tamm41/Rab23/Nt5c/Foxk2/Uckl1/Acss1/Ppcdc/Fut8/Myh3/Pgls/Acss2/Acot2/Ttr/Eno2/Cox6c2/Npr1/Atp5pf/Pgam1/Atp5pd/Prps1/Psen1/Nme1/Gmds/Gpat3/Ndufa10/Nudt3/Ogdh/Hdac4	47
GO:2001252	positive regulation of chromosome organization	16/856	195/18643	1.78701	0.01801	0.694424	0.702765	Nelfe/Brd4/Ssbp1/Hnrnpa2b1/Rps6ka4/Paxip1/Kdm2a/Anapc4/Dhx36/Wbp2/Mapk3/Rad21/Paf1/Phf1/Gnl3/Hnrnpd	16
GO:0044743	protein transmembrane import into intracellular organelle	6/856	46/18643	2.84077	0.01801	0.694424	0.702765	Pex13/Lonp2/Chchd4/LOC100362432/Pex14/Timm22	6
GO:0019058	viral life cycle	19/856	245/18643	1.689	0.01831	0.694424	0.706205	Vta1/Dpp4/Top2a/Kpna6/Nectin2/Srpk1/Vps18/Ddx6/Ppih/Zc3hav1/Cd4/Ctsl/Cd74/Notch1/Stom/Smpd1/Cd81/Vps16/Stau1	19
GO:0065008	regulation of biological quality	217/856	4168/18643	1.1339	0.01842	0.694424	0.707446	Asph/Alg13/Lss/Fyn/Selenos/Ormdl3/Ptprf/Cd47/Kcnc4/Nck1/Dock11/Mink1/Prkab2/Usp19/Stard7/Pxn/Grb10/Palmd/Sptan1/Gpm6b/Ufl1/Gpam/Aqp1/Dsc2/Rps9/Larp4b/Plcl1/Syne3/Unc13b/Arpc5/Ltbp4/Vps33a/Lyar/Pnpla8/Txnrd2/Slc12a6/Trpc1/Ctsh/Lars2/Atp2b3/F13b/Lrrc8d/Map2k1/Aldh1a1/F12/Cebpa/Pde4d/Zc3h18/Samd4b/Tmem38a/Hnrnpa2b1/Hsd17b10/Twf2/C1qtnf3/Anapc2/Tmem119/Ncstn/Limd1/Vps18/Tomt/Sh3pxd2b/Rptor/Ncoa5/Dna2…	217
GO:0030968	endoplasmic reticulum unfolded protein response	8/856	73/18643	2.38676	0.01847	0.694424	0.708007	Selenos/Nck1/Ufl1/Amfr/Rnf121/Nck2/Bax/Ptpn1	8
GO:0034243	regulation of transcription elongation from RNA polymerase II promoter	5/856	34/18643	3.20282	0.01858	0.694424	0.709233	Nelfe/Brd4/Supt6h/Map2k1/Cdc73	5
GO:0090314	positive regulation of protein targeting to membrane	5/856	34/18643	3.20282	0.01858	0.694424	0.709233	Fyn/Hras/Stom/Mief1/Pdzk1	5
GO:0002901	mature B cell apoptotic process	2/856	5/18643	8.71168	0.01919	0.694424	0.715849	Cd74/Bcl10	2
GO:0002905	regulation of mature B cell apoptotic process	2/856	5/18643	8.71168	0.01919	0.694424	0.715849	Cd74/Bcl10	2
GO:0002906	negative regulation of mature B cell apoptotic process	2/856	5/18643	8.71168	0.01919	0.694424	0.715849	Cd74/Bcl10	2
GO:0008655	pyrimidine-containing compound salvage	2/856	5/18643	8.71168	0.01919	0.694424	0.715849	Uck1/Uckl1	2
GO:0010138	pyrimidine ribonucleotide salvage	2/856	5/18643	8.71168	0.01919	0.694424	0.715849	Uck1/Uckl1	2
GO:0014905	myoblast fusion involved in skeletal muscle regeneration	2/856	5/18643	8.71168	0.01919	0.694424	0.715849	Ptgfrn/Cd81	2
GO:0031581	hemidesmosome assembly	2/856	5/18643	8.71168	0.01919	0.694424	0.715849	Plec/Itgb4	2
GO:0032262	pyrimidine nucleotide salvage	2/856	5/18643	8.71168	0.01919	0.694424	0.715849	Uck1/Uckl1	2
GO:0032474	otolith morphogenesis	2/856	5/18643	8.71168	0.01919	0.694424	0.715849	Lrig3/Ttc39c	2
GO:0036343	psychomotor behavior	2/856	5/18643	8.71168	0.01919	0.694424	0.715849	Dpp4/Ndufs4	2
GO:0036493	positive regulation of translation in response to endoplasmic reticulum str...	2/856	5/18643	8.71168	0.01919	0.694424	0.715849	Nck1/Nck2	2
GO:0043097	pyrimidine nucleoside salvage	2/856	5/18643	8.71168	0.01919	0.694424	0.715849	Uck1/Uckl1	2
GO:0044206	UMP salvage	2/856	5/18643	8.71168	0.01919	0.694424	0.715849	Uck1/Uckl1	2
GO:0050748	negative regulation of lipoprotein metabolic process	2/856	5/18643	8.71168	0.01919	0.694424	0.715849	Hhatl/Apod	2
GO:0060699	regulation of endoribonuclease activity	2/856	5/18643	8.71168	0.01919	0.694424	0.715849	Npm1/Tmbim6	2
GO:0070900	mitochondrial tRNA modification	2/856	5/18643	8.71168	0.01919	0.694424	0.715849	Trmt5/Hsd17b10	2
GO:0070940	dephosphorylation of RNA polymerase II C-terminal domain	2/856	5/18643	8.71168	0.01919	0.694424	0.715849	Ctdp1/Rprd1a	2
GO:0071461	cellular response to redox state	2/856	5/18643	8.71168	0.01919	0.694424	0.715849	Vasn/Smpd3	2
GO:0110104	mRNA alternative polyadenylation	2/856	5/18643	8.71168	0.01919	0.694424	0.715849	Virma/Cpsf7	2
GO:1900864	mitochondrial RNA modification	2/856	5/18643	8.71168	0.01919	0.694424	0.715849	Trmt5/Hsd17b10	2
GO:1901844	regulation of cell communication by electrical coupling involved in cardiac...	2/856	5/18643	8.71168	0.01919	0.694424	0.715849	Hrc/Camk2d	2
GO:1902512	positive regulation of apoptotic DNA fragmentation	2/856	5/18643	8.71168	0.01919	0.694424	0.715849	Bax/Il6	2
GO:1903333	negative regulation of protein folding	2/856	5/18643	8.71168	0.01919	0.694424	0.715849	Pdcl3/Pdcl	2
GO:1905340	regulation of protein localization to kinetochore	2/856	5/18643	8.71168	0.01919	0.694424	0.715849	Ndc80/Cenpq	2
GO:1905342	positive regulation of protein localization to kinetochore	2/856	5/18643	8.71168	0.01919	0.694424	0.715849	Ndc80/Cenpq	2
GO:1905451	positive regulation of Fc-gamma receptor signaling pathway involved in phag...	2/856	5/18643	8.71168	0.01919	0.694424	0.715849	Rapgef1/Rap1a	2
GO:2000301	negative regulation of synaptic vesicle exocytosis	2/856	5/18643	8.71168	0.01919	0.694424	0.715849	Rap1a/Rap1b	2
GO:0050857	positive regulation of antigen receptor-mediated signaling pathway	4/856	23/18643	3.78769	0.01946	0.694424	0.718682	Nectin2/Cd81/Ikbkg/Bcl10	4
GO:0070734	histone H3-K27 methylation	4/856	23/18643	3.78769	0.01946	0.694424	0.718682	Supt6h/Hist1h1c/H1-4/Phf1	4
GO:0061013	regulation of mRNA catabolic process	12/856	133/18643	1.96504	0.01947	0.694424	0.718786	Larp4b/Samd4b/Ythdf3/Dhx36/Hnrnpm/Zc3hav1/Pabpc4/Npm1/Rida/Cirbp/Ybx1/Hnrnpd	12
GO:0051279	regulation of release of sequestered calcium ion into cytosol	9/856	88/18643	2.22742	0.01952	0.694424	0.719304	Trpc1/Pde4d/Tmem38a/Jsrp1/Hrc/Bax/Gstm2/Camk2d/Fkbp1a	9
GO:0002903	negative regulation of B cell apoptotic process	3/856	13/18643	5.02597	0.01953	0.694424	0.719408	Ormdl3/Cd74/Bcl10	3
GO:0006241	CTP biosynthetic process	3/856	13/18643	5.02597	0.01953	0.694424	0.719408	Uck1/Uckl1/Nme1	3
GO:0006337	nucleosome disassembly	3/856	13/18643	5.02597	0.01953	0.694424	0.719408	Smarcc1/Grwd1/Smarcd1	3
GO:0010998	regulation of translational initiation by eIF2 alpha phosphorylation	3/856	13/18643	5.02597	0.01953	0.694424	0.719408	Nck1/Nck2/Npm1	3
GO:0016558	protein import into peroxisome matrix	3/856	13/18643	5.02597	0.01953	0.694424	0.719408	Pex13/Lonp2/Pex14	3
GO:0019471	4-hydroxyproline metabolic process	3/856	13/18643	5.02597	0.01953	0.694424	0.719408	P4ha2/Egln1/Prdx4	3
GO:0042789	mRNA transcription by RNA polymerase II	3/856	13/18643	5.02597	0.01953	0.694424	0.719408	Tfcp2/Supt6h/Hnrnpd	3
GO:0043144	snoRNA processing	3/856	13/18643	5.02597	0.01953	0.694424	0.719408	Exosc2/Exosc6/Exosc4	3
GO:0046049	UMP metabolic process	3/856	13/18643	5.02597	0.01953	0.694424	0.719408	Uck1/Nt5c/Uckl1	3
GO:0060179	male mating behavior	3/856	13/18643	5.02597	0.01953	0.694424	0.719408	Grn/Ppp1r9b/Hdac4	3
GO:0061052	negative regulation of cell growth involved in cardiac muscle cell developm...	3/856	13/18643	5.02597	0.01953	0.694424	0.719408	Ctdp1/Cav3/Yy1	3
GO:0071027	nuclear RNA surveillance	3/856	13/18643	5.02597	0.01953	0.694424	0.719408	Exosc2/Exosc6/Exosc4	3
GO:0071028	nuclear mRNA surveillance	3/856	13/18643	5.02597	0.01953	0.694424	0.719408	Exosc2/Exosc6/Exosc4	3
GO:1903332	regulation of protein folding	3/856	13/18643	5.02597	0.01953	0.694424	0.719408	Grn/Pdcl3/Pdcl	3
GO:0021915	neural tube development	16/856	197/18643	1.76887	0.01963	0.696459	0.720438	Coq7/Hectd1/Rab23/Kdm2a/Scrib/Arhgap35/Fzd1/Cfl1/Rps7/Pfn1/Psen1/Notch1/Ssbp3/Lias/Bcl10/Tsc1	16
GO:0035967	cellular response to topologically incorrect protein	11/856	118/18643	2.03026	0.01985	0.699938	0.722677	Selenos/Nck1/Ufl1/Amfr/Rnf121/Nck2/Bax/Hspa13/Ptpn1/Tmbim6/Dnajb12	11
GO:0046460	neutral lipid biosynthetic process	6/856	47/18643	2.78032	0.01987	0.699938	0.722879	Gpam/Plin5/Scarb1/Lpl/Gpat3/Pla2g15	6
GO:0046463	acylglycerol biosynthetic process	6/856	47/18643	2.78032	0.01987	0.699938	0.722879	Gpam/Plin5/Scarb1/Lpl/Gpat3/Pla2g15	6
GO:0097421	liver regeneration	8/856	74/18643	2.35451	0.0199	0.699938	0.723181	Npm1/Csnk2a1/Il6/Ucp2/Rap1a/Rpl32/Rpl19/Nfkbia	8
GO:0090087	regulation of peptide transport	39/856	603/18643	1.40861	0.01997	0.700887	0.723883	Ube2j1/Fyn/Snx12/Supt6h/Pcm1/Unc13b/Golph3l/C1qtnf3/Tomt/Rptor/Rab23/Arntl/Trpm2/Eipr1/Ubac2/Cd2ap/Hnrnpm/Llgl1/Psmd9/Apod/Rbp4/Cd74/Txn/Hras/Ptpn1/Il6/Nolc1/Slc16a1/Ucp2/Lypla1/Psen1/Jagn1/Chchd4/Stom/Mief1/Cd81/Thoc5/Gabbr1/Pdzk1	39
GO:0016458	gene silencing	17/856	214/18643	1.73012	0.02007	0.702882	0.72488	Hist1h1c/Cnot10/Map2k1/Hnrnpa2b1/Limd1/Ddx6/H1fx/Hist2h2ab/H2afx/H2afv/Prkra/H1-4/Il6/Ubtf/Hat1/Clp1/Celf2	17
GO:0043244	regulation of protein complex disassembly	12/856	134/18643	1.95038	0.02052	0.715564	0.72928	Asph/Sptan1/Camsap3/Map1s/Twf2/Ubqln4/Scaf8/Lima1/Clip2/Cfl1/Mtpn/Trim54	12
GO:0051261	protein depolymerization	12/856	134/18643	1.95038	0.02052	0.715564	0.72928	Asph/Sptan1/Camsap3/Map1s/Twf2/Synj1/Lima1/Ppp1r9b/Clip2/Cfl1/Mtpn/Trim54	12
GO:0006942	regulation of striated muscle contraction	9/856	89/18643	2.20239	0.02087	0.720404	0.732606	Dsc2/Pde4d/Tmem38a/Agrn/Smtn/Camk2d/Cav3/Sumo1/Hdac4	9
GO:0016477	cell migration	87/856	1528/18643	1.24005	0.02087	0.720404	0.732606	Fyn/Ptprf/Cd47/Dpp4/Nck1/Mink1/Pxn/Myo9b/Grb10/Srgap2/Usp9y/Mcc/Pcm1/Aqp1/Itga2/Rreb1/Elmo1/Itgb4/Arpc5/Camsap3/Ctsh/Map2k1/Pde4d/Lama3/Ric8a/Efs/Limd1/Pdxdc1/Ephb3/Ythdf3/Cd248/Paxip1/Scrib/Tradd/Pex13/Nck2/Smpd3/Prcp/Plxnd1/Mmrn2/Arhgap35/Fut8/Trpm2/Numb/Lima1/Cd2ap/Wasl/Smurf2/Kif2a/Tlx3/Adam17/Bax/Grn/Krit1/Apod/Gpx1/Ppp1r9b/Dapk3/Cd74/Camk2d/Hras/Mapk3/Igfbp5/Tgfbr3/Cfl1/Pfn1/Tubb2a/Psen1/Sc…	87
GO:0022617	extracellular matrix disassembly	5/856	35/18643	3.11132	0.02088	0.720404	0.7327	Dpp4/Sh3pxd2b/Klk5/Kif9/Il6	5
GO:0046131	pyrimidine ribonucleoside metabolic process	5/856	35/18643	3.11132	0.02088	0.720404	0.7327	Cdadc1/Uck1/Nt5c/Uckl1/Nme1	5
GO:0070296	sarcoplasmic reticulum calcium ion transport	5/856	35/18643	3.11132	0.02088	0.720404	0.7327	Pde4d/Tmem38a/Hrc/Gstm2/Camk2d	5
GO:0043086	negative regulation of catalytic activity	50/856	811/18643	1.34274	0.021	0.723013	0.733821	Fry/Ormdl3/Ccdc8/Nck1/Usp14/Aqp1/Camsap3/Prkrip1/Rptor/Mcm2/Cbl/Agrn/Serpina12/Grn/LOC296235/Pip4k2c/Plin5/Gpx1/Ppp1r9b/Calu/Cstb/Serpina3k/Npm1/A1i3/Csnk2a1/Hras/Ptpn1/Il6/Serpinh1/Cnn3/Cav3/Tmbim6/Egln1/Rps7/Ncs1/Psen1/Notch1/Serpinb1a/Rarres1/Smpd1/Fkbp1a/Serpina3m/Ugt1a1/Serpinb9/Serpinb6a/Arl6ip1/Serpinb10/Sh3bp5/Gabbr1/Tsc1	50
GO:0006325	chromatin organization	47/856	755/18643	1.35579	0.02126	0.73042	0.736218	Nelfe/Brd4/Supt6h/LOC102553099/Ufl1/Hist1h1c/Smarcc1/Dcaf1/Ctcf/Map1s/Mta1/Grwd1/Arid1b/Yeats4/Rbbp4/Actr5/Smarcd1/Rbbp5/Gtf3c4/Smyd5/H1fx/Mcm2/Rps6ka4/Paxip1/Kdm2a/Brd1/Hist2h2ab/H2afx/Hlcs/H2afv/Cdc73/Nap1l1/Wbp2/Dapk3/Npm1/H1-4/Hmgn2/Mapk3/Ubtf/Paf1/Ntmt1/Hat1/Phf1/Babam1/Rbbp7/Selenof/Hdac4	47
GO:0098754	detoxification	12/856	135/18643	1.93593	0.02162	0.741225	0.739466	Selenos/Pxdn/Gpx3/Txnrd2/Gpx1/Hbe1/Gstm2/Txn/Aldh2/Gstk1/Selenof/Prdx4	12
GO:0071702	organic substance transport	130/856	2393/18643	1.18316	0.02178	0.744749	0.740884	Ube2j1/Fyn/Snx12/Vta1/Selenos/Naglt1/Cd47/Sar1a/Gorasp1/Ap1s2/Grb10/Gpm6b/Osbpl6/Kpna6/Supt6h/Pcm1/Slc25a12/Osbpl1a/Aqp1/Slc7a1/Abca9/Unc13b/Pola2/Camsap3/Vps33a/Pnpla8/Tmed4/Tbc1d8b/Golph3l/Lrrc8d/Hnrnpa2b1/C1qtnf3/Fam91a1/Slc44a2/Thoc3/Cog8/Ap1s1/Vps18/Tomt/Sec23b/Rptor/Tmed11/Spcs3/Esyt2/Rabgap1l/Tmem167a/Rab23/Arntl/Tmed7/Scrib/Abcc10/Pex13/Srp9/Smpd3/Copz1/Cert1/Trpm2/Eipr1/Vldlr/Ubac2/Lima1…	130
GO:0001913	T cell mediated cytotoxicity	6/856	48/18643	2.7224	0.02186	0.744749	0.741587	Ctsh/Nectin2/Prf1/Tap2/Ctsc/Serpinb9	6
GO:0120163	negative regulation of cold-induced thermogenesis	6/856	48/18643	2.7224	0.02186	0.744749	0.741587	Plcl1/Aldh1a1/Arntl/Adam17/Pgam5/Notch1	6
GO:0003300	cardiac muscle hypertrophy	10/856	105/18643	2.07421	0.02246	0.762788	0.746742	Mlip/Ctdp1/Tcap/Akap13/Npm1/Camk2d/Cav3/Mtpn/Notch1/Yy1	10
GO:0044766	multi-organism transport	4/856	24/18643	3.62987	0.02253	0.762788	0.74733	Kpna6/Thoc3/Ctsl/Thoc5	4
GO:1902579	multi-organism localization	4/856	24/18643	3.62987	0.02253	0.762788	0.74733	Kpna6/Thoc3/Ctsl/Thoc5	4
GO:0006914	autophagy	30/856	444/18643	1.47157	0.02277	0.767721	0.749326	Trappc4/Ormdl3/LOC103689968/Ubxn6/Ufl1/Itgb4/Vps33a/Map2k1/Rptor/Rab23/Foxk2/Ubqln4/Vti1a/Pip4k2c/Mapk3/Tmbim6/Gabarapl2/Psen1/Slc25a5/Wdr45b/Atg12/Arsa/Usp10/Tmem41b/Cptp/Vps16/Ikbkg/Dap/Tsc1/Mtdh	30
GO:0061919	process utilizing autophagic mechanism	30/856	444/18643	1.47157	0.02277	0.767721	0.749326	Trappc4/Ormdl3/LOC103689968/Ubxn6/Ufl1/Itgb4/Vps33a/Map2k1/Rptor/Rab23/Foxk2/Ubqln4/Vti1a/Pip4k2c/Mapk3/Tmbim6/Gabarapl2/Psen1/Slc25a5/Wdr45b/Atg12/Arsa/Usp10/Tmem41b/Cptp/Vps16/Ikbkg/Dap/Tsc1/Mtdh	30
GO:0071310	cellular response to organic substance	138/856	2560/18643	1.17404	0.02292	0.771182	0.750557	Fyn/Selenos/Ptprf/Cd47/Nck1/Pkm/Pxn/Cpd/Grb10/Bclaf1/Ufl1/Gpam/Aqp1/Amfr/Itga2/Brip1/Unc13b/Ltbp4/Ctsh/Smarcc1/Gfpt1/Cebpa/Pde4d/Arid1b/Gdf3/Tmem38a/Twf2/Vps18/Vasn/Smarcd1/Rptor/Ncoa5/Ythdf3/Rnf121/Mcm2/Rps6ka4/Arntl/Dync1i2/Cbl/Tradd/Il36rn/Agrn/Nck2/Smpd3/Prcp/Mmrn2/Fut8/Trpm2/Tlr3/Hdgf/Vldlr/Hnrnpm/Smurf2/Akap13/Rapgef1/Ybx3/Cdc73/Zc3hav1/Nap1l1/Adam17/Wbp2/Serpina12/Dync1li1/Fzd1/Bax/Pip4k2c…	138
GO:0014743	regulation of muscle hypertrophy	8/856	76/18643	2.29255	0.02301	0.772614	0.75129	Mlip/Ctdp1/Camk2d/Igfbp5/Cav3/Mtpn/Notch1/Yy1	8
GO:0002861	regulation of inflammatory response to antigenic stimulus	5/856	36/18643	3.02489	0.02336	0.776446	0.7541	Selenos/Psmb4/Gpx1/Psma1/Cd81	5
GO:0034661	ncRNA catabolic process	5/856	36/18643	3.02489	0.02336	0.776446	0.7541	Exosc2/Trir/Exosc6/Exosc4/Ddx49	5
GO:0050779	RNA destabilization	5/856	36/18643	3.02489	0.02336	0.776446	0.7541	Zc3h18/Ythdf3/Dhx36/Rida/Hnrnpd	5
GO:1902745	positive regulation of lamellipodium organization	5/856	36/18643	3.02489	0.02336	0.776446	0.7541	Aqp1/Rreb1/Twf2/Cfl1/Hdac4	5
GO:0002181	cytoplasmic translation	15/856	185/18643	1.76588	0.02367	0.776446	0.756536	Gspt2/Nck1/Pkm/Rpl36/Tma7/Dhx36/Dph6/Rpl35a/Rpl9/Rpl29/Rps26/Rpl32/Rpl8/Rpl19/Dph2	15
GO:0016032	viral process	23/856	321/18643	1.5605	0.02371	0.776446	0.756847	Vta1/Dpp4/Top2a/Kpna6/Ctdp1/Nectin2/Srpk1/Vps18/Ddx6/Spcs3/Ppih/Zc3hav1/Cd4/Ctsl/Cd74/Cfl1/Pfn1/Notch1/Stom/Smpd1/Cd81/Vps16/Stau1	23
GO:0000018	regulation of DNA recombination	10/856	106/18643	2.05464	0.02382	0.776446	0.757698	Supt6h/Hist1h1c/Parpbp/H1fx/Paxip1/Exosc6/Ubqln4/Fbh1/H1-4/Rpa2	10
GO:1902903	regulation of supramolecular fiber organization	27/856	392/18643	1.5001	0.02394	0.776446	0.758619	Cd47/Nck1/Pxn/Sptan1/Ppfia1/Arpc5/Camsap3/Map1s/Twf2/Sh3pxd2b/Nck2/Arhgap35/Lima1/Ssh3/Wasl/Washc5/Akap13/Clip2/Arpc1b/Cfl1/Cav3/Mtpn/Pfn1/Psen1/Trim54/Kirrel1/Tsc1	27
GO:0043403	skeletal muscle tissue regeneration	6/856	49/18643	2.66684	0.02397	0.776446	0.758849	Pkm/Sgca/Ptgfrn/Gpx1/Mtpn/Cd81	6
GO:0006606	protein import into nucleus	14/856	169/18643	1.80419	0.02398	0.776446	0.758925	Kpna6/Pola2/Rab23/Arntl/Apod/LOC100359600/Il6/Nolc1/Cfl1/Psen1/Nup85/Nfkbia/Nup35/Pttg1ip	14
GO:0006490	oligosaccharide-lipid intermediate biosynthetic process	3/856	14/18643	4.66697	0.02403	0.776446	0.759306	Alg13/Mpdu1/Alg2	3
GO:0009209	pyrimidine ribonucleoside triphosphate biosynthetic process	3/856	14/18643	4.66697	0.02403	0.776446	0.759306	Uck1/Uckl1/Nme1	3
GO:0021683	cerebellar granular layer morphogenesis	3/856	14/18643	4.66697	0.02403	0.776446	0.759306	Top2a/Ophn1/Mtpn	3
GO:0036499	PERK-mediated unfolded protein response	3/856	14/18643	4.66697	0.02403	0.776446	0.759306	Nck1/Nck2/Ptpn1	3
GO:0043248	proteasome assembly	3/856	14/18643	4.66697	0.02403	0.776446	0.759306	Psmd5/Psmd9/Adrm1	3
GO:0045955	negative regulation of calcium ion-dependent exocytosis	3/856	14/18643	4.66697	0.02403	0.776446	0.759306	Rap1a/Notch1/Rap1b	3
GO:0060368	regulation of Fc receptor mediated stimulatory signaling pathway	3/856	14/18643	4.66697	0.02403	0.776446	0.759306	Cd47/Rapgef1/Rap1a	3
GO:0080009	mRNA methylation	3/856	14/18643	4.66697	0.02403	0.776446	0.759306	Wtap/Virma/Cmtr1	3
GO:1904293	negative regulation of ERAD pathway	3/856	14/18643	4.66697	0.02403	0.776446	0.759306	Ube2j1/Usp14/Ubac2	3
GO:0001510	RNA methylation	8/856	77/18643	2.26277	0.02468	0.793372	0.76415	Trmt5/Wtap/Hsd17b10/Bud23/Virma/Ramac/Cmtr1/Trmt2a	8
GO:0072527	pyrimidine-containing compound metabolic process	8/856	77/18643	2.26277	0.02468	0.793372	0.76415	Gpam/Cdadc1/Uck1/Tamm41/Nt5c/Uckl1/Nme1/Gpat3	8
GO:0048813	dendrite morphogenesis	15/856	186/18643	1.75639	0.0247	0.793372	0.764296	Fyn/Ptprf/Mink1/Gorasp1/Anapc2/Ephb3/Dhx36/Numb/Vldlr/Map6/Wasl/Afdn/Ngef/Cfl1/Eef2k	15
GO:1902882	regulation of response to oxidative stress	10/856	107/18643	2.03544	0.02524	0.809121	0.76817	Fyn/Pnpla8/Fut8/Trpm2/Fzd1/Gpx1/Txn/Aldh2/Nono/Tsc1	10
GO:0019318	hexose metabolic process	19/856	254/18643	1.62915	0.02552	0.81649	0.770128	Pkm/Man2a2/Pgm2/Grb10/Slc25a12/Gfpt1/C1qtnf3/Pmm2/Foxk2/Hectd4/Serpina12/Apod/Rbp4/Eno2/Il6/Igfbp4/Sord/Nisch/Fbp2	19
GO:0045807	positive regulation of endocytosis	15/856	187/18643	1.747	0.02576	0.819636	0.771781	Cd47/Itga2/Lyar/Cbl/Synj1/Wasl/Rapgef1/Mbl1/Cav3/Rap1a/Eef2k/Atad1/Smpd1/C2/Cd151	15
GO:0002076	osteoblast development	4/856	25/18643	3.48467	0.02587	0.819636	0.772531	Cebpa/Limd1/Jund/Hdac4	4
GO:0032878	regulation of establishment or maintenance of cell polarity	4/856	25/18643	3.48467	0.02587	0.819636	0.772531	Llgl1/Krit1/Cfl1/Rap1b	4
GO:0035089	establishment of apical/basal cell polarity	4/856	25/18643	3.48467	0.02587	0.819636	0.772531	Camsap3/Fat1/Scrib/Ophn1	4
GO:0043094	cellular metabolic compound salvage	4/856	25/18643	3.48467	0.02587	0.819636	0.772531	Fcsk/Mtap/Uck1/Uckl1	4
GO:0001782	B cell homeostasis	5/856	37/18643	2.94314	0.02602	0.822788	0.773545	Dock11/Bax/Cd74/Ikbkg/Bcl10	5
GO:0010677	negative regulation of cellular carbohydrate metabolic process	6/856	50/18643	2.6135	0.02622	0.827505	0.774884	Grb10/Gfpt1/C1qtnf3/Serpina12/Il6/Hdac4	6
GO:0009199	ribonucleoside triphosphate metabolic process	24/856	342/18643	1.52837	0.02636	0.828192	0.775811	LOC100912599/Coa6/Pkm/Ndufa8/Slc25a12/Uqcr10/Map2k1/Coq7/Uck1/Cyc1/Rab23/Foxk2/Uckl1/Myh3/Eno2/Cox6c2/Atp5pf/Pgam1/Atp5pd/Psen1/Nme1/Ndufa10/Ogdh/Hdac4	24
GO:0030433	ubiquitin-dependent ERAD pathway	8/856	78/18643	2.23376	0.02644	0.828192	0.776338	Ube2j1/Selenos/Usp19/Usp14/Amfr/Rnf121/Dnajc10/Dnajb12	8
GO:0016485	protein processing	19/856	255/18643	1.62276	0.02644	0.828192	0.776338	Asph/Snx12/Pisd/Cpd/Ctsh/Sde2/F12/Perp/Ncstn/Spcs3/Klk7/Inpp5b/Plgrkt/Lonp2/Adam17/Casp7/Ctsl/Cd59/Psen1	19
GO:0035966	response to topologically incorrect protein	12/856	139/18643	1.88022	0.02645	0.828192	0.776404	Selenos/Nck1/Ufl1/Amfr/F12/Rnf121/Nck2/Bax/Hspa13/Ptpn1/Tmbim6/Dnajb12	12
GO:0032392	DNA geometric change	9/856	93/18643	2.10767	0.02691	0.828192	0.779383	Top2a/Brip1/Ssbp1/Hnrnpa2b1/Dna2/Mcm2/Dhx36/Fbh1/Sub1	9
GO:1900076	regulation of cellular response to insulin stimulus	9/856	93/18643	2.10767	0.02691	0.828192	0.779383	Ptprf/Nck1/Grb10/Ncoa5/Serpina12/Pip4k2c/Ptpn1/Ybx1/Lpl	9
GO:0055114	oxidation-reduction process	31/856	469/18643	1.43956	0.02723	0.828192	0.781409	LOC100912599/Coa6/Ndufa8/Grb10/Slc25a12/Uqcr10/Gfpt1/Coq7/Gys1/Hsd17b10/Cyc1/Bloc1s1/Foxk2/Pex13/Fdx2/Ndufb4/Lonp2/Alox15b/Bax/Apod/Plin5/Gpx1/Eno2/Cox6c2/Echs1/Sdhb/Ndufa10/Chchd4/Ogdh/Ciapin1/Ndufs4	31
GO:0042098	T cell proliferation	17/856	222/18643	1.66778	0.02746	0.828192	0.782842	Fyn/Nck1/Gpam/Slc7a1/Ncstn/Scrib/Nck2/Bax/Rps6/Cd4/Il6/Cd59/Psmb10/Fkbp1a/Cd81/Gpnmb/Cd151	17
GO:0060996	dendritic spine development	11/856	124/18643	1.93203	0.02748	0.828192	0.782966	Srgap2/Arid1b/Ephb3/Dhx36/Wasl/Afdn/Ngef/Grn/Cfl1/Eef2k/Psen1	11
GO:0001838	embryonic epithelial tube formation	13/856	156/18643	1.81493	0.0277	0.828192	0.784318	Coq7/Hectd1/Rab23/Kdm2a/Scrib/Arhgap35/Fzd1/Cfl1/Rps7/Pfn1/Lias/Bcl10/Tsc1	13
GO:0050729	positive regulation of inflammatory response	13/856	156/18643	1.81493	0.0277	0.828192	0.784318	Cd47/Kpna6/Itga2/F12/Cebpa/Tradd/Tlr3/Grn/Il6/Ctsc/Lpl/Cd81/Nfkbia	13
GO:0052547	regulation of peptidase activity	32/856	488/18643	1.42814	0.02773	0.828192	0.784501	Asph/Fyn/Usp14/Aqp1/Ctsh/Perp/Ncstn/Serpina12/Bax/Grn/LOC296235/Gpx1/Pcolce/Cstb/Serpina3k/A1i3/Csnk2a1/Il6/Psmb8/Psmb9/Serpinh1/Serpinb1a/Fam162a/Rarres1/Serpina3m/Serpinb9/Serpinb6a/Arl6ip1/Serpinb10/Adrm1/Dap/Bcl10	32
GO:0006915	apoptotic process	102/856	1848/18643	1.2021	0.02785	0.828192	0.78523	Fyn/Selenos/Mef2d/Ormdl3/Ptprf/Nck1/Top2a/LOC103689968/Bclaf1/Ufl1/Gpam/Aqp1/Elmo1/Unc13b/Ctsh/Map2k1/Aldh1a1/Map1s/Tmem214/Perp/Ncstn/Cd248/Mcm2/Kdm2a/Exog/Cbl/Dido1/Scrib/Tradd/Bcl2l15/Agrn/Nck2/Abraxas2/Hs1bp3/Tlr3/Fbh1/Ybx3/Cdc73/Prf1/Adam17/Prkra/Bax/Grn/Krit1/Psmd9/Gpx1/Rps6/Casp7/Dapk3/Cd74/Aldh2/Npm1/Camk2d/Csnk2a1/Hras/Ptpn1/Il6/Mapk3/Tgfbr3/Cd59/Asns/Tmbim6/Ucp2/Egln1/Ube2d3/Rps7/Ybx1/E…	102
GO:0002225	positive regulation of antimicrobial peptide production	2/856	6/18643	7.25974	0.02792	0.828192	0.785653	Klk5/Klk7	2
GO:0002786	regulation of antibacterial peptide production	2/856	6/18643	7.25974	0.02792	0.828192	0.785653	Klk5/Klk7	2
GO:0003150	muscular septum morphogenesis	2/856	6/18643	7.25974	0.02792	0.828192	0.785653	Fzd1/Tgfbr3	2
GO:0006370	7-methylguanosine mRNA capping	2/856	6/18643	7.25974	0.02792	0.828192	0.785653	Ramac/Cmtr1	2
GO:0006407	rRNA export from nucleus	2/856	6/18643	7.25974	0.02792	0.828192	0.785653	Npm1/Tsc1	2
GO:0006528	asparagine metabolic process	2/856	6/18643	7.25974	0.02792	0.828192	0.785653	Asns/Nit2	2
GO:0015670	carbon dioxide transport	2/856	6/18643	7.25974	0.02792	0.828192	0.785653	Aqp1/Rhag	2
GO:0017182	peptidyl-diphthamide metabolic process	2/856	6/18643	7.25974	0.02792	0.828192	0.785653	Dph6/Dph2	2
GO:0017183	peptidyl-diphthamide biosynthetic process from peptidyl-histidine	2/856	6/18643	7.25974	0.02792	0.828192	0.785653	Dph6/Dph2	2
GO:0022417	protein maturation by protein folding	2/856	6/18643	7.25974	0.02792	0.828192	0.785653	Chchd4/Prdx4	2
GO:0030950	establishment or maintenance of actin cytoskeleton polarity	2/856	6/18643	7.25974	0.02792	0.828192	0.785653	Aqp1/Arhgap35	2
GO:0036265	RNA (guanine-N7)-methylation	2/856	6/18643	7.25974	0.02792	0.828192	0.785653	Bud23/Ramac	2
GO:0044806	G-quadruplex DNA unwinding	2/856	6/18643	7.25974	0.02792	0.828192	0.785653	Hnrnpa2b1/Dhx36	2
GO:0045719	negative regulation of glycogen biosynthetic process	2/856	6/18643	7.25974	0.02792	0.828192	0.785653	Grb10/Gfpt1	2
GO:0071896	protein localization to adherens junction	2/856	6/18643	7.25974	0.02792	0.828192	0.785653	Scrib/Mpp7	2
GO:1902389	ceramide 1-phosphate transport	2/856	6/18643	7.25974	0.02792	0.828192	0.785653	Cert1/Cptp	2
GO:1902804	negative regulation of synaptic vesicle transport	2/856	6/18643	7.25974	0.02792	0.828192	0.785653	Rap1a/Rap1b	2
GO:1903626	positive regulation of DNA catabolic process	2/856	6/18643	7.25974	0.02792	0.828192	0.785653	Bax/Il6	2
GO:1903912	negative regulation of endoplasmic reticulum stress-induced eIF2 alpha phos...	2/856	6/18643	7.25974	0.02792	0.828192	0.785653	Nck1/Nck2	2
GO:1905279	regulation of retrograde transport, endosome to Golgi	2/856	6/18643	7.25974	0.02792	0.828192	0.785653	Eipr1/Atp9a	2
GO:0097435	supramolecular fiber organization	46/856	750/18643	1.33579	0.02815	0.829392	0.787031	Fkbp10/Cd47/Nck1/Pxdn/Pxn/Sptan1/Pcm1/Ppfia1/Elmo1/Arpc5/Ltbp4/Camsap3/Fat1/Myh11/Tcap/Map1s/Tppp/Twf2/Efs/Kptn/Sh3pxd2b/Nck2/Arhgap35/Lima1/Ssh3/Cd2ap/Wasl/Washc5/Akap13/Ppp1r9b/Gas7/Clip2/Arpc1b/Serpinh1/Cfl1/Csrp1/Cav3/Mtpn/Pfn1/Psen1/Trim54/Fkbp1a/P3h4/Kirrel1/Nde1/Tsc1	46
GO:0002437	inflammatory response to antigenic stimulus	8/856	79/18643	2.20549	0.02828	0.829392	0.787802	Selenos/Il36rn/Psmb4/Gpx1/Psma1/Notch1/Cd81/Serpinb9	8
GO:1990090	cellular response to nerve growth factor stimulus	8/856	79/18643	2.20549	0.02828	0.829392	0.787802	Dync1i2/Cbl/Rapgef1/Dync1li1/Rpl9/Rap1a/Rpl8/Eef2k	8
GO:0060255	regulation of macromolecule metabolic process	302/856	6010/18643	1.0944	0.02854	0.829392	0.789328	Fry/Asph/Ube2j1/Nelfe/Mlip/Fyn/Snx12/Selenos/Ppp2r2d/Mef2d/Ormdl3/Tfcp2/Ppp6r1/Nck1/Top2a/Tbx22/Mink1/Heatr1/Pkm/Rfc1/Usp19/Usp14/Med13l/Wbp11/Pxn/Grb10/Brd4/Kpna6/Papola/Psma6/Supt6h/Ctdp1/Bclaf1/Ufl1/Wtap/Aqp1/Amfr/Itga2/Brip1/Rps9/Larp4b/Rreb1/Plcl1/Ltbp4/Lyar/Hist1h1c/Mrps27/Ssbp1/Cnot10/Ctsh/Smarcc1/Dcaf1/Dyrk1b/Gfpt1/Parpbp/Map2k1/Ctcf/F12/Cebpa/Srpk1/Coq7/Mta1/Pde4d/Zc3h18/Arid1b/Exosc2/Sa…	302
GO:0031647	regulation of protein stability	21/856	292/18643	1.56631	0.02867	0.829392	0.790083	Asph/Lss/Usp19/Ctsh/Cdc73/Ndc80/Tmem88/Prkra/Grn/Cd74/Npm1/Rps7/Pfn1/Zfp207/Ifi30/Pdcl3/Sumo1/Cd81/Ddost/Cmtm6/Tsc1	21
GO:0034599	cellular response to oxidative stress	24/856	345/18643	1.51508	0.02882	0.829392	0.790947	Fyn/Selenos/Pxn/Aqp1/Pnpla8/Coq7/Adprhl2/Arntl/Smpd3/Fut8/Trpm2/Prkra/Fzd1/Gpx1/Txn/Aldh2/Il6/Mapk3/Cfl1/Chchd4/Nono/Stau1/Hnrnpd/Tsc1	24
GO:0055090	acylglycerol homeostasis	5/856	38/18643	2.86568	0.02886	0.829392	0.791176	Pnpla8/Map2k1/C1qtnf3/Scarb1/Lpl	5
GO:0070229	negative regulation of lymphocyte apoptotic process	5/856	38/18643	2.86568	0.02886	0.829392	0.791176	Ormdl3/Gpam/Cd74/Serpinb9/Bcl10	5
GO:0070328	triglyceride homeostasis	5/856	38/18643	2.86568	0.02886	0.829392	0.791176	Pnpla8/Map2k1/C1qtnf3/Scarb1/Lpl	5
GO:0048635	negative regulation of muscle organ development	7/856	65/18643	2.34545	0.02903	0.829392	0.792145	Usp19/Ctdp1/Ybx3/Rbp4/Il6/Cav3/Yy1	7
GO:0065002	intracellular protein transmembrane transport	7/856	65/18643	2.34545	0.02903	0.829392	0.792145	Pex13/Lonp2/Chchd4/Tram1/LOC100362432/Pex14/Timm22	7
GO:0008298	intracellular mRNA localization	3/856	15/18643	4.35584	0.02903	0.829392	0.792145	Exosc2/Dhx36/Stau1	3
GO:0009173	pyrimidine ribonucleoside monophosphate metabolic process	3/856	15/18643	4.35584	0.02903	0.829392	0.792145	Uck1/Nt5c/Uckl1	3
GO:0032986	protein-DNA complex disassembly	3/856	15/18643	4.35584	0.02903	0.829392	0.792145	Smarcc1/Grwd1/Smarcd1	3
GO:0034638	phosphatidylcholine catabolic process	3/856	15/18643	4.35584	0.02903	0.829392	0.792145	Pnpla8/Scarb1/Pla2g15	3
GO:0043173	nucleotide salvage	3/856	15/18643	4.35584	0.02903	0.829392	0.792145	Fcsk/Uck1/Uckl1	3
GO:0044154	histone H3-K14 acetylation	3/856	15/18643	4.35584	0.02903	0.829392	0.792145	Brd4/Brd1/Wbp2	3
GO:0046036	CTP metabolic process	3/856	15/18643	4.35584	0.02903	0.829392	0.792145	Uck1/Uckl1/Nme1	3
GO:0055091	phospholipid homeostasis	3/856	15/18643	4.35584	0.02903	0.829392	0.792145	Gpam/Tlcd1/Itgb6	3
GO:0071025	RNA surveillance	3/856	15/18643	4.35584	0.02903	0.829392	0.792145	Exosc2/Exosc6/Exosc4	3
GO:1902337	regulation of apoptotic process involved in morphogenesis	3/856	15/18643	4.35584	0.02903	0.829392	0.792145	Bax/Tgfbr3/Notch1	3
GO:0031331	positive regulation of cellular catabolic process	27/856	399/18643	1.47378	0.02909	0.829651	0.792485	Ormdl3/Ufl1/Map2k1/Zc3h18/Sh3d19/Ythdf3/Dhx36/Zc3hav1/Bax/Pip4k2c/Plin5/Ptpn1/Il6/Mapk3/Rida/Sumo2/Ctsc/Psen1/Slc25a5/Sumo1/Cd81/Pttg1ip/Ikbkg/Ube2v2/Hnrnpd/Tsc1/Mtdh	27
GO:0090150	establishment of protein localization to membrane	19/856	258/18643	1.60389	0.02935	0.829719	0.793944	Fyn/Gorasp1/Syne3/Golph3l/Scrib/Emc4/Srp9/Afdn/Ssr3/Bax/Hras/Lypla1/Stom/Tram1/Mief1/Arl6ip1/Pdzk1/Timm22/Gorasp2	19
GO:0016180	snRNA processing	4/856	26/18643	3.35065	0.0295	0.829719	0.794777	Exosc2/Ints5/Exosc6/Exosc4	4
GO:0016226	iron-sulfur cluster assembly	4/856	26/18643	3.35065	0.0295	0.829719	0.794777	Isca1/Nubpl/Nfs1/Ciapin1	4
GO:0031163	metallo-sulfur cluster assembly	4/856	26/18643	3.35065	0.0295	0.829719	0.794777	Isca1/Nubpl/Nfs1/Ciapin1	4
GO:0033233	regulation of protein sumoylation	4/856	26/18643	3.35065	0.0295	0.829719	0.794777	Hmg20b/Sumo2/Gnl3/Hdac4	4
GO:0046337	phosphatidylethanolamine metabolic process	4/856	26/18643	3.35065	0.0295	0.829719	0.794777	Pisd/Pnpla8/Pla2g15/Cept1	4
GO:0046365	monosaccharide catabolic process	4/856	26/18643	3.35065	0.0295	0.829719	0.794777	Slc25a12/Rbks/Foxk2/Eno2	4
GO:1902414	protein localization to cell junction	4/856	26/18643	3.35065	0.0295	0.829719	0.794777	Scrib/Afdn/Lamtor3/Mpp7	4
GO:0007163	establishment or maintenance of cell polarity	17/856	224/18643	1.65289	0.02958	0.830535	0.795218	Myo9b/Aqp1/Arpc5/Camsap3/Fat1/Parvb/Scrib/Arhgap35/Frmd4b/Ndc80/Llgl1/Krit1/Ophn1/Cfl1/Crkl/Rap1b/Nde1	17
GO:0045333	cellular respiration	14/856	174/18643	1.75235	0.02982	0.832965	0.796531	LOC100912599/Coa6/Ndufa8/Slc25a12/Uqcr10/Coq7/Cyc1/Bloc1s1/Bax/Sdhb/Ndufa10/Chchd4/Ogdh/Ndufs4	14
GO:0051170	import into nucleus	14/856	174/18643	1.75235	0.02982	0.832965	0.796531	Kpna6/Pola2/Rab23/Arntl/Apod/LOC100359600/Il6/Nolc1/Cfl1/Psen1/Nup85/Nfkbia/Nup35/Pttg1ip	14
GO:0009161	ribonucleoside monophosphate metabolic process	25/856	364/18643	1.49582	0.02982	0.832965	0.796531	LOC100912599/Coa6/Pkm/Ndufa8/Slc25a12/Uqcr10/Map2k1/Coq7/Uck1/Cyc1/Nt5c/Foxk2/Uckl1/Myh3/Eno2/Cox6c2/Atp5pf/Pgam1/Atp5pd/Prps1/Psen1/Ndufa10/Nudt3/Ogdh/Hdac4	25
GO:0051276	chromosome organization	67/856	1159/18643	1.25902	0.03012	0.839539	0.798149	Nelfe/Top2a/Ncapd2/Brd4/Supt6h/LOC102553099/Ufl1/Brip1/Hist1h1c/Ssbp1/Smarcc1/Dcaf1/Ctcf/Map1s/Mta1/Grwd1/Arid1b/Hnrnpa2b1/Yeats4/Rbbp4/Actr5/Smarcd1/Rbbp5/Gtf3c4/Smc1b/Dna2/Smyd5/H1fx/Mcm2/Rps6ka4/Paxip1/Kdm2a/Anapc4/Brd1/Hist2h2ab/H2afx/Dhx36/Hlcs/H2afv/Fbh1/Cdc73/Ndc80/Nap1l1/Wbp2/Dync1li1/Dapk3/Npm1/H1-4/Hmgn2/Mapk3/Ubtf/Zfp207/Rad21/Paf1/Ntmt1/Hat1/Tprkb/Phf1/Babam1/Sub1/Rpa2/Rbbp7/Gnl3/Yy1/…	67
GO:0009888	tissue development	112/856	2056/18643	1.18642	0.03018	0.839539	0.798469	Mef2d/Tbx22/Phldb1/Pkm/Usp19/Ap1s2/Pxn/Gpm6b/Ctdp1/Plec/Sprr1b/Aqp1/Itga2/Rreb1/Itgb4/Camsap3/Fat1/Myh11/Ctsh/Tcap/Col12a1/Dyrk1b/Txlng/Map2k1/Aldh1a1/Coq7/Pde4d/Lama3/Gdf3/Mcrip1/Esrp2/Tmem119/Tomt/Vasn/Sh3pxd2b/Sgca/Col7a1/Fndc3a/Dnase1l2/Hectd1/Rab23/Paxip1/Arntl/Kdm2a/Scrib/Tradd/Tcof1/Agrn/Nab2/Cgn/Hmg20b/Smpd3/Plxnd1/Arhgap35/Numb/Afdn/Akap13/Ptgfrn/Rapgef1/Ybx3/Cdc73/Alox15b/Adam17/Sprr1a/…	112
GO:0046626	regulation of insulin receptor signaling pathway	8/856	80/18643	2.17792	0.03021	0.839539	0.798629	Ptprf/Nck1/Grb10/Ncoa5/Serpina12/Pip4k2c/Ptpn1/Ybx1	8
GO:0009395	phospholipid catabolic process	6/856	52/18643	2.51299	0.03112	0.852415	0.803359	Pnpla8/Smpd3/Scarb1/Smpd1/Pla2g15/Smpd2	6
GO:1901862	negative regulation of muscle tissue development	7/856	66/18643	2.30992	0.03123	0.852415	0.803916	Usp19/Ctdp1/Ybx3/Rbp4/Igfbp5/Cav3/Yy1	7
GO:0006213	pyrimidine nucleoside metabolic process	5/856	39/18643	2.79221	0.0319	0.852415	0.807241	Cdadc1/Uck1/Nt5c/Uckl1/Nme1	5
GO:1900407	regulation of cellular response to oxidative stress	9/856	96/18643	2.0418	0.03219	0.852415	0.808645	Fyn/Pnpla8/Fut8/Trpm2/Fzd1/Gpx1/Txn/Nono/Tsc1	9
GO:0036293	response to decreased oxygen levels	29/856	440/18643	1.43545	0.03292	0.852415	0.812091	Dpp4/Pkm/Usp19/Aqp1/Itga2/Brip1/Trpc1/Map2k1/Hif1an/Limd1/Vasn/Cbl/Vldlr/Adam17/Ddah1/Acot2/Alad/Npm1/Camk2d/Tgfbr3/Tmbim6/Ucp2/Egln1/Eef2k/Notch1/Fam162a/Mief1/Hyou1/Tsc1	29
GO:0051186	cofactor metabolic process	37/856	588/18643	1.37046	0.03293	0.852415	0.812137	Fyn/Isca1/Pkm/Pxdn/Slc25a12/Gpam/Gpx3/Coq7/RGD1562107/Nubpl/Aldh1l2/Ppox/Foxk2/Acss1/Ppcdc/Pgls/Acss2/Gpx1/Acot2/Hbe1/Alad/Eno2/Gstm2/Qdpr/Gstk1/Pgam1/Gss/Psen1/Cpox/Nfs1/Atad1/Ogdh/Ciapin1/Lias/Sardh/Ugt1a1/Hdac4	37
GO:0008154	actin polymerization or depolymerization	17/856	227/18643	1.63104	0.033	0.852415	0.812461	Nck1/Sptan1/Arpc5/Twf2/Nck2/Arhgap35/Lima1/Ssh3/Wasl/Washc5/Ppp1r9b/Gas7/Arpc1b/Cfl1/Mtpn/Pfn1/Kirrel1	17
GO:0051346	negative regulation of hydrolase activity	31/856	477/18643	1.41542	0.0332	0.852415	0.81338	Ccdc8/Usp14/Aqp1/Camsap3/Mcm2/Agrn/Serpina12/Grn/LOC296235/Plin5/Gpx1/Ppp1r9b/Cstb/Serpina3k/A1i3/Csnk2a1/Hras/Il6/Serpinh1/Cnn3/Tmbim6/Egln1/Serpinb1a/Rarres1/Fkbp1a/Serpina3m/Serpinb9/Serpinb6a/Arl6ip1/Serpinb10/Tsc1	31
GO:0000956	nuclear-transcribed mRNA catabolic process	10/856	112/18643	1.94457	0.03324	0.852415	0.813563	Exosc2/Samd4b/Exosc6/Lsm1/Dhx36/Exosc4/Mrto4/Magohb/Rbm8a/Hnrnpd	10
GO:0031532	actin cytoskeleton reorganization	10/856	112/18643	1.94457	0.03324	0.852415	0.813563	Mink1/Sptan1/Efs/Parvb/Trpm2/Cd2ap/Dapk3/Ctsl/Hras/Ptpn1	10
GO:0032469	endoplasmic reticulum calcium ion homeostasis	4/856	27/18643	3.22655	0.03341	0.852415	0.814335	Bax/Camk2d/Tmbim6/Psen1	4
GO:0061162	establishment of monopolar cell polarity	4/856	27/18643	3.22655	0.03341	0.852415	0.814335	Camsap3/Fat1/Scrib/Ophn1	4
GO:1903077	negative regulation of protein localization to plasma membrane	4/856	27/18643	3.22655	0.03341	0.852415	0.814335	Ppfia1/Hectd1/Numb/Lypla1	4
GO:0043462	regulation of ATPase activity	7/856	67/18643	2.27544	0.03355	0.852415	0.814967	Agrn/Myl4/Cnn3/Pfn1/Dnajc10/Sumo1/Tsc1	7
GO:0070201	regulation of establishment of protein localization	37/856	589/18643	1.36813	0.03366	0.852415	0.81546	Ube2j1/Fyn/Snx12/Supt6h/Pcm1/Unc13b/Golph3l/C1qtnf3/Tomt/Rptor/Rab23/Arntl/Trpm2/Eipr1/Ubac2/Cd2ap/Hnrnpm/Llgl1/Psmd9/Apod/Rbp4/Txn/Hras/Ptpn1/Il6/Nolc1/Slc16a1/Ucp2/Lypla1/Psen1/Jagn1/Chchd4/Stom/Mief1/Cd81/Thoc5/Pdzk1	37
GO:1901880	negative regulation of protein depolymerization	8/856	82/18643	2.1248	0.03433	0.852415	0.818407	Sptan1/Camsap3/Twf2/Lima1/Clip2/Cfl1/Mtpn/Trim54	8
GO:0002830	positive regulation of type 2 immune response	3/856	16/18643	4.0836	0.03454	0.852415	0.819312	Cd74/Il6/Cd81	3
GO:0006007	glucose catabolic process	3/856	16/18643	4.0836	0.03454	0.852415	0.819312	Slc25a12/Foxk2/Eno2	3
GO:0006614	SRP-dependent cotranslational protein targeting to membrane	3/856	16/18643	4.0836	0.03454	0.852415	0.819312	Srp9/Ssr3/Tram1	3
GO:0014870	response to muscle inactivity	3/856	16/18643	4.0836	0.03454	0.852415	0.819312	Pkm/Sgca/Hdac4	3
GO:0015919	peroxisomal membrane transport	3/856	16/18643	4.0836	0.03454	0.852415	0.819312	Pex13/Lonp2/Pex14	3
GO:0018279	protein N-linked glycosylation via asparagine	3/856	16/18643	4.0836	0.03454	0.852415	0.819312	Ube2j1/Fut8/Ddost	3
GO:0033235	positive regulation of protein sumoylation	3/856	16/18643	4.0836	0.03454	0.852415	0.819312	Sumo2/Gnl3/Hdac4	3
GO:0043558	regulation of translational initiation in response to stress	3/856	16/18643	4.0836	0.03454	0.852415	0.819312	Nck1/Nck2/Npm1	3
GO:0051597	response to methylmercury	3/856	16/18643	4.0836	0.03454	0.852415	0.819312	Alad/Arsa/Cpox	3
GO:0061450	trophoblast cell migration	3/856	16/18643	4.0836	0.03454	0.852415	0.819312	Itgb4/Ythdf3/Smurf2	3
GO:0070206	protein trimerization	3/856	16/18643	4.0836	0.03454	0.852415	0.819312	Mlkl/Cd74/Mbl1	3
GO:0098696	regulation of neurotransmitter receptor localization to postsynaptic specia...	3/856	16/18643	4.0836	0.03454	0.852415	0.819312	Map2k1/Hras/Rap1a	3
GO:0099116	tRNA 5'-end processing	3/856	16/18643	4.0836	0.03454	0.852415	0.819312	Hsd17b10/Rpp30/Thg1l	3
GO:1901077	regulation of relaxation of muscle	3/856	16/18643	4.0836	0.03454	0.852415	0.819312	Pde4d/Hrc/Camk2d	3
GO:1904748	regulation of apoptotic process involved in development	3/856	16/18643	4.0836	0.03454	0.852415	0.819312	Bax/Tgfbr3/Notch1	3
GO:0001667	ameboidal-type cell migration	29/856	442/18643	1.42895	0.03462	0.852415	0.819654	Dpp4/Pxn/Srgap2/Mcc/Aqp1/Itga2/Rreb1/Itgb4/Ctsh/Ric8a/Pdxdc1/Ythdf3/Paxip1/Prcp/Plxnd1/Mmrn2/Smurf2/Adam17/Grn/Krit1/Gpx1/Tgfbr3/Cfl1/Pfn1/Scarb1/Notch1/Capn7/Fstl1/Sema6c	29
GO:0019432	triglyceride biosynthetic process	5/856	40/18643	2.7224	0.03513	0.852415	0.821806	Gpam/Plin5/Scarb1/Lpl/Gpat3	5
GO:0086004	regulation of cardiac muscle cell contraction	5/856	40/18643	2.7224	0.03513	0.852415	0.821806	Dsc2/Pde4d/Camk2d/Cav3/Sumo1	5
GO:0099590	neurotransmitter receptor internalization	5/856	40/18643	2.7224	0.03513	0.852415	0.821806	Scrib/Synj1/Numb/Ophn1/Atad1	5
GO:2000249	regulation of actin cytoskeleton reorganization	5/856	40/18643	2.7224	0.03513	0.852415	0.821806	Trpm2/Cd2ap/Dapk3/Ctsl/Hras	5
GO:0031334	positive regulation of protein complex assembly	20/856	281/18643	1.55012	0.03529	0.852415	0.82247	Nck1/Bclaf1/Arpc5/Tppp/Med25/Paxip1/Dhx36/Nck2/Wasl/Washc5/Bax/LOC689574/Arpc1b/Cav3/Pfn1/Sumo1/Mpp7/Rap1b/Sub1/Kirrel1	20
GO:0007030	Golgi organization	11/856	129/18643	1.85714	0.0353	0.852415	0.822512	Gorasp1/Camsap3/Tmed4/Golph3l/Map2k1/Dym/Tmed11/Tmed7/Vti1a/Mapk3/Gorasp2	11
GO:0051208	sequestering of calcium ion	11/856	129/18643	1.85714	0.0353	0.852415	0.822512	Trpc1/Pde4d/Tmem38a/Jsrp1/Trpm2/Hrc/Bax/Gstm2/Camk2d/Psen1/Fkbp1a	11
GO:0060048	cardiac muscle contraction	11/856	129/18643	1.85714	0.0353	0.852415	0.822512	Dsc2/Tcap/Pde4d/Tmem38a/Agrn/Smtn/Myl4/Camk2d/Cav3/Sumo1/Hdac4	11
GO:0031503	protein-containing complex localization	19/856	264/18643	1.56744	0.03587	0.852415	0.824838	Supt6h/Pcm1/Map2k1/Hnrnpa2b1/Thoc3/Scrib/Synj1/Numb/Wasl/Washc5/Ophn1/Npm1/Hras/Rap1a/Nup85/Atad1/Thoc5/Stau1/Tsc1	19
GO:0070228	regulation of lymphocyte apoptotic process	7/856	68/18643	2.24198	0.03598	0.852415	0.82528	Ormdl3/Gpam/Bax/Cd74/Gimap8/Serpinb9/Bcl10	7
GO:0060627	regulation of vesicle-mediated transport	39/856	630/18643	1.34824	0.03617	0.852415	0.826038	Snx12/Cd47/Sar1a/Itga2/Unc13b/Lyar/Map2k1/Vps18/Stxbp6/Cbl/Scrib/Smpd3/Synj1/Eipr1/Numb/Cd2ap/Wasl/Rapgef1/Atp9a/Ophn1/Mbl1/Ptpn1/Mapk3/Cav3/Ncs1/Rap1a/Lypla1/Eef2k/Psen1/Scarb1/Notch1/Atad1/Smpd1/Rap1b/Git2/C2/Rab27b/Sdcbp/Cd151	39
GO:0032508	DNA duplex unwinding	8/856	83/18643	2.0992	0.03653	0.852415	0.827457	Top2a/Brip1/Ssbp1/Dna2/Mcm2/Dhx36/Fbh1/Sub1	8
GO:1990089	response to nerve growth factor	8/856	83/18643	2.0992	0.03653	0.852415	0.827457	Dync1i2/Cbl/Rapgef1/Dync1li1/Rpl9/Rap1a/Rpl8/Eef2k	8
GO:0043620	regulation of DNA-templated transcription in response to stress	6/856	54/18643	2.41991	0.03659	0.852415	0.827691	Nck1/Bclaf1/Hif1an/Nck2/Tmbim6/Notch1	6
GO:0061383	trabecula morphogenesis	6/856	54/18643	2.41991	0.03659	0.852415	0.827691	Rbp4/Tgfbr3/Cav3/Egln1/Notch1/Fkbp1a	6
GO:1900006	positive regulation of dendrite development	10/856	114/18643	1.91046	0.03689	0.852415	0.828852	Ptprf/Anapc2/Dhx36/Numb/Vldlr/Afdn/Grn/Cfl1/Eef2k/Psen1	10
GO:0008064	regulation of actin polymerization or depolymerization	15/856	196/18643	1.66678	0.03689	0.852415	0.828852	Nck1/Sptan1/Arpc5/Twf2/Nck2/Arhgap35/Lima1/Ssh3/Wasl/Washc5/Arpc1b/Cfl1/Mtpn/Pfn1/Kirrel1	15
GO:0019693	ribose phosphate metabolic process	35/856	556/18643	1.37099	0.03706	0.852415	0.829503	LOC100912599/Coa6/Pkm/Ndufa8/Slc25a12/Gpam/Uqcr10/Map2k1/Coq7/Pde4d/Uck1/Cyc1/Rab23/Nt5c/Foxk2/Uckl1/Acss1/Ppcdc/Myh3/Pgls/Acss2/Acot2/Eno2/Cox6c2/Npr1/Atp5pf/Pgam1/Atp5pd/Prps1/Psen1/Nme1/Ndufa10/Nudt3/Ogdh/Hdac4	35
GO:0034330	cell junction organization	22/856	318/18643	1.50674	0.03707	0.852415	0.829542	Pxn/Gpm6b/Plec/Itga2/Itgb4/Camsap3/Perp/Arvcf/Cgn/Numb/Afdn/Rapgef1/Apod/Rps6/Dapk3/Ophn1/Cfl1/Rap1a/Mpp7/Rap1b/Tsc1/Mtdh	22
GO:0032386	regulation of intracellular transport	31/856	482/18643	1.40074	0.03741	0.852415	0.830829	Ube2j1/Fyn/Snx12/Sar1a/Supt6h/Pcm1/Map2k1/Vps18/Rab23/Eipr1/Ubac2/Hrc/Apod/Atp9a/Txn/Hras/Ptpn1/Il6/Mapk3/Nolc1/Ncs1/Rap1a/Psen1/Chchd4/Stom/Mief1/Rap1b/Cd81/Git2/Thoc5/Pdzk1	31
GO:0048646	anatomical structure formation involved in morphogenesis	68/856	1193/18643	1.2414	0.03752	0.852415	0.831241	Top2a/Phldb1/Pkm/Pxn/Supt6h/Aqp1/Itga2/Itgb4/Vps33a/Angptl1/Ctsh/Tcap/Nectin2/Col12a1/Dyrk1b/Map2k1/Aldh1a1/Coq7/Tppp/Gdf3/Perp/Col7a1/Ephb3/Hectd1/Klk5/Rab23/Kdm2a/Scrib/Tcof1/Smpd3/Prcp/Plxnd1/Mmrn2/Arhgap35/Tlr3/Akap13/Ptgfrn/Cdc73/Adam17/Fzd1/Grn/Krit1/Gpx1/Ddah1/Rbp4/Ophn1/Mapk3/Tgfbr3/Nolc1/Cfl1/Csrp1/Cav3/Egln1/Rps7/Mtpn/Pfn1/Psen1/Notch1/Ssbp3/Pdcl3/Paf1/Lias/Fkbp1a/Cd81/Itgb6/Bcl10/Tsc1/…	68
GO:0046471	phosphatidylglycerol metabolic process	4/856	28/18643	3.11132	0.03761	0.852415	0.831577	Gpam/Pnpla8/Tamm41/Pla2g15	4
GO:0061339	establishment or maintenance of monopolar cell polarity	4/856	28/18643	3.11132	0.03761	0.852415	0.831577	Camsap3/Fat1/Scrib/Ophn1	4
GO:0009259	ribonucleotide metabolic process	34/856	538/18643	1.37638	0.03762	0.852415	0.831614	LOC100912599/Coa6/Pkm/Ndufa8/Slc25a12/Gpam/Uqcr10/Map2k1/Coq7/Pde4d/Uck1/Cyc1/Rab23/Nt5c/Foxk2/Uckl1/Acss1/Ppcdc/Myh3/Acss2/Acot2/Eno2/Cox6c2/Npr1/Atp5pf/Pgam1/Atp5pd/Prps1/Psen1/Nme1/Ndufa10/Nudt3/Ogdh/Hdac4	34
GO:0000414	regulation of histone H3-K36 methylation	2/856	7/18643	6.22263	0.03792	0.852415	0.832723	Brd4/Paxip1	2
GO:0002036	regulation of L-glutamate import across plasma membrane	2/856	7/18643	6.22263	0.03792	0.852415	0.832723	Psen1/Arl6ip1	2
GO:0002760	positive regulation of antimicrobial humoral response	2/856	7/18643	6.22263	0.03792	0.852415	0.832723	Klk5/Klk7	2
GO:0006735	NADH regeneration	2/856	7/18643	6.22263	0.03792	0.852415	0.832723	Foxk2/Eno2	2
GO:0009249	protein lipoylation	2/856	7/18643	6.22263	0.03792	0.852415	0.832723	Gcsh/Lias	2
GO:0009452	7-methylguanosine RNA capping	2/856	7/18643	6.22263	0.03792	0.852415	0.832723	Ramac/Cmtr1	2
GO:0010756	positive regulation of plasminogen activation	2/856	7/18643	6.22263	0.03792	0.852415	0.832723	F12/Plgrkt	2
GO:0010886	positive regulation of cholesterol storage	2/856	7/18643	6.22263	0.03792	0.852415	0.832723	Scarb1/Lpl	2
GO:0032056	positive regulation of translation in response to stress	2/856	7/18643	6.22263	0.03792	0.852415	0.832723	Nck1/Nck2	2
GO:0032911	negative regulation of transforming growth factor beta1 production	2/856	7/18643	6.22263	0.03792	0.852415	0.832723	Cd2ap/Fkbp1a	2
GO:0036260	RNA capping	2/856	7/18643	6.22263	0.03792	0.852415	0.832723	Ramac/Cmtr1	2
GO:0042270	protection from natural killer cell mediated cytotoxicity	2/856	7/18643	6.22263	0.03792	0.852415	0.832723	Tap2/Serpinb9	2
GO:0043504	mitochondrial DNA repair	2/856	7/18643	6.22263	0.03792	0.852415	0.832723	Dna2/Chchd4	2
GO:0044803	multi-organism membrane organization	2/856	7/18643	6.22263	0.03792	0.852415	0.832723	Nectin2/Ctsl	2
GO:0060440	trachea formation	2/856	7/18643	6.22263	0.03792	0.852415	0.832723	Map2k1/Mapk3	2
GO:0061621	canonical glycolysis	2/856	7/18643	6.22263	0.03792	0.852415	0.832723	Foxk2/Eno2	2
GO:0061718	glucose catabolic process to pyruvate	2/856	7/18643	6.22263	0.03792	0.852415	0.832723	Foxk2/Eno2	2
GO:0071288	cellular response to mercury ion	2/856	7/18643	6.22263	0.03792	0.852415	0.832723	Aqp1/Ube2d3	2
GO:0071638	negative regulation of monocyte chemotactic protein-1 production	2/856	7/18643	6.22263	0.03792	0.852415	0.832723	C1qtnf3/Apod	2
GO:0090232	positive regulation of spindle checkpoint	2/856	7/18643	6.22263	0.03792	0.852415	0.832723	Ndc80/Dync1li1	2
GO:0090267	positive regulation of mitotic cell cycle spindle assembly checkpoint	2/856	7/18643	6.22263	0.03792	0.852415	0.832723	Ndc80/Dync1li1	2
GO:0098909	regulation of cardiac muscle cell action potential involved in regulation o...	2/856	7/18643	6.22263	0.03792	0.852415	0.832723	Camk2d/Cav3	2
GO:1902339	positive regulation of apoptotic process involved in morphogenesis	2/856	7/18643	6.22263	0.03792	0.852415	0.832723	Bax/Notch1	2
GO:1904428	negative regulation of tubulin deacetylation	2/856	7/18643	6.22263	0.03792	0.852415	0.832723	Fry/Tppp	2
GO:1904747	positive regulation of apoptotic process involved in development	2/856	7/18643	6.22263	0.03792	0.852415	0.832723	Bax/Notch1	2
GO:2000812	regulation of barbed-end actin filament capping	2/856	7/18643	6.22263	0.03792	0.852415	0.832723	Cfl1/Mtpn	2
GO:0035148	tube formation	14/856	180/18643	1.69394	0.03813	0.852415	0.833491	Coq7/Hectd1/Rab23/Kdm2a/Scrib/Arhgap35/Fzd1/Cfl1/Rps7/Pfn1/Notch1/Lias/Bcl10/Tsc1	14
GO:0071495	cellular response to endogenous stimulus	83/856	1492/18643	1.21158	0.03825	0.852415	0.833927	Fyn/Ptprf/Nck1/Pkm/Pxn/Grb10/Ufl1/Gpam/Aqp1/Itga2/Brip1/Ltbp4/Ctsh/Smarcc1/Gfpt1/Pde4d/Arid1b/Gdf3/Tmem38a/Vps18/Vasn/Rptor/Ncoa5/Arntl/Dync1i2/Cbl/Agrn/Smpd3/Prcp/Fut8/Trpm2/Vldlr/Hnrnpm/Fbh1/Smurf2/Akap13/Rapgef1/Nap1l1/Adam17/Wbp2/Serpina12/Dync1li1/Fzd1/Pip4k2c/Safb2/Ppp1r9b/Casp7/Ctsl/Gstm2/Aldh2/Npm1/Rpl9/Ptpn1/Il6/Mapk3/Igfbp5/Tgfbr3/Atp5pd/Igfals/Cfl1/Asns/Cav3/Ucp2/Rap1a/Rpl32/Rpl8/Ybx1/…	83
GO:0000460	maturation of 5.8S rRNA	5/856	41/18643	2.656	0.03855	0.852415	0.835006	Eri3/Exosc2/Mphosph6/Exosc4/Npm1	5
GO:0006383	transcription by RNA polymerase III	5/856	41/18643	2.656	0.03855	0.852415	0.835006	Cebpa/Gtf3c4/Rptor/Dhx36/Nab2	5
GO:0097300	programmed necrotic cell death	5/856	41/18643	2.656	0.03855	0.852415	0.835006	Mlkl/Tlr3/Ybx3/Bax/Pgam5	5
GO:0110053	regulation of actin filament organization	20/856	284/18643	1.53375	0.03875	0.852415	0.835718	Cd47/Nck1/Pxn/Sptan1/Ppfia1/Arpc5/Twf2/Sh3pxd2b/Nck2/Arhgap35/Lima1/Ssh3/Wasl/Washc5/Arpc1b/Cfl1/Mtpn/Pfn1/Kirrel1/Tsc1	20
GO:0010631	epithelial cell migration	21/856	302/18643	1.51445	0.03909	0.852415	0.836914	Dpp4/Pxn/Mcc/Aqp1/Itga2/Rreb1/Ctsh/Paxip1/Prcp/Plxnd1/Mmrn2/Adam17/Grn/Krit1/Gpx1/Tgfbr3/Pfn1/Scarb1/Notch1/Capn7/Fstl1	21
GO:0048585	negative regulation of response to stimulus	91/856	1654/18643	1.19825	0.03915	0.852415	0.837123	Alg13/Ube2j1/Mlip/Fyn/Selenos/Ptprf/Cd47/Dpp4/Nck1/Usp14/Grb10/Mcc/Ufl1/Amfr/Lyar/Parpbp/Map2k1/F12/Pde4d/Gdf3/Hif1an/C1qtnf3/Kptn/Limd1/Vps18/Vasn/Ncoa5/Ythdf3/Arntl/Cbl/Il36rn/Nck2/Ubqln4/Mmrn2/Arhgap35/Numb/Ubac2/Cd2ap/Ranbp9/Fbh1/Smurf2/Rapgef1/Ybx3/Adam17/Tmem88/Fzd1/Bax/Psmb4/Grn/Pip4k2c/Apod/Plin5/Bank1/Gpx1/Ddah1/Thbd/Tspan8/Rgs19/Gstm2/Cd74/Txn/Psma1/Ptpn1/Il6/Igfbp5/Tgfbr3/Cd59/Tap2/Cav…	91
GO:0051701	interaction with host	13/856	164/18643	1.7264	0.03922	0.852415	0.837366	Dpp4/Kpna6/Nectin2/Thoc3/Vps18/Cd4/Ctsl/Cd74/Smpd1/Cd81/Vps16/Thoc5/Serpinb9	13
GO:0010976	positive regulation of neuron projection development	25/856	374/18643	1.45583	0.03927	0.852415	0.83754	Fyn/Ptprf/Nck1/Map2k1/Twf2/Anapc2/Dhx36/Plxnd1/Arhgap35/Numb/Vldlr/Map6/Afdn/Washc5/Rapgef1/Adam17/Fzd1/Grn/Il6/Cfl1/Rap1a/Eef2k/Psen1/Nme1/Ube2v2	25
GO:1903202	negative regulation of oxidative stress-induced cell death	6/856	55/18643	2.37591	0.03954	0.852415	0.83847	Fyn/Fzd1/Gpx1/Txn/Nono/Tsc1	6
GO:0052548	regulation of endopeptidase activity	30/856	466/18643	1.40209	0.03967	0.852415	0.838914	Asph/Fyn/Usp14/Aqp1/Ctsh/Perp/Ncstn/Serpina12/Bax/LOC296235/Gpx1/Cstb/Serpina3k/A1i3/Csnk2a1/Il6/Psmb8/Psmb9/Serpinh1/Serpinb1a/Fam162a/Rarres1/Serpina3m/Serpinb9/Serpinb6a/Arl6ip1/Serpinb10/Adrm1/Dap/Bcl10	30
GO:0030832	regulation of actin filament length	15/856	198/18643	1.64994	0.03978	0.852415	0.839288	Nck1/Sptan1/Arpc5/Twf2/Nck2/Arhgap35/Lima1/Ssh3/Wasl/Washc5/Arpc1b/Cfl1/Mtpn/Pfn1/Kirrel1	15
GO:2000106	regulation of leukocyte apoptotic process	9/856	100/18643	1.96013	0.04028	0.852415	0.840965	Selenos/Ormdl3/Gpam/Adam17/Bax/Cd74/Gimap8/Serpinb9/Bcl10	9
GO:0009208	pyrimidine ribonucleoside triphosphate metabolic process	3/856	17/18643	3.84339	0.04055	0.852415	0.841857	Uck1/Uckl1/Nme1	3
GO:0010882	regulation of cardiac muscle contraction by calcium ion signaling	3/856	17/18643	3.84339	0.04055	0.852415	0.841857	Tmem38a/Camk2d/Hdac4	3
GO:0019511	peptidyl-proline hydroxylation	3/856	17/18643	3.84339	0.04055	0.852415	0.841857	P4ha2/Egln1/Prdx4	3
GO:0031936	negative regulation of chromatin silencing	3/856	17/18643	3.84339	0.04055	0.852415	0.841857	Hist1h1c/H1fx/H1-4	3
GO:0032780	negative regulation of ATPase activity	3/856	17/18643	3.84339	0.04055	0.852415	0.841857	Agrn/Cnn3/Tsc1	3
GO:0038094	Fc-gamma receptor signaling pathway	3/856	17/18643	3.84339	0.04055	0.852415	0.841857	Cd47/Rapgef1/Rap1a	3
GO:0055119	relaxation of cardiac muscle	3/856	17/18643	3.84339	0.04055	0.852415	0.841857	Pde4d/Hrc/Camk2d	3
GO:0061744	motor behavior	3/856	17/18643	3.84339	0.04055	0.852415	0.841857	Ormdl3/Dpp4/Ndufs4	3
GO:0071415	cellular response to purine-containing compound	3/856	17/18643	3.84339	0.04055	0.852415	0.841857	Tmem38a/Trpm2/Gstm2	3
GO:0072488	ammonium transmembrane transport	3/856	17/18643	3.84339	0.04055	0.852415	0.841857	Aqp1/Slc12a6/Rhag	3
GO:0098760	response to interleukin-7	3/856	17/18643	3.84339	0.04055	0.852415	0.841857	Hdgf/Ybx1/Crkl	3
GO:0098761	cellular response to interleukin-7	3/856	17/18643	3.84339	0.04055	0.852415	0.841857	Hdgf/Ybx1/Crkl	3
GO:2000042	negative regulation of double-strand break repair via homologous recombinat...	3/856	17/18643	3.84339	0.04055	0.852415	0.841857	Parpbp/Ubqln4/Fbh1	3
GO:0016236	macroautophagy	17/856	233/18643	1.58904	0.04069	0.852415	0.842315	LOC103689968/Ubxn6/Ufl1/Vps33a/Rab23/Ubqln4/Pip4k2c/Mapk3/Gabarapl2/Psen1/Slc25a5/Wdr45b/Atg12/Tmem41b/Vps16/Ikbkg/Tsc1	17
GO:0051259	protein complex oligomerization	17/856	233/18643	1.58904	0.04069	0.852415	0.842315	Gsdmd/Kcnc4/Ssbp1/Lrrc8d/Hsd17b10/Znhit6/Mlkl/Cutc/Trpm2/Prf1/Alad/Cd74/Mbl1/Thg1l/Cpsf7/Sub1/Bcl10	17
GO:0046434	organophosphate catabolic process	19/856	268/18643	1.54405	0.04077	0.852415	0.842576	Pkm/Slc25a12/Pnpla8/Pde4d/Nt5c/Foxk2/Inpp5b/Smpd3/Synj1/Eno2/Pgam1/Psen1/Scarb1/Nudt3/Ogdh/Smpd1/Pla2g15/Hdac4/Smpd2	19
GO:0072175	epithelial tube formation	13/856	165/18643	1.71594	0.04087	0.852415	0.842901	Coq7/Hectd1/Rab23/Kdm2a/Scrib/Arhgap35/Fzd1/Cfl1/Rps7/Pfn1/Lias/Bcl10/Tsc1	13
GO:0019222	regulation of metabolic process	324/856	6527/18643	1.08112	0.0409	0.852415	0.842998	Fry/Asph/Ube2j1/Nelfe/Mlip/Fyn/Snx12/Selenos/Ppp2r2d/Mef2d/Ormdl3/Cd47/Tfcp2/Ppp6r1/Ccdc8/Nck1/Top2a/Tbx22/Mink1/Heatr1/Pkm/Prkab2/Rfc1/Usp19/Usp14/Med13l/Wbp11/Pxn/Grb10/Brd4/Kpna6/Papola/Psma6/Supt6h/Ctdp1/Bclaf1/Ufl1/Slc25a12/Wtap/Gpam/Aqp1/Amfr/Itga2/Brip1/Rps9/Larp4b/Rreb1/Plcl1/Ltbp4/Camsap3/Lyar/Hist1h1c/Mrps27/Ssbp1/Cnot10/Ctsh/Smarcc1/Dcaf1/Dyrk1b/Gfpt1/Parpbp/Map2k1/Ctcf/Aldh1a1/F12/Ceb…	324
GO:0046847	filopodium assembly	7/856	70/18643	2.17792	0.04118	0.852415	0.843899	Dock11/Srgap2/Itgb4/Agrn/Trpm2/Wasl/Ppp1r9b	7
GO:0051148	negative regulation of muscle cell differentiation	7/856	70/18643	2.17792	0.04118	0.852415	0.843899	Ctdp1/Tmem119/Cav3/Ybx1/Notch1/Yy1/Hdac4	7
GO:0071806	protein transmembrane transport	7/856	70/18643	2.17792	0.04118	0.852415	0.843899	Pex13/Lonp2/Chchd4/Tram1/LOC100362432/Pex14/Timm22	7
GO:0007045	cell-substrate adherens junction assembly	8/856	85/18643	2.04981	0.0412	0.852415	0.843963	Pxn/Gpm6b/Itga2/Camsap3/Apod/Dapk3/Cfl1/Tsc1	8
GO:0007492	endoderm development	8/856	85/18643	2.04981	0.0412	0.852415	0.843963	Col12a1/Gdf3/Col7a1/Cdc73/Notch1/Pax9/Ssbp3/Paf1	8
GO:0048041	focal adhesion assembly	8/856	85/18643	2.04981	0.0412	0.852415	0.843963	Pxn/Gpm6b/Itga2/Camsap3/Apod/Dapk3/Cfl1/Tsc1	8
GO:0090132	epithelium migration	21/856	304/18643	1.50448	0.04147	0.852415	0.844821	Dpp4/Pxn/Mcc/Aqp1/Itga2/Rreb1/Ctsh/Paxip1/Prcp/Plxnd1/Mmrn2/Adam17/Grn/Krit1/Gpx1/Tgfbr3/Pfn1/Scarb1/Notch1/Capn7/Fstl1	21
GO:0021987	cerebral cortex development	12/856	149/18643	1.75403	0.04188	0.852415	0.846106	Srgap2/H2afx/Pex13/Vldlr/Afdn/Bax/Ppp1r9b/Csnk2a1/Psen1/Crkl/Nde1/Tsc1	12
GO:0065009	regulation of molecular function	159/856	3050/18643	1.13537	0.04202	0.852415	0.84654	Fry/Asph/Fyn/Ppp2r2d/Ormdl3/Ptprf/Ppp6r1/Ccdc8/Nck1/Dock11/Mink1/Prkab2/Usp14/Wbp11/Pxn/Myo9b/Brd4/Srgap2/Psma6/Ufl1/Aqp1/Amfr/Itga2/Plcl1/Elmo1/Camsap3/Ssbp1/Ctsh/Tbc1d8b/Map2k1/Ctcf/Pde4d/Hnrnpa2b1/Prkrip1/Ric8a/Perp/Ncstn/Sec23b/Rptor/Ephb3/Med25/Rabgap1l/Mlkl/Mcm2/Paxip1/Cbl/Arhgef6/Scrib/Tradd/Mob1b/Agrn/Jsrp1/Nab2/Commd6/Plxnd1/Arhgap35/Tlr3/Vldlr/Ppp4r1/Afdn/Fbh1/Akap13/Rapgef1/Ppp2r5d/Llg…	159
GO:0010629	negative regulation of gene expression	99/856	1821/18643	1.18404	0.04203	0.852415	0.846571	Nelfe/Mlip/Fyn/Snx12/Nck1/Tbx22/Rfc1/Bclaf1/Brip1/Larp4b/Rreb1/Lyar/Hist1h1c/Cnot10/Dcaf1/Map2k1/Ctcf/Cebpa/Mta1/Exosc2/Samd4b/Hnrnpa2b1/Hif1an/Anapc2/Limd1/Ddx6/H1fx/Ythdf3/Med25/Arntl/Kdm2a/Exosc6/Lsm1/Hist2h2ab/H2afx/Foxk2/Dhx36/Nck2/Nab2/Exosc4/Srp9/H2afv/Hdgf/Scaf8/Mrto4/Hnrnpm/Magohb/Ptgfrn/Ybx3/Cdc73/Zc3hav1/Prkra/Fzd1/Pabpc4/Znf750/Bank1/Hbe1/Dapk3/Txn/Npm1/H1-4/Hmgn2/Hras/Il6/Igfbp5/Ubtf…	99
GO:0099003	vesicle-mediated transport in synapse	19/856	269/18643	1.53831	0.04207	0.852415	0.846695	Ap1s2/Unc13b/Vps18/Bloc1s1/Scrib/Fcho2/Synj1/Numb/Vti1a/Grn/Ophn1/Ncs1/Rap1a/Psen1/Atad1/Rap1b/Git2/Rab27b/Ctbp2	19
GO:0009218	pyrimidine ribonucleotide metabolic process	4/856	29/18643	3.00403	0.0421	0.852415	0.846787	Uck1/Nt5c/Uckl1/Nme1	4
GO:0010592	positive regulation of lamellipodium assembly	4/856	29/18643	3.00403	0.0421	0.852415	0.846787	Aqp1/Twf2/Cfl1/Hdac4	4
GO:0033119	negative regulation of RNA splicing	4/856	29/18643	3.00403	0.0421	0.852415	0.846787	Hnrnpa2b1/Npm1/Tmbim6/Srsf10	4
GO:0035066	positive regulation of histone acetylation	4/856	29/18643	3.00403	0.0421	0.852415	0.846787	Rps6ka4/Paxip1/Wbp2/Mapk3	4
GO:0042744	hydrogen peroxide catabolic process	4/856	29/18643	3.00403	0.0421	0.852415	0.846787	Pxdn/Gpx3/Gpx1/Hbe1	4
GO:1904376	negative regulation of protein localization to cell periphery	4/856	29/18643	3.00403	0.0421	0.852415	0.846787	Ppfia1/Hectd1/Numb/Lypla1	4
GO:0030261	chromosome condensation	5/856	42/18643	2.59276	0.04217	0.852415	0.847003	Top2a/Ncapd2/Hist1h1c/H1fx/H1-4	5
GO:0051084	'de novo' posttranslational protein folding	5/856	42/18643	2.59276	0.04217	0.852415	0.847003	Hspa13/Cd74/Chchd4/Dnajb12/Selenof	5
GO:0090313	regulation of protein targeting to membrane	5/856	42/18643	2.59276	0.04217	0.852415	0.847003	Fyn/Hras/Stom/Mief1/Pdzk1	5
GO:0090503	RNA phosphodiester bond hydrolysis, exonucleolytic	5/856	42/18643	2.59276	0.04217	0.852415	0.847003	Eri3/Exosc2/Trir/Exosc6/Exosc4	5
GO:1900408	negative regulation of cellular response to oxidative stress	6/856	56/18643	2.33349	0.04264	0.852415	0.848433	Fyn/Fzd1/Gpx1/Txn/Nono/Tsc1	6
GO:0016331	morphogenesis of embryonic epithelium	14/856	183/18643	1.66617	0.04285	0.852415	0.849064	Aldh1a1/Coq7/Hectd1/Rab23/Kdm2a/Scrib/Arhgap35/Fzd1/Cfl1/Rps7/Pfn1/Lias/Bcl10/Tsc1	14
GO:0006986	response to unfolded protein	10/856	117/18643	1.86147	0.04287	0.852415	0.849124	Selenos/Nck1/Ufl1/Amfr/Rnf121/Nck2/Bax/Hspa13/Ptpn1/Tmbim6	10
GO:0031323	regulation of cellular metabolic process	303/856	6085/18643	1.08449	0.04299	0.852415	0.849482	Fry/Asph/Ube2j1/Nelfe/Mlip/Fyn/Snx12/Selenos/Ppp2r2d/Mef2d/Ormdl3/Cd47/Tfcp2/Ppp6r1/Ccdc8/Nck1/Top2a/Tbx22/Mink1/Heatr1/Pkm/Rfc1/Usp19/Usp14/Med13l/Wbp11/Pxn/Grb10/Brd4/Kpna6/Papola/Psma6/Supt6h/Ctdp1/Bclaf1/Ufl1/Slc25a12/Wtap/Gpam/Aqp1/Amfr/Itga2/Brip1/Rps9/Larp4b/Rreb1/Plcl1/Camsap3/Lyar/Hist1h1c/Mrps27/Ssbp1/Cnot10/Ctsh/Smarcc1/Dcaf1/Dyrk1b/Gfpt1/Parpbp/Map2k1/Ctcf/F12/Cebpa/Srpk1/Coq7/Mta1/Pd…	303
GO:0031638	zymogen activation	7/856	71/18643	2.14725	0.04395	0.852415	0.852284	Asph/Ctsh/F12/Perp/Klk7/Plgrkt/Ctsl	7
GO:0044092	negative regulation of molecular function	66/856	1165/18643	1.23384	0.04441	0.852415	0.85359	Fry/Ormdl3/Ptprf/Ccdc8/Nck1/Usp14/Ufl1/Aqp1/Camsap3/Prkrip1/Rptor/Mcm2/Paxip1/Cbl/Agrn/Commd6/Fbh1/Serpina12/Bax/Grn/LOC296235/Pip4k2c/Plin5/Gpx1/Ppp1r9b/Calu/Cstb/Serpina3k/Gstm2/Npm1/A1i3/Camk2d/Csnk2a1/Hras/Ptpn1/Il6/Mapk3/Serpinh1/Cnn3/Cav3/Tmbim6/Egln1/Rps7/Ncs1/Psen1/Notch1/Serpinb1a/Rarres1/Sumo1/Smpd1/Fkbp1a/Serpina3m/Nfkbia/Pex14/Ugt1a1/Tax1bp1/Fam192a/Serpinb9/Serpinb6a/Arl6ip1/Serpinb1…	66
GO:0071347	cellular response to interleukin-1	11/856	134/18643	1.78785	0.04457	0.852415	0.854039	Cd47/Rps6ka4/Smpd3/Vldlr/Il6/Mapk3/Psmb9/Igfals/Cfl1/Usp10/Yy1	11
GO:0010256	endomembrane system organization	28/856	434/18643	1.40511	0.04464	0.852415	0.854234	Gorasp1/Aqp1/Camsap3/Tmed4/Golph3l/Nectin2/Map2k1/Tmem38a/Dym/Vps18/Tmed11/Tmed7/Emc4/Agrn/Synj1/Cert1/Wasl/Vti1a/Washc5/Mapk3/Cav3/Jagn1/Tlcd1/Tram1/Smpd1/Arl6ip1/Arfgef2/Gorasp2	28
GO:0031058	positive regulation of histone modification	9/856	102/18643	1.92169	0.0448	0.852415	0.854679	Nelfe/Brd4/Rps6ka4/Paxip1/Kdm2a/Wbp2/Mapk3/Paf1/Phf1	9
GO:0008360	regulation of cell shape	12/856	151/18643	1.7308	0.04559	0.852415	0.856837	Fyn/Pxn/Palmd/Syne3/Limd1/Parvb/Plxnd1/Arhgap35/Gas7/Dapk3/Il6/Cfl1	12
GO:0033619	membrane protein proteolysis	6/856	57/18643	2.29255	0.04588	0.852415	0.857613	Ctsh/Ncstn/Sh3d19/Adam17/Psen1/Sppl2b	6
GO:0071392	cellular response to estradiol stimulus	6/856	57/18643	2.29255	0.04588	0.852415	0.857613	Itga2/Ppp1r9b/Il6/Ddx18/Ugt1a1/Hnrnpd	6
GO:1901985	positive regulation of protein acetylation	5/856	43/18643	2.53247	0.04599	0.852415	0.857905	Rps6ka4/Paxip1/Arntl/Wbp2/Mapk3	5
GO:0072657	protein localization to membrane	37/856	604/18643	1.33416	0.04601	0.852415	0.857958	Fyn/Gorasp1/Ttc7b/Ppfia1/Syne3/Golph3l/Map2k1/Cnpy4/Sh3pxd2b/Hectd1/Scrib/Fcho2/Emc4/Agrn/Jsrp1/Srp9/Numb/Afdn/Ssr3/Tmem88/Bax/Ppp1r9b/Camk2d/Csnk2a1/Hras/Cav3/Rap1a/Lypla1/Crkl/Stom/Tram1/Mief1/Cd81/Arl6ip1/Pdzk1/Timm22/Gorasp2	37
GO:0070555	response to interleukin-1	13/856	168/18643	1.6853	0.0461	0.853112	0.858196	Cd47/Rps6ka4/Smpd3/Vldlr/Il6/Mapk3/Psmb9/Igfals/Cfl1/Usp10/Smpd1/Yy1/Hdac4	13
GO:0032259	methylation	24/856	362/18643	1.44393	0.04621	0.854177	0.858486	Nelfe/Trmt5/Brd4/Supt6h/Tpmt/Wtap/Mtap/Hist1h1c/Ctcf/Hsd17b10/Bud23/Tomt/Mettl17/Rbbp5/Smyd5/Virma/Paxip1/Ramac/H1-4/Paf1/Ntmt1/Cmtr1/Phf1/Trmt2a	24
GO:0019637	organophosphate metabolic process	63/856	1109/18643	1.23723	0.04656	0.857835	0.8594	Nt5c3b/LOC100912599/Ormdl3/Pisd/Coa6/Pkm/Fcsk/Ndufa8/Ttc7b/Slc25a12/Gpam/Pnpla8/Uqcr10/Gfpt1/Map2k1/Coq7/Pde4d/Sh3yl1/Uck1/Inpp4a/Cyc1/Tamm41/Rab23/Nt5c/Foxk2/Uckl1/Acss1/Ppcdc/Inpp5b/Smpd3/Synj1/Myh3/Alox15b/Pgls/Acss2/Pip4k2c/Gde1/Acot2/Eno2/Cox6c2/Npr1/Atp5pf/Pgam1/Atp5pd/Prps1/Psen1/Scarb1/Nme1/Nfs1/Gpat3/Ndufa10/Nudt3/Serinc3/Ogdh/Smpd1/Cd81/Chpt1/Pla2g15/Cept1/Isyna1/Hdac4/Smpd2/Fbp2	63
GO:0060997	dendritic spine morphogenesis	7/856	72/18643	2.11742	0.04684	0.857835	0.860123	Ephb3/Dhx36/Wasl/Afdn/Ngef/Cfl1/Eef2k	7
GO:0006734	NADH metabolic process	4/856	30/18643	2.90389	0.04687	0.857835	0.8602	Slc25a12/Foxk2/Eno2/Ogdh	4
GO:0046174	polyol catabolic process	4/856	30/18643	2.90389	0.04687	0.857835	0.8602	Inpp5b/Synj1/Sord/Nudt3	4
GO:0051589	negative regulation of neurotransmitter transport	4/856	30/18643	2.90389	0.04687	0.857835	0.8602	Gpm6b/Rap1a/Rap1b/Gabbr1	4
GO:1904292	regulation of ERAD pathway	4/856	30/18643	2.90389	0.04687	0.857835	0.8602	Ube2j1/Usp19/Usp14/Ubac2	4
GO:2000637	positive regulation of gene silencing by miRNA	4/856	30/18643	2.90389	0.04687	0.857835	0.8602	Map2k1/Limd1/Ddx6/Il6	4
GO:0002098	tRNA wobble uridine modification	3/856	18/18643	3.62987	0.04704	0.857835	0.860635	Urm1/LOC365839/Kti12	3
GO:0009148	pyrimidine nucleoside triphosphate biosynthetic process	3/856	18/18643	3.62987	0.04704	0.857835	0.860635	Uck1/Uckl1/Nme1	3
GO:0009299	mRNA transcription	3/856	18/18643	3.62987	0.04704	0.857835	0.860635	Tfcp2/Supt6h/Hnrnpd	3
GO:0010867	positive regulation of triglyceride biosynthetic process	3/856	18/18643	3.62987	0.04704	0.857835	0.860635	Gpam/Plin5/Scarb1	3
GO:0021681	cerebellar granular layer development	3/856	18/18643	3.62987	0.04704	0.857835	0.860635	Top2a/Ophn1/Mtpn	3
GO:0046718	viral entry into host cell	9/856	103/18643	1.90304	0.04719	0.859608	0.861016	Dpp4/Nectin2/Vps18/Cd4/Ctsl/Cd74/Smpd1/Cd81/Vps16	9
GO:0009141	nucleoside triphosphate metabolic process	24/856	363/18643	1.43995	0.04743	0.863014	0.861622	LOC100912599/Coa6/Pkm/Ndufa8/Slc25a12/Uqcr10/Map2k1/Coq7/Uck1/Cyc1/Rab23/Foxk2/Uckl1/Myh3/Eno2/Cox6c2/Atp5pf/Pgam1/Atp5pd/Psen1/Nme1/Ndufa10/Ogdh/Hdac4	24
GO:0009201	ribonucleoside triphosphate biosynthetic process	14/856	186/18643	1.6393	0.04797	0.863369	0.862966	Pkm/Slc25a12/Map2k1/Uck1/Foxk2/Uckl1/Eno2/Atp5pf/Pgam1/Atp5pd/Psen1/Nme1/Ogdh/Hdac4	14
GO:0007015	actin filament organization	29/856	456/18643	1.38508	0.04841	0.863369	0.864043	Cd47/Nck1/Pxn/Sptan1/Ppfia1/Elmo1/Arpc5/Fat1/Tcap/Twf2/Efs/Kptn/Sh3pxd2b/Nck2/Arhgap35/Lima1/Ssh3/Cd2ap/Wasl/Washc5/Ppp1r9b/Gas7/Arpc1b/Cfl1/Cav3/Mtpn/Pfn1/Kirrel1/Tsc1	29
GO:0009167	purine ribonucleoside monophosphate metabolic process	23/856	346/18643	1.44775	0.04897	0.863369	0.865388	LOC100912599/Coa6/Pkm/Ndufa8/Slc25a12/Uqcr10/Map2k1/Coq7/Cyc1/Nt5c/Foxk2/Myh3/Eno2/Cox6c2/Atp5pf/Pgam1/Atp5pd/Prps1/Psen1/Ndufa10/Nudt3/Ogdh/Hdac4	23
GO:0002778	antibacterial peptide production	2/856	8/18643	5.4448	0.04904	0.863369	0.865554	Klk5/Klk7	2
GO:0002784	regulation of antimicrobial peptide production	2/856	8/18643	5.4448	0.04904	0.863369	0.865554	Klk5/Klk7	2
GO:0006048	UDP-N-acetylglucosamine biosynthetic process	2/856	8/18643	5.4448	0.04904	0.863369	0.865554	Gfpt1/Uap1l1	2
GO:0006105	succinate metabolic process	2/856	8/18643	5.4448	0.04904	0.863369	0.865554	Sdhb/Sdhaf3	2
GO:0006651	diacylglycerol biosynthetic process	2/856	8/18643	5.4448	0.04904	0.863369	0.865554	Gpam/Pla2g15	2
GO:0006657	CDP-choline pathway	2/856	8/18643	5.4448	0.04904	0.863369	0.865554	Chpt1/Cept1	2
GO:0010216	maintenance of DNA methylation	2/856	8/18643	5.4448	0.04904	0.863369	0.865554	Ctcf/Uhrf2	2
GO:0010793	regulation of mRNA export from nucleus	2/856	8/18643	5.4448	0.04904	0.863369	0.865554	Supt6h/Thoc5	2
GO:0014908	myotube differentiation involved in skeletal muscle regeneration	2/856	8/18643	5.4448	0.04904	0.863369	0.865554	Ptgfrn/Cd81	2
GO:0019673	GDP-mannose metabolic process	2/856	8/18643	5.4448	0.04904	0.863369	0.865554	Pmm2/Gmds	2
GO:0031033	myosin filament organization	2/856	8/18643	5.4448	0.04904	0.863369	0.865554	Tcap/Dapk3	2
GO:0034334	adherens junction maintenance	2/856	8/18643	5.4448	0.04904	0.863369	0.865554	Camsap3/Afdn	2
GO:0036491	regulation of translation initiation in response to endoplasmic reticulum s...	2/856	8/18643	5.4448	0.04904	0.863369	0.865554	Nck1/Nck2	2
GO:0036492	eiF2alpha phosphorylation in response to endoplasmic reticulum stress	2/856	8/18643	5.4448	0.04904	0.863369	0.865554	Nck1/Nck2	2
GO:0038026	reelin-mediated signaling pathway	2/856	8/18643	5.4448	0.04904	0.863369	0.865554	Vldlr/Crkl	2
GO:0042144	vacuole fusion, non-autophagic	2/856	8/18643	5.4448	0.04904	0.863369	0.865554	Eno2/Vps16	2
GO:0042473	outer ear morphogenesis	2/856	8/18643	5.4448	0.04904	0.863369	0.865554	Prkra/Mapk3	2
GO:0046784	viral mRNA export from host cell nucleus	2/856	8/18643	5.4448	0.04904	0.863369	0.865554	Thoc3/Thoc5	2
GO:0051582	positive regulation of neurotransmitter uptake	2/856	8/18643	5.4448	0.04904	0.863369	0.865554	Psen1/Arl6ip1	2
GO:0060369	positive regulation of Fc receptor mediated stimulatory signaling pathway	2/856	8/18643	5.4448	0.04904	0.863369	0.865554	Rapgef1/Rap1a	2
GO:0070874	negative regulation of glycogen metabolic process	2/856	8/18643	5.4448	0.04904	0.863369	0.865554	Grb10/Gfpt1	2
GO:0086023	adenylate cyclase-activating adrenergic receptor signaling pathway involved...	2/856	8/18643	5.4448	0.04904	0.863369	0.865554	Pde4d/Akap13	2
GO:0097527	necroptotic signaling pathway	2/856	8/18643	5.4448	0.04904	0.863369	0.865554	Mlkl/Tlr3	2
GO:0097576	vacuole fusion	2/856	8/18643	5.4448	0.04904	0.863369	0.865554	Eno2/Vps16	2
GO:0099532	synaptic vesicle endosomal processing	2/856	8/18643	5.4448	0.04904	0.863369	0.865554	Ap1s2/Vti1a	2
GO:1900247	regulation of cytoplasmic translational elongation	2/856	8/18643	5.4448	0.04904	0.863369	0.865554	Dph6/Dph2	2
GO:2000553	positive regulation of T-helper 2 cell cytokine production	2/856	8/18643	5.4448	0.04904	0.863369	0.865554	Il6/Cd81	2
GO:0043331	response to dsRNA	6/856	58/18643	2.25302	0.04928	0.86479	0.866122	Dhx36/Tlr3/Zc3hav1/Npm1/Mapk3/Nfkbia	6
GO:0050775	positive regulation of dendrite morphogenesis	6/856	58/18643	2.25302	0.04928	0.86479	0.866122	Ptprf/Anapc2/Dhx36/Numb/Afdn/Eef2k	6
GO:2000107	negative regulation of leukocyte apoptotic process	6/856	58/18643	2.25302	0.04928	0.86479	0.866122	Selenos/Ormdl3/Gpam/Cd74/Serpinb9/Bcl10	6
GO:0071824	protein-DNA complex subunit organization	15/856	204/18643	1.60141	0.0494	0.865962	0.866403	Supt6h/Hist1h1c/Smarcc1/Ctcf/Grwd1/Rbbp4/Smarcd1/H1fx/Mcm2/Nap1l1/Npm1/H1-4/Ubtf/Paf1/Hat1	15
GO:0010611	regulation of cardiac muscle hypertrophy	7/856	73/18643	2.08842	0.04985	0.872911	0.867449	Mlip/Ctdp1/Camk2d/Cav3/Mtpn/Notch1/Yy1	7

## Sheet: GO-CC
ID	Description	GeneRatio	BgRatio	FoldEnrichment	pvalue	p.adjust	qvalue	genes	Count
GO:0005622	intracellular	791/876	13946/19323	1.25112	1e-30	3.31833e-28	3.13692e-28	Fry/Asph/Ebna1bp2/Gsdmd/Hmcn1/Cstf3/Gspt2/Ube2j1/Fkbp10/Nelfe/Dnal1/Nt5c3b/Mlip/Lss/LOC100912599/Snx12/Vta1/Isca1/Fmo3/Trappc4/Selenos/Ppp2r2d/Mef2d/Ormdl3/Ptprf/Cetn3/Tfcp2/Ppp6r1/Ccdc8/Pmfbp1/Kcnc4/Dpp4/Trmt5/Nck1/Sar1a/Top2a/Tbx22/Coa6/Psmb7/LOC103689968/Mrps18b/Phldb1/Heatr1/Tbc1d31/Prkab2/Rfc1/Ndufa8/Usp14/Sept8/Cdc40/Pxdn/Man2a2/Ncapd2/Gorasp1/Fam162a/Stard7/Kcmf1/Kirrel1/Med13l/Ttc7b/Ap1s2…	791
GO:0044424	intracellular part	791/876	13946/19323	1.25112	1e-30	3.31833e-28	3.13692e-28	Fry/Asph/Ebna1bp2/Gsdmd/Hmcn1/Cstf3/Gspt2/Ube2j1/Fkbp10/Nelfe/Dnal1/Nt5c3b/Mlip/Lss/LOC100912599/Snx12/Vta1/Isca1/Fmo3/Trappc4/Selenos/Ppp2r2d/Mef2d/Ormdl3/Ptprf/Cetn3/Tfcp2/Ppp6r1/Ccdc8/Pmfbp1/Kcnc4/Dpp4/Trmt5/Nck1/Sar1a/Top2a/Tbx22/Coa6/Psmb7/LOC103689968/Mrps18b/Phldb1/Heatr1/Tbc1d31/Prkab2/Rfc1/Ndufa8/Usp14/Sept8/Cdc40/Pxdn/Man2a2/Ncapd2/Gorasp1/Fam162a/Stard7/Kcmf1/Kirrel1/Med13l/Ttc7b/Ap1s2…	791
GO:0043231	intracellular membrane-bounded organelle	632/876	10201/19323	1.36661	1e-30	3.31833e-28	3.13692e-28	Asph/Ebna1bp2/Gsdmd/Cstf3/Ube2j1/Fkbp10/Nelfe/Mlip/Lss/LOC100912599/Vta1/Isca1/Fmo3/Trappc4/Selenos/Ppp2r2d/Mef2d/Ormdl3/Ptprf/Cetn3/Tfcp2/Ppp6r1/Ccdc8/Kcnc4/Dpp4/Trmt5/Nck1/Sar1a/Top2a/Tbx22/Coa6/Psmb7/LOC103689968/Mrps18b/Heatr1/Prkab2/Rfc1/Ndufa8/Usp14/Cdc40/Pxdn/Man2a2/Ncapd2/Gorasp1/Fam162a/Med13l/Ap1s2/Cpd/Ubap2/Rbms2/P4ha2/Brd4/Sptan1/Osbpl6/Kpna6/Tm6sf1/Usp9y/Ubxn6/Acss3/Mcc/Cdv3/Papola/P…	632
GO:0043229	intracellular organelle	711/876	12230/19323	1.28237	1e-30	3.31833e-28	3.13692e-28	Asph/Ebna1bp2/Gsdmd/Cstf3/Ube2j1/Fkbp10/Nelfe/Dnal1/Mlip/Lss/LOC100912599/Snx12/Vta1/Isca1/Fmo3/Trappc4/Selenos/Ppp2r2d/Mef2d/Ormdl3/Ptprf/Cetn3/Tfcp2/Ppp6r1/Ccdc8/Pmfbp1/Kcnc4/Dpp4/Trmt5/Nck1/Sar1a/Top2a/Tbx22/Coa6/Psmb7/LOC103689968/Mrps18b/Heatr1/Tbc1d31/Prkab2/Rfc1/Ndufa8/Usp14/Sept8/Cdc40/Pxdn/Man2a2/Ncapd2/Gorasp1/Fam162a/Med13l/Ap1s2/Pxn/Cpd/Myo9b/Ubap2/Rbms2/P4ha2/Brd4/Sptan1/Osbpl6/Kpna6…	711
GO:0043227	membrane-bounded organelle	658/876	10920/19323	1.32915	1e-30	3.31833e-28	3.13692e-28	Asph/Ebna1bp2/Gsdmd/Cstf3/Ube2j1/Fkbp10/Nelfe/Mlip/Lss/LOC100912599/Snx12/Vta1/Isca1/Fmo3/Trappc4/Selenos/Ppp2r2d/Mef2d/Ormdl3/Ptprf/Cetn3/Cd47/Tfcp2/Ppp6r1/Ccdc8/Kcnc4/Dpp4/Trmt5/Nck1/Sar1a/Top2a/Tbx22/Coa6/Psmb7/LOC103689968/Mrps18b/Heatr1/Prkab2/Rfc1/Ndufa8/Usp14/Sept8/Cdc40/Pxdn/Man2a2/Ncapd2/Gorasp1/Fam162a/Med13l/Ap1s2/Cpd/Ubap2/Rbms2/P4ha2/Brd4/Sptan1/Osbpl6/Kpna6/Tm6sf1/Usp9y/Ubxn6/Acss3/…	658
GO:0005737	cytoplasm	661/876	11001/19323	1.32538	1e-30	3.31833e-28	3.13692e-28	Fry/Asph/Gsdmd/Hmcn1/Gspt2/Fkbp10/Dnal1/Nt5c3b/Lss/LOC100912599/Snx12/Vta1/Isca1/Fmo3/Trappc4/Selenos/Ppp2r2d/Mef2d/Ormdl3/Ptprf/Cetn3/Tfcp2/Ppp6r1/Ccdc8/Pmfbp1/Kcnc4/Dpp4/Trmt5/Nck1/Sar1a/Top2a/Coa6/Psmb7/LOC103689968/Mrps18b/Phldb1/Heatr1/Prkab2/Rfc1/Ndufa8/Usp14/Sept8/Pxdn/Man2a2/Ncapd2/Gorasp1/Fam162a/Stard7/Kcmf1/Kirrel1/Ttc7b/Ap1s2/Pxn/Cpd/Myo9b/Ubap2/Grb10/Rbms2/P4ha2/Palmd/Sptan1/Osbpl6/K…	661
GO:0043226	organelle	718/876	12569/19323	1.26007	8.9e-30	2.53141e-27	2.39302e-27	Asph/Ebna1bp2/Gsdmd/Cstf3/Ube2j1/Fkbp10/Nelfe/Dnal1/Mlip/Lss/LOC100912599/Snx12/Vta1/Isca1/Fmo3/Trappc4/Selenos/Ppp2r2d/Mef2d/Ormdl3/Ptprf/Cetn3/Cd47/Tfcp2/Ppp6r1/Ccdc8/Pmfbp1/Kcnc4/Dpp4/Trmt5/Nck1/Sar1a/Top2a/Tbx22/Coa6/Psmb7/LOC103689968/Mrps18b/Heatr1/Tbc1d31/Prkab2/Rfc1/Ndufa8/Usp14/Sept8/Cdc40/Pxdn/Man2a2/Ncapd2/Gorasp1/Fam162a/Med13l/Ap1s2/Pxn/Cpd/Myo9b/Ubap2/Rbms2/P4ha2/Brd4/Sptan1/Osbpl6/…	718
GO:0044446	intracellular organelle part	515/876	8256/19323	1.37597	1e-22	2.48875e-20	2.35269e-20	Asph/Ebna1bp2/Gsdmd/Cstf3/Fkbp10/Nelfe/Dnal1/Mlip/Lss/LOC100912599/Snx12/Vta1/Fmo3/Trappc4/Selenos/Ppp2r2d/Mef2d/Ormdl3/Cetn3/Tfcp2/Ccdc8/Pmfbp1/Trmt5/Sar1a/Top2a/Coa6/Psmb7/LOC103689968/Mrps18b/Heatr1/Tbc1d31/Prkab2/Rfc1/Ndufa8/Sept8/Cdc40/Man2a2/Ncapd2/Gorasp1/Fam162a/Med13l/Pxn/Cpd/Myo9b/P4ha2/Brd4/Sptan1/Osbpl6/Kpna6/Tm6sf1/Ubxn6/Acss3/Mcc/Papola/Psma6/Supt6h/Ctdp1/Pcm1/Rmdn1/Bclaf1/Plec/Zfp3…	515
GO:0044444	cytoplasmic part	536/876	8772/19323	1.34783	5.9e-22	1.30521e-19	1.23386e-19	Fry/Asph/Gsdmd/Hmcn1/Gspt2/Fkbp10/Lss/LOC100912599/Snx12/Vta1/Isca1/Fmo3/Trappc4/Selenos/Ppp2r2d/Ormdl3/Ptprf/Cetn3/Tfcp2/Ppp6r1/Ccdc8/Kcnc4/Dpp4/Trmt5/Nck1/Sar1a/Top2a/Coa6/Psmb7/LOC103689968/Mrps18b/Phldb1/Heatr1/Ndufa8/Usp14/Sept8/Pxdn/Man2a2/Ncapd2/Gorasp1/Fam162a/Stard7/Kcmf1/Kirrel1/Ttc7b/Ap1s2/Pxn/Cpd/Myo9b/Rbms2/P4ha2/Sptan1/Osbpl6/Tm6sf1/Usp9y/Ubxn6/Acss3/Mcc/Cdv3/Psma6/Pcm1/LOC102553099…	536
GO:0044422	organelle part	527/876	8620/19323	1.34857	2.4e-21	4.7784e-19	4.51716e-19	Asph/Ebna1bp2/Gsdmd/Cstf3/Fkbp10/Nelfe/Dnal1/Mlip/Lss/LOC100912599/Snx12/Vta1/Fmo3/Trappc4/Selenos/Ppp2r2d/Mef2d/Ormdl3/Ptprf/Cetn3/Tfcp2/Ccdc8/Pmfbp1/Trmt5/Nck1/Sar1a/Top2a/Coa6/Psmb7/LOC103689968/Mrps18b/Heatr1/Tbc1d31/Prkab2/Rfc1/Ndufa8/Sept8/Cdc40/Man2a2/Ncapd2/Gorasp1/Fam162a/Med13l/Pxn/Cpd/Myo9b/P4ha2/Brd4/Sptan1/Osbpl6/Kpna6/Tm6sf1/Ubxn6/Acss3/Mcc/Papola/Psma6/Supt6h/Ctdp1/Pcm1/Rmdn1/Bclaf…	527
GO:0070013	intracellular organelle lumen	292/876	3975/19323	1.62038	1.2e-19	1.83785e-17	1.73737e-17	Ebna1bp2/Gsdmd/Cstf3/Fkbp10/Nelfe/Mlip/Vta1/Ppp2r2d/Mef2d/Tfcp2/Ccdc8/Trmt5/Top2a/Coa6/Psmb7/LOC103689968/Mrps18b/Heatr1/Prkab2/Rfc1/Ndufa8/Cdc40/Ncapd2/Med13l/P4ha2/Brd4/Kpna6/Acss3/Mcc/Papola/Psma6/Supt6h/Ctdp1/Bclaf1/Zfp330/Wtap/Brip1/Rps9/Srrm1/Larp4b/Rreb1/Itgb4/Pola2/Mtap/Camsap3/Lyar/Gon7/Pcdh1/Mrps27/Smarcc1/Sde2/Dyrk1b/Selenof/Parpbp/Ctcf/Map1s/Cebpa/Srpk1/Prrc2a/Mta1/Zc3h18/Grwd1/Rpl36/…	292
GO:0031974	membrane-enclosed lumen	292/876	3976/19323	1.61997	1.2e-19	1.83785e-17	1.73737e-17	Ebna1bp2/Gsdmd/Cstf3/Fkbp10/Nelfe/Mlip/Vta1/Ppp2r2d/Mef2d/Tfcp2/Ccdc8/Trmt5/Top2a/Coa6/Psmb7/LOC103689968/Mrps18b/Heatr1/Prkab2/Rfc1/Ndufa8/Cdc40/Ncapd2/Med13l/P4ha2/Brd4/Kpna6/Acss3/Mcc/Papola/Psma6/Supt6h/Ctdp1/Bclaf1/Zfp330/Wtap/Brip1/Rps9/Srrm1/Larp4b/Rreb1/Itgb4/Pola2/Mtap/Camsap3/Lyar/Gon7/Pcdh1/Mrps27/Smarcc1/Sde2/Dyrk1b/Selenof/Parpbp/Ctcf/Map1s/Cebpa/Srpk1/Prrc2a/Mta1/Zc3h18/Grwd1/Rpl36/…	292
GO:0043233	organelle lumen	292/876	3976/19323	1.61997	1.2e-19	1.83785e-17	1.73737e-17	Ebna1bp2/Gsdmd/Cstf3/Fkbp10/Nelfe/Mlip/Vta1/Ppp2r2d/Mef2d/Tfcp2/Ccdc8/Trmt5/Top2a/Coa6/Psmb7/LOC103689968/Mrps18b/Heatr1/Prkab2/Rfc1/Ndufa8/Cdc40/Ncapd2/Med13l/P4ha2/Brd4/Kpna6/Acss3/Mcc/Papola/Psma6/Supt6h/Ctdp1/Bclaf1/Zfp330/Wtap/Brip1/Rps9/Srrm1/Larp4b/Rreb1/Itgb4/Pola2/Mtap/Camsap3/Lyar/Gon7/Pcdh1/Mrps27/Smarcc1/Sde2/Dyrk1b/Selenof/Parpbp/Ctcf/Map1s/Cebpa/Srpk1/Prrc2a/Mta1/Zc3h18/Grwd1/Rpl36/…	292
GO:0032991	protein-containing complex	372/876	5827/19323	1.40821	2e-15	2.84429e-13	2.68879e-13	Ebna1bp2/Gsdmd/Gspt2/Nelfe/Dnal1/LOC100912599/Snx12/Trappc4/Selenos/Ppp2r2d/Ormdl3/Cetn3/Tfcp2/Ccdc8/Kcnc4/Nck1/Sar1a/Top2a/Coa6/Psmb7/Mrps18b/Heatr1/Prkab2/Rfc1/Ndufa8/Usp14/Igfbp5/Cdc40/Ncapd2/Med13l/Ap1s2/Myo9b/Grb10/Rbms2/P4ha2/Brd4/Sptan1/Ubxn6/Mcc/Psma6/Supt6h/Ctdp1/Pcm1/LOC102553099/Wtap/Slc7a1/Ppfia1/Amfr/Itga2/Rps9/Srrm1/Larp4b/Elmo1/Syne3/Itgb4/Pola2/Arpc5/Vps33a/Hist1h1c/Gon7/Myh11/Mrp…	372
GO:0044428	nuclear part	275/876	3983/19323	1.52298	1.1e-14	1.46007e-12	1.38024e-12	Ebna1bp2/Gsdmd/Cstf3/Nelfe/Mlip/Vta1/Ppp2r2d/Mef2d/Cetn3/Tfcp2/Ccdc8/Top2a/Psmb7/LOC103689968/Mrps18b/Heatr1/Prkab2/Rfc1/Cdc40/Ncapd2/Med13l/P4ha2/Brd4/Osbpl6/Kpna6/Mcc/Papola/Psma6/Supt6h/Ctdp1/Pcm1/Bclaf1/Zfp330/Wtap/Aqp1/Brip1/Rps9/Srrm1/Larp4b/Rreb1/Syne3/Itgb4/Pola2/Mtap/Camsap3/Lyar/Gon7/Pcdh1/Mrps27/Smarcc1/Sde2/Dcaf1/Dyrk1b/Txlng/Parpbp/Ctcf/Map1s/Cebpa/Srpk1/Prrc2a/Mta1/Zc3h18/Grwd1/Rpl3…	275
GO:0031981	nuclear lumen	247/876	3520/19323	1.54784	8.2e-14	1.02039e-11	9.64603e-12	Ebna1bp2/Gsdmd/Cstf3/Nelfe/Mlip/Vta1/Ppp2r2d/Mef2d/Tfcp2/Ccdc8/Top2a/Psmb7/LOC103689968/Mrps18b/Heatr1/Prkab2/Rfc1/Cdc40/Ncapd2/Med13l/P4ha2/Brd4/Kpna6/Mcc/Papola/Psma6/Supt6h/Ctdp1/Bclaf1/Zfp330/Wtap/Brip1/Rps9/Srrm1/Larp4b/Rreb1/Itgb4/Pola2/Mtap/Camsap3/Lyar/Gon7/Pcdh1/Mrps27/Smarcc1/Sde2/Dyrk1b/Parpbp/Ctcf/Map1s/Cebpa/Srpk1/Prrc2a/Mta1/Zc3h18/Grwd1/Rpl36/Cyhr1/Arid1b/Polr2e/Exosc2/Hnrnpa2b1/Pr…	247
GO:0005634	nucleus	407/876	6719/19323	1.33617	1.9e-13	2.22524e-11	2.10358e-11	Ebna1bp2/Gsdmd/Cstf3/Ube2j1/Nelfe/Mlip/Vta1/Ppp2r2d/Mef2d/Cetn3/Tfcp2/Ppp6r1/Ccdc8/Trmt5/Top2a/Tbx22/Psmb7/LOC103689968/Mrps18b/Heatr1/Prkab2/Rfc1/Usp14/Cdc40/Ncapd2/Med13l/Cpd/Ubap2/Rbms2/P4ha2/Brd4/Osbpl6/Kpna6/Usp9y/Mcc/Cdv3/Papola/Psma6/Supt6h/Ctdp1/Pcm1/Bclaf1/Zfp330/Wtap/Aqp1/Amfr/Itga2/Brip1/Rps9/Srrm1/Larp4b/Rreb1/Syne3/Itgb4/Pola2/Mtap/Arpc5/Camsap3/Fat1/Lyar/Hist1h1c/Gon7/Pcdh1/Mrps27/C…	407
GO:0005839	proteasome core complex	12/876	22/19323	12.0318	3e-11	3.31833e-09	3.13692e-09	Psmb7/Psma6/Psmb5/Psmb4/Psma1/Psma4/Psmb8/Psmb6/Psmb9/Psmb3/Psmb2/Psmb10	12
GO:0005654	nucleoplasm	208/876	3057/19323	1.50085	2.9e-10	3.03889e-08	2.80515e-08	Gsdmd/Cstf3/Nelfe/Mlip/Vta1/Ppp2r2d/Mef2d/Tfcp2/Ccdc8/Top2a/Psmb7/LOC103689968/Mrps18b/Prkab2/Rfc1/Cdc40/Ncapd2/Med13l/P4ha2/Brd4/Kpna6/Mcc/Papola/Psma6/Supt6h/Ctdp1/Bclaf1/Wtap/Brip1/Srrm1/Rreb1/Mtap/Camsap3/Lyar/Gon7/Pcdh1/Smarcc1/Sde2/Dyrk1b/Parpbp/Ctcf/Map1s/Cebpa/Srpk1/Prrc2a/Mta1/Zc3h18/Grwd1/Cyhr1/Arid1b/Polr2e/Exosc2/Hnrnpa2b1/Hif1an/Adprhl2/Bud23/Rexo4/Klc2/Yeats4/Esrp2/Limd1/Chchd1/Pmm2…	208
GO:1902494	catalytic complex	116/876	1432/19323	1.78684	4.9e-10	4.87795e-08	4.48144e-08	Dnal1/LOC100912599/Ppp2r2d/Ormdl3/Nck1/Psmb7/Prkab2/Rfc1/Ndufa8/Usp14/Cdc40/P4ha2/Brd4/Psma6/LOC102553099/Wtap/Amfr/Srrm1/Pola2/Uqcr10/Smarcc1/Naa25/Dcaf1/Mta1/Arid1b/Polr2e/Exosc2/Hnrnpa2b1/Hsd17b10/Yeats4/Anapc2/Mphosph6/Rbbp4/Actr5/Smarcd1/Rbbp5/Spcs3/Cyc1/Dna2/Virma/Polr3e/Paxip1/Rpp30/Dync1i2/Anapc4/Brd1/Exosc6/Rmnd5a/Frg1/Ppcdc/Ubqln4/Exosc4/Ndufb5/Ubr3/Rprd1a/Ramac/Psmd7/Ndufb4/Ppp4r1/Ranb…	116
GO:0019774	proteasome core complex, beta-subunit complex	8/876	10/19323	17.6466	7.2e-10	6.82629e-08	6.19662e-08	Psmb7/Psmb5/Psmb4/Psmb8/Psmb6/Psmb9/Psmb3/Psmb2	8
GO:0000502	proteasome complex	18/876	68/19323	5.83894	8.2e-10	7.421e-08	6.88083e-08	Psmb7/Usp14/Psma6/Ubqln4/Psmd7/Psmb5/Psmd5/Psmb4/Psmd9/Psma1/Psma4/Psmb8/Psmb6/Psmb9/Psmb3/Psmb2/Psmb10/Adrm1	18
GO:0043232	intracellular non-membrane-bounded organelle	281/876	4515/19323	1.37284	1.1e-09	9.12542e-08	8.62653e-08	Ebna1bp2/Dnal1/Lss/Selenos/Cetn3/Ccdc8/Pmfbp1/Nck1/Top2a/LOC103689968/Mrps18b/Heatr1/Tbc1d31/Rfc1/Sept8/Ncapd2/Pxn/Myo9b/Brd4/Sptan1/Mcc/Psma6/Supt6h/Ctdp1/Pcm1/Rmdn1/Plec/Zfp330/Rps9/Larp4b/Rreb1/Itgb4/Pola2/Arpc5/Camsap3/Lyar/Hist1h1c/Tcp11l1/Gon7/Myh11/Pcdh1/Mrps27/Trpc1/Ctsh/Smarcc1/Ddx3/Tcap/Dyrk1b/Parpbp/Map2k1/Zfr/Ctcf/Map1s/Cebpa/Srpk1/Mta1/Pde4d/Grwd1/Rpl36/Arid1b/Polr2e/Exosc2/Samd4b/Tm…	281
GO:1905369	endopeptidase complex	18/876	69/19323	5.75432	1.1e-09	9.12542e-08	8.62653e-08	Psmb7/Usp14/Psma6/Ubqln4/Psmd7/Psmb5/Psmd5/Psmb4/Psmd9/Psma1/Psma4/Psmb8/Psmb6/Psmb9/Psmb3/Psmb2/Psmb10/Adrm1	18
GO:0043228	non-membrane-bounded organelle	281/876	4533/19323	1.36739	1.6e-09	1.27424e-07	1.19721e-07	Ebna1bp2/Dnal1/Lss/Selenos/Cetn3/Ccdc8/Pmfbp1/Nck1/Top2a/LOC103689968/Mrps18b/Heatr1/Tbc1d31/Rfc1/Sept8/Ncapd2/Pxn/Myo9b/Brd4/Sptan1/Mcc/Psma6/Supt6h/Ctdp1/Pcm1/Rmdn1/Plec/Zfp330/Rps9/Larp4b/Rreb1/Itgb4/Pola2/Arpc5/Camsap3/Lyar/Hist1h1c/Tcp11l1/Gon7/Myh11/Pcdh1/Mrps27/Trpc1/Ctsh/Smarcc1/Ddx3/Tcap/Dyrk1b/Parpbp/Map2k1/Zfr/Ctcf/Map1s/Cebpa/Srpk1/Mta1/Pde4d/Grwd1/Rpl36/Arid1b/Polr2e/Exosc2/Samd4b/Tm…	281
GO:0005623	cell	830/876	17235/19323	1.06228	2.4e-09	1.76978e-07	1.67302e-07	Fry/Asph/Ebna1bp2/Gsdmd/Hmcn1/Cstf3/Gspt2/Ube2j1/Fkbp10/Nelfe/Dnal1/Nt5c3b/Mlip/Lss/LOC100912599/Snx12/Vta1/Isca1/Fmo3/Trappc4/Selenos/Ppp2r2d/Mef2d/Ormdl3/Ptprf/Cetn3/Cd47/Tfcp2/Ppp6r1/Ccdc8/Pmfbp1/Kcnc4/Dpp4/Trmt5/Nck1/Sar1a/Top2a/Tbx22/Coa6/Psmb7/LOC103689968/Mrps18b/Phldb1/Heatr1/Tbc1d31/Prkab2/Rfc1/Ndufa8/Usp14/Sept8/Cdc40/Pxdn/Man2a2/Ncapd2/Gorasp1/Fam162a/Stard7/Kcmf1/Kirrel1/Med13l/Ttc7b/…	830
GO:0044464	cell part	830/876	17235/19323	1.06228	2.4e-09	1.76978e-07	1.67302e-07	Fry/Asph/Ebna1bp2/Gsdmd/Hmcn1/Cstf3/Gspt2/Ube2j1/Fkbp10/Nelfe/Dnal1/Nt5c3b/Mlip/Lss/LOC100912599/Snx12/Vta1/Isca1/Fmo3/Trappc4/Selenos/Ppp2r2d/Mef2d/Ormdl3/Ptprf/Cetn3/Cd47/Tfcp2/Ppp6r1/Ccdc8/Pmfbp1/Kcnc4/Dpp4/Trmt5/Nck1/Sar1a/Top2a/Tbx22/Coa6/Psmb7/LOC103689968/Mrps18b/Phldb1/Heatr1/Tbc1d31/Prkab2/Rfc1/Ndufa8/Usp14/Sept8/Cdc40/Pxdn/Man2a2/Ncapd2/Gorasp1/Fam162a/Stard7/Kcmf1/Kirrel1/Med13l/Ttc7b/…	830
GO:0005739	mitochondrion	122/876	1612/19323	1.66942	9.9e-09	7.03961e-07	6.58923e-07	Fkbp10/LOC100912599/Isca1/Trmt5/Coa6/Mrps18b/Heatr1/Ndufa8/Fam162a/Acss3/Slc25a12/Gpam/Mrps27/Uqcr10/Lars2/Map2k1/Ndufaf6/Coq7/Hsd17b10/Phykpl/Coa4/Adprhl2/Mtus1/Klc2/Perp/Ncstn/Slc44a2/Chchd1/Mettl17/Vasn/Pisd/Ddx6/Gtf3c4/Nubpl/Cyc1/Dna2/Pet100/Tamm41/Bloc1s1/Pnpla8/Aldh1l2/Atpaf2/Exog/Ppox/Foxk2/Acss1/Dhx36/Ndufb5/Msrb3/Hs1bp3/Mycbp/Chchd6/Cert1/Mrpl32/Ndufb4/Sardh/Mrps6/Txnrd2/Ssbp1/Bax/Psmb4/…	122
GO:0005730	nucleolus	76/876	862/19323	1.94481	2e-08	1.32733e-06	1.25477e-06	Ebna1bp2/Top2a/LOC103689968/Heatr1/Rfc1/Brd4/Zfp330/Rps9/Larp4b/Rreb1/Itgb4/Lyar/Gon7/Pcdh1/Mrps27/Ctcf/Map1s/Cebpa/Grwd1/Rpl36/Polr2e/Exosc2/Prkrip1/Mtus1/Ddx27/Bud23/Rexo4/Chchd1/Rbbp5/Ddx6/Dnttip2/H1fx/Utp18/Pdcd11/Mcm2/Rpp30/Exosc6/Frg1/Dhx37/Mob1b/Tcof1/Exosc4/Cutc/Dph6/Cd2ap/Wdr33/Mrto4/Kif2a/Brix1/Rrp12/Rps6/Cstb/Ctsl/Npm1/H1-4/Ubtf/Nolc1/Rps7/Edf1/Rpl19/Zfp207/Polr1d/Surf6/Nono/Sumo1/Noc4…	76
GO:1905368	peptidase complex	19/876	91/19323	4.60556	2e-08	1.32733e-06	1.25477e-06	Psmb7/Usp14/Psma6/Spcs3/Ubqln4/Psmd7/Psmb5/Psmd5/Psmb4/Psmd9/Psma1/Psma4/Psmb8/Psmb6/Psmb9/Psmb3/Psmb2/Psmb10/Adrm1	19
GO:0005783	endoplasmic reticulum	123/876	1681/19323	1.61402	5.9e-08	3.78932e-06	3.52743e-06	Asph/Fkbp10/Lss/Fmo3/Trappc4/Selenos/Ormdl3/Kcnc4/Dpp4/Nck1/Sar1a/LOC103689968/Pxdn/P4ha2/Osbpl6/Amfr/Tmed4/Selenof/Lrrc8d/Map2k1/F12/Mta1/Tmem214/Tmem38a/Hsd17b10/Trappc5/Ufl1/Tmem119/Ncstn/Pdxdc1/Tomt/Fkbp7/Erg28/Sec23b/Tmed11/Spcs3/Esyt2/Rnf121/Pnpla8/Tmed7/Slc30a9/Emc4/Jsrp1/Nck2/Ubqln4/Msrb3/Hs1bp3/Cyp2s1/Hhatl/Cert1/Grn/Ubac2/Vti1a/Ptgfrn/Ssr3/Calu/Alg2/Hrc/Bax/Sts/Tex2/Pip4k2c/Ms4a4a/Apod/…	123
GO:0031967	organelle envelope	88/876	1092/19323	1.77759	9.5e-08	5.91078e-06	5.44337e-06	Fkbp10/Mlip/LOC100912599/Cetn3/Coa6/Ndufa8/Fam162a/Osbpl6/Pcm1/Slc25a12/Wtap/Gpam/Aqp1/Brip1/Syne3/Itgb4/Uqcr10/Txlng/Ndufaf6/Coq7/Mta1/Cyhr1/Tmem38a/Coa4/Yeats4/Pisd/Inpp4a/Cyc1/Pet100/Tamm41/Bloc1s1/Utp18/Pnpla8/Exog/Ppox/Clca2/Dhx37/Ndufb5/Chchd6/Ndufb4/Bax/Sts/Pgam5/LOC689574/Apoo/Lbr/S100a6/Cox6c2/Ptpn1/Atp5pf/Mapk3/Sdhb/Sord/Atp5pd/Cfl1/Tmbim6/Ucp2/Tubb5/Lypla1/Psen1/Nme1/Slc25a5/Cpox/Nup85…	88
GO:0031975	envelope	88/876	1093/19323	1.77596	9.9e-08	5.973e-06	5.64646e-06	Fkbp10/Mlip/LOC100912599/Cetn3/Coa6/Ndufa8/Fam162a/Osbpl6/Pcm1/Slc25a12/Wtap/Gpam/Aqp1/Brip1/Syne3/Itgb4/Uqcr10/Txlng/Ndufaf6/Coq7/Mta1/Cyhr1/Tmem38a/Coa4/Yeats4/Pisd/Inpp4a/Cyc1/Pet100/Tamm41/Bloc1s1/Utp18/Pnpla8/Exog/Ppox/Clca2/Dhx37/Ndufb5/Chchd6/Ndufb4/Bax/Sts/Pgam5/LOC689574/Apoo/Lbr/S100a6/Cox6c2/Ptpn1/Atp5pf/Mapk3/Sdhb/Sord/Atp5pd/Cfl1/Tmbim6/Ucp2/Tubb5/Lypla1/Psen1/Nme1/Slc25a5/Cpox/Nup85…	88
GO:0044429	mitochondrial part	77/876	925/19323	1.8362	1.8e-07	1.05406e-05	9.96433e-06	Fkbp10/LOC100912599/Trmt5/Coa6/Mrps18b/Ndufa8/Fam162a/Acss3/Slc25a12/Gpam/Mrps27/Uqcr10/Ndufaf6/Coq7/Hsd17b10/Coa4/Chchd1/Mettl17/Pisd/Cyc1/Dna2/Pet100/Tamm41/Bloc1s1/Pnpla8/Exog/Ppox/Acss1/Ndufb5/Chchd6/Mrpl32/Ndufb4/Sardh/Mrps6/Ssbp1/Bax/Pgam5/LOC689574/Apoo/LOC683897/Acot2/Aldh2/Cox6c2/Echs1/Ptpn1/Atp5pf/Sdhb/Gstk1/Sord/Atp5pd/Cfl1/Rida/Tmbim6/Ucp2/Psen1/Nme1/Slc25a5/Cpox/Mrpl47/Atad1/Ndufa10/…	77
GO:0012505	endomembrane system	233/876	3857/19323	1.33253	7e-07	3.982e-05	3.7643e-05	Asph/Fkbp10/Mlip/Lss/Snx12/Vta1/Fmo3/Trappc4/Selenos/Ormdl3/Ptprf/Cetn3/Kcnc4/Dpp4/Nck1/Sar1a/LOC103689968/Sept8/Pxdn/Man2a2/Gorasp1/Cpd/P4ha2/Osbpl6/Ubxn6/Pcm1/Wtap/Osbpl1a/Aqp1/Amfr/Brip1/Syne3/Itgb4/Unc13b/Arpc5/Vps33a/Ctsh/Tmed4/Golph3l/Naa25/Sde2/Selenof/Txlng/Lrrc8d/Map2k1/F12/Mta1/Pde4d/Cyhr1/Tmem214/Tmem38a/Hsd17b10/Trappc5/Mtus1/Ufl1/Perp/Yeats4/Tmem119/Fam91a1/Ncstn/Dym/Cog8/Ap1s1/Vps18…	233
GO:0005829	cytosol	222/876	3786/19323	1.29343	1.2e-05	0.000663667	0.000599414	Gsdmd/Gspt2/Vta1/Ppp2r2d/Tfcp2/Ppp6r1/Ccdc8/Nck1/Sar1a/Psmb7/Usp14/Ncapd2/Stard7/Kcmf1/Ttc7b/Pxn/Rbms2/P4ha2/Sptan1/Osbpl6/Usp9y/Ubxn6/Mcc/Cdv3/Pcm1/Plec/Osbpl1a/Amfr/Rps9/Larp4b/Unc13b/Mtap/Gon7/Ctsh/Tbc1d8b/Golph3l/Naa25/Sde2/Txlng/Map2k1/Map1s/Srpk1/Prrc2a/Mta1/Pde4d/Grwd1/Rpl36/Samd4b/Tmem214/Hnrnpa2b1/Hif1an/Ufl1/Klc2/Aasdhppt/Hebp1/Chchd1/Uck1/Pmm2/Pabpc6/Ap1s1/Urm1/Sh3d19/Sec23b/Ddx6/Rptor…	222
GO:0031090	organelle membrane	143/876	2257/19323	1.39757	1.8e-05	0.000968595	0.000866403	LOC100912599/Snx12/Vta1/Trappc4/Nck1/Sar1a/Ndufa8/Sept8/Man2a2/Gorasp1/Fam162a/Osbpl6/Tm6sf1/Ubxn6/Pcm1/Slc25a12/Wtap/Gpam/Aqp1/Brip1/Syne3/Itgb4/Unc13b/Vps33a/Uqcr10/Golph3l/Txlng/Ndufaf6/Coq7/Tmem38a/Yeats4/Ncstn/Cog8/Pisd/Inpp4a/Sec23b/Fndc3a/Cyc1/Pet100/Tmem167a/Tamm41/Bloc1s1/Rnf121/Utp18/Pnpla8/Rab23/Exog/Tmed7/Ppox/Clca2/Dhx37/Inpp5b/Pex13/Nck2/Ndufb5/Chchd6/Smpd3/Copz1/Synj1/Fut8/Trpm2/Gr…	143
GO:0070161	anchoring junction	33/876	332/19323	2.19253	2.1e-05	0.00110029	0.00099274	Pxn/Sptan1/Plec/Dsc3/Dsc2/Itga2/Itgb4/Camsap3/Nectin2/Map2k1/Efs/Arvcf/Limd1/Ddx6/Parvb/Cbl/Scrib/Lima1/Frmd4b/Alox15b/Adam17/Ppp1r9b/Afdn/Mapk3/Cfl1/Cav3/Notch1/Mpp7/Lpp/Vezt/Itgb6/Sdcbp/Dctn4	33
GO:0099081	supramolecular polymer	68/876	900/19323	1.66662	2.5e-05	0.00124438	0.00115433	Dnal1/Selenos/Pmfbp1/Myo9b/Sptan1/Psma6/Rmdn1/Plec/Ltbp4/Camsap3/Tcp11l1/Myh11/Trpc1/Ctsh/Tcap/Map2k1/Map1s/Mta1/Pde4d/Tmem214/Twf2/Klc2/Kptn/Vps18/Ddx6/Tppp/Dync1i2/Itgb1bp2/Frg1/Myom3/Abraxas2/Kif9/Smtn/Synj1/Map6/Cd2ap/Wasl/Col4a5/Akap13/Kif2a/Myh3/Capn6/Dync1li1/Hrc/Clip2/Myl4/Gas7/Dapk3/Cnn3/Csrp1/Cav3/Dynlrb1/Tubb5/Tubb2a/Psen1/Nme1/Trim54/Fkbp1a/Fyn/Vps16/Rmdn3/Arfgef2/Hdac4/Nde1/Dctn4/Bcl…	68
GO:0005912	adherens junction	32/876	320/19323	2.20582	2.5e-05	0.00124438	0.00115433	Pxn/Sptan1/Plec/Dsc2/Itga2/Itgb4/Camsap3/Nectin2/Map2k1/Efs/Arvcf/Limd1/Ddx6/Parvb/Cbl/Scrib/Lima1/Frmd4b/Alox15b/Adam17/Ppp1r9b/Afdn/Mapk3/Cfl1/Cav3/Notch1/Mpp7/Lpp/Vezt/Itgb6/Sdcbp/Dctn4	32
GO:0099080	supramolecular complex	68/876	901/19323	1.66477	2.6e-05	0.00126259	0.00119356	Dnal1/Selenos/Pmfbp1/Myo9b/Sptan1/Psma6/Rmdn1/Plec/Ltbp4/Camsap3/Tcp11l1/Myh11/Trpc1/Ctsh/Tcap/Map2k1/Map1s/Mta1/Pde4d/Tmem214/Twf2/Klc2/Kptn/Vps18/Ddx6/Tppp/Dync1i2/Itgb1bp2/Frg1/Myom3/Abraxas2/Kif9/Smtn/Synj1/Map6/Cd2ap/Wasl/Col4a5/Akap13/Kif2a/Myh3/Capn6/Dync1li1/Hrc/Clip2/Myl4/Gas7/Dapk3/Cnn3/Csrp1/Cav3/Dynlrb1/Tubb5/Tubb2a/Psen1/Nme1/Trim54/Fkbp1a/Fyn/Vps16/Rmdn3/Arfgef2/Hdac4/Nde1/Dctn4/Bcl…	68
GO:0099512	supramolecular fiber	67/876	893/19323	1.65498	3.5e-05	0.00165917	0.00153645	Dnal1/Selenos/Pmfbp1/Myo9b/Sptan1/Psma6/Rmdn1/Plec/Ltbp4/Camsap3/Tcp11l1/Myh11/Trpc1/Ctsh/Tcap/Map2k1/Map1s/Mta1/Pde4d/Tmem214/Twf2/Klc2/Kptn/Vps18/Ddx6/Tppp/Dync1i2/Itgb1bp2/Frg1/Myom3/Abraxas2/Kif9/Smtn/Synj1/Map6/Cd2ap/Wasl/Akap13/Kif2a/Myh3/Capn6/Dync1li1/Hrc/Clip2/Myl4/Gas7/Dapk3/Cnn3/Csrp1/Cav3/Dynlrb1/Tubb5/Tubb2a/Psen1/Nme1/Trim54/Fkbp1a/Fyn/Vps16/Rmdn3/Arfgef2/Hdac4/Nde1/Dctn4/Bcl10/Tsc1…	67
GO:0015629	actin cytoskeleton	43/876	497/19323	1.90846	4e-05	0.00185209	0.00171429	Pxn/Myo9b/Sptan1/Arpc5/Myh11/Twf2/Kptn/Vps18/Sh3pxd2b/Ncoa5/Parvb/Cgn/Kif9/Smtn/Daam1/Crocc/Arhgap35/Dctn6/Lima1/Cd2ap/Wasl/Akap13/Myh3/Llgl1/Alg2/Adam17/Myl4/Ppp1r9b/Gas7/Arpc1b/Dapk3/Ophn1/Cnn3/Cfl1/Mtpn/Sppl2b/Lpp/Fyn/Vps16/Rtkn/Hdac4/Dctn4/Tsc1	43
GO:0005740	mitochondrial envelope	54/876	680/19323	1.75168	4.7e-05	0.00212373	0.00194956	Fkbp10/LOC100912599/Coa6/Ndufa8/Fam162a/Slc25a12/Gpam/Uqcr10/Ndufaf6/Coq7/Coa4/Pisd/Cyc1/Pet100/Tamm41/Bloc1s1/Pnpla8/Exog/Ppox/Ndufb5/Chchd6/Ndufb4/Bax/Pgam5/LOC689574/Apoo/Cox6c2/Ptpn1/Atp5pf/Sdhb/Sord/Atp5pd/Cfl1/Tmbim6/Ucp2/Psen1/Nme1/Slc25a5/Cpox/Atad1/Ndufa10/Chchd4/Ogdh/Ciapin1/Ndufs4/Mief1/LOC100362432/Rmdn3/Sirt5/Sdhaf3/Ndufa11/Gabbr1/Timm22/Timm8a	54
GO:0031965	nuclear membrane	27/876	258/19323	2.30842	4.8e-05	0.00212373	0.00198194	Osbpl6/Pcm1/Wtap/Aqp1/Brip1/Syne3/Itgb4/Txlng/Tmem38a/Yeats4/Inpp4a/Utp18/Clca2/Dhx37/Lbr/Lypla1/Psen1/Nup85/Dnajb12/Sumo1/Noc4l/Cptp/Nup35/Cept1/Tmem109/Sdcbp/Mtdh	27
GO:0048471	perinuclear region of cytoplasm	58/876	749/19323	1.70811	5e-05	0.00216413	0.00204582	Kirrel1/Cpd/Myo9b/Osbpl6/Plec/Amfr/Itga2/Fat1/Vps33a/Map2k1/Map1s/Pde4d/Cyhr1/Twf2/Hif1an/Bud23/Sec23b/Ddx6/Sprr3/Tppp/Cbl/Golga1/Hhatl/Synj1/Cert1/Vldlr/Map6/Cd2ap/Vti1a/Akap13/Rapgef1/Capn6/Alg2/Prkra/Bax/Apod/Atp9a/Rps6/S100a6/Camk2d/Arf3/Ncs1/Mtpn/Rap1a/Ybx1/Psen1/Nme1/Ogfr/Pdcl3/Stom/Fyn/Cops8/Tpd52l2/Arfgef2/Synrg/Bcl10/Tsc1/Mtdh	58
GO:0035770	ribonucleoprotein granule	25/876	240/19323	2.29773	9.8e-05	0.00415145	0.00387502	Mcc/Psma6/Larp4b/Ctsh/Ddx3/Samd4b/Hnrnpa2b1/Mcrip1/Limd1/Pabpc6/Ddx6/Rptor/Ythdf3/Arntl/Lsm1/Dhx36/Pabpc4/Rps6/Psma4/Cirbp/Ybx1/Tubb5/Dhx30/Sumo1/Stau1	25
GO:0005759	mitochondrial matrix	30/876	315/19323	2.10078	0.00011	0.00456271	0.00431327	Trmt5/Mrps18b/Acss3/Mrps27/Hsd17b10/Chchd1/Mettl17/Dna2/Bloc1s1/Acss1/Mrpl32/Sardh/Mrps6/Ssbp1/LOC683897/Acot2/Aldh2/Echs1/Ptpn1/Gstk1/Rida/Slc25a5/Mrpl47/Ndufa10/Dhx30/Pars2/Ogdh/Sirt5/Sdhaf3/Nfs1	30
GO:0036464	cytoplasmic ribonucleoprotein granule	23/876	227/19323	2.23497	0.00027	0.0109708	0.00972536	Mcc/Psma6/Larp4b/Ctsh/Ddx3/Samd4b/Hnrnpa2b1/Mcrip1/Limd1/Pabpc6/Ddx6/Rptor/Ythdf3/Arntl/Lsm1/Dhx36/Pabpc4/Rps6/Psma4/Cirbp/Ybx1/Tubb5/Stau1	23
GO:0098798	mitochondrial protein complex	27/876	287/19323	2.07516	0.00029	0.0115478	0.0103406	LOC100912599/Mrps18b/Ndufa8/Mrps27/Uqcr10/Hsd17b10/Chchd1/Cyc1/Dna2/Ndufb5/Chchd6/Mrpl32/Ndufb4/Mrps6/Bax/Apoo/Cox6c2/Atp5pf/Sdhb/Atp5pd/Slc25a5/Mrpl47/Ndufa10/Ndufs4/LOC100362432/Ndufa11/Timm22	27
GO:0005635	nuclear envelope	36/876	431/19323	1.84245	0.00033	0.0128829	0.0115345	Mlip/Cetn3/Osbpl6/Pcm1/Wtap/Aqp1/Brip1/Syne3/Itgb4/Txlng/Mta1/Cyhr1/Tmem38a/Yeats4/Inpp4a/Utp18/Clca2/Dhx37/Bax/Sts/Lbr/S100a6/Mapk3/Tubb5/Lypla1/Psen1/Nup85/Dnajb12/Sumo1/Noc4l/Cptp/Nup35/Cept1/Tmem109/Sdcbp/Mtdh	36
GO:0044432	endoplasmic reticulum part	70/876	1023/19323	1.50936	0.00038	0.0145496	0.0129622	Asph/Lss/Fmo3/Selenos/Ormdl3/LOC103689968/P4ha2/Osbpl6/Amfr/Tmed4/Selenof/Lrrc8d/Tmem214/Tmem38a/Ufl1/Erg28/Sec23b/Tmed11/Spcs3/Esyt2/Rnf121/Pnpla8/Tmed7/Emc4/Ubqln4/Vti1a/Ptgfrn/Ssr3/Calu/Hrc/Bax/Sts/Apoo/Usp19/Lbr/Cd4/Cd74/Camk2d/Ptpn1/Serpinh1/Tap2/Tmbim6/Gabarapl2/Rps26/Psen1/Dnajc10/Jagn1/RGD1309362/Gpat3/Tmx1/Dnajb12/Tmem41b/Sppl2b/Tram1/Fkbp1a/Rcn2/Fyn/Hyou1/Ddost/Ugt1a1/Chpt1/Fkbp9/Gorasp…	70
GO:0005856	cytoskeleton	127/876	2099/19323	1.33463	0.0004	0.0147481	0.0135142	Dnal1/Selenos/Cetn3/Ccdc8/Pmfbp1/Top2a/Tbc1d31/Sept8/Pxn/Myo9b/Sptan1/Ctdp1/Pcm1/Rmdn1/Plec/Arpc5/Camsap3/Tcp11l1/Myh11/Ctsh/Map2k1/Map1s/Mta1/Pde4d/Tmem214/Cntln/Twf2/Mtus1/Klc2/Kptn/Actr1b/Vps18/Sestd1/Sh3pxd2b/Nedd1/Ddx6/Sgca/Ncoa5/Parvb/RGD1304728/Tppp/Rab23/Dync1i2/Slc30a9/H2afx/Tradd/Abraxas2/Cgn/Map7d1/Kif9/Smtn/Daam1/Synj1/Crocc/Arhgap35/Dctn6/Map6/Lima1/Cd2ap/Wasl/Frmd4b/Fnbp1/Akap13/Kif…	127
GO:0098800	inner mitochondrial membrane protein complex	17/876	148/19323	2.53371	0.0004	0.0147481	0.0135142	LOC100912599/Ndufa8/Uqcr10/Cyc1/Ndufb5/Chchd6/Ndufb4/Apoo/Cox6c2/Atp5pf/Sdhb/Atp5pd/Ndufa10/Ndufs4/LOC100362432/Ndufa11/Timm22	17
GO:0034399	nuclear periphery	15/876	122/19323	2.71208	0.00042	0.015204	0.0140558	Ebna1bp2/Psma6/Cebpa/Hnrnpa2b1/Anapc4/Hlcs/Scaf8/Hnrnpm/Npm1/Cfl1/Rad21/Nono/Hat1/Nup35/Yy1	15
GO:0031966	mitochondrial membrane	47/876	623/19323	1.6641	0.00046	0.0163546	0.0151088	LOC100912599/Ndufa8/Fam162a/Slc25a12/Gpam/Uqcr10/Ndufaf6/Coq7/Pisd/Cyc1/Pet100/Tamm41/Pnpla8/Exog/Ppox/Ndufb5/Chchd6/Ndufb4/Bax/Pgam5/LOC689574/Apoo/Cox6c2/Ptpn1/Atp5pf/Sdhb/Sord/Atp5pd/Cfl1/Tmbim6/Ucp2/Psen1/Nme1/Slc25a5/Cpox/Atad1/Ndufa10/Ogdh/Ndufs4/Mief1/LOC100362432/Rmdn3/Sirt5/Ndufa11/Gabbr1/Timm22/Timm8a	47
GO:0044451	nucleoplasm part	70/876	1036/19323	1.49042	0.00054	0.0185369	0.0171017	Nelfe/Mlip/Psmb7/LOC103689968/Cdc40/Med13l/Brd4/Supt6h/Wtap/Srrm1/Rreb1/Sde2/Srpk1/Mta1/Zc3h18/Polr2e/Hnrnpa2b1/Adprhl2/Rexo4/Yeats4/Rbbp4/Rbbp5/Faap24/Med25/Virma/Lage3/Paxip1/Arntl/Atpaf2/Brd1/Ppih/H2afx/Frg1/Dhx36/Hmg20b/Prpf4/Rprd1a/Scaf8/Wdr33/Ranbp9/Sumo2/Hnrnpm/Smurf2/LOC365839/Kif2a/Cdc73/Safb2/Dapk3/Npm1/Csnk2a1/Nolc1/Rbm8a/Srsf10/Syf2/Paf1/Nono/Sumo1/Clp1/Wbp11/Cpsf7/Phf1/Sart1/Eloa/Rpa…	70
GO:0010494	cytoplasmic stress granule	11/876	75/19323	3.23521	0.00054	0.0185369	0.0171017	Larp4b/Mcrip1/Pabpc6/Ddx6/Rptor/Ythdf3/Dhx36/Pabpc4/Cirbp/Ybx1/Stau1	11
GO:0005925	focal adhesion	19/876	181/19323	2.3155	0.00059	0.0195782	0.0182765	Pxn/Plec/Itga2/Itgb4/Map2k1/Efs/Limd1/Parvb/Cbl/Lima1/Alox15b/Adam17/Mapk3/Cfl1/Cav3/Lpp/Itgb6/Sdcbp/Dctn4	19
GO:0005743	mitochondrial inner membrane	33/876	396/19323	1.83818	0.00059	0.0195782	0.0182765	LOC100912599/Ndufa8/Slc25a12/Uqcr10/Ndufaf6/Coq7/Pisd/Cyc1/Pet100/Tamm41/Exog/Ppox/Ndufb5/Chchd6/Ndufb4/LOC689574/Apoo/Cox6c2/Ptpn1/Atp5pf/Sdhb/Atp5pd/Ucp2/Psen1/Slc25a5/Cpox/Ndufa10/Ndufs4/LOC100362432/Sirt5/Ndufa11/Timm22/Timm8a	33
GO:0098805	whole membrane	88/876	1374/19323	1.41275	0.00061	0.01991	0.0187321	Snx12/Vta1/Dpp4/Sar1a/Sept8/Kirrel1/Gpm6b/Osbpl6/Tm6sf1/Ubxn6/Gpam/Aqp1/Syne3/Unc13b/Vps33a/Trpc1/Atp2b3/Ncstn/Inpp4a/Sec23b/Sgca/Bloc1s1/Pnpla8/Rab23/Tmed7/Cbl/Tradd/Inpp5b/Pex13/Copz1/Trpm2/Grn/Numb/Map6/Vti1a/Rapgef1/Scarb1/RGD1566265/Llgl1/Adam17/Bax/Pgam5/Ms4a4a/LOC689574/Atp9a/Thbd/Rgs19/Dapk3/Cd4/Eno2/Acp2/Mapk3/Serpinh1/Pllp/Cav3/Gabarapl2/Ube2d3/Tubb5/Psen1/Nme1/Slc25a5/Wdr45b/Atg12/Atad…	88
GO:0042599	lamellar body	5/876	17/19323	6.48771	0.00074	0.0237635	0.0215114	Ctsh/Klk5/Klk7/Clip2/Smpd1	5
GO:0031970	organelle envelope lumen	13/876	103/19323	2.78405	0.00077	0.0239542	0.0221111	Fkbp10/Coa6/Ndufa8/Coa4/Bloc1s1/LOC689574/Tubb5/Cpox/Chchd4/Ciapin1/Sirt5/Sdhaf3/Timm8a	13
GO:0005694	chromosome	73/876	1105/19323	1.45724	0.00077	0.0239542	0.0221111	Top2a/Rfc1/Ncapd2/Brd4/Supt6h/Zfp330/Pola2/Arpc5/Hist1h1c/Smarcc1/Dyrk1b/Parpbp/Zfr/Ctcf/Srpk1/Mta1/Grwd1/Arid1b/Hnrnpa2b1/Adprhl2/Ddx27/Ufl1/Thoc3/Rbbp4/Actr5/Smarcd1/Ddx6/Smc1b/Dna2/Dnttip2/H1fx/Uhrf2/Mcm2/Kdm2a/Hist2h2ab/H2afx/Dhx36/Ubqln4/Exosc4/Hlcs/H2afv/Fbh1/Ndc80/Nap1l1/Wbp2/Dync1li1/Brix1/Dapk3/H1-4/Hmgn2/Csnk2a1/Psen1/Zfp207/Rad21/Nup85/Paf1/Surf6/Sumo1/Nudcd2/Hat1/Ddx18/Phf1/Eloa/Rpa2/…	73
GO:0005924	cell-substrate adherens junction	19/876	186/19323	2.25326	0.00082	0.0251172	0.0230789	Pxn/Plec/Itga2/Itgb4/Map2k1/Efs/Limd1/Parvb/Cbl/Lima1/Alox15b/Adam17/Mapk3/Cfl1/Cav3/Lpp/Itgb6/Sdcbp/Dctn4	19
GO:1990111	spermatoproteasome complex	3/876	5/19323	13.2349	0.00087	0.0259696	0.024009	Psmb8/Psmb9/Psmb10	3
GO:0044452	nucleolar part	18/876	173/19323	2.29507	0.0009	0.0259696	0.0245498	Heatr1/Rreb1/Polr2e/Chchd1/Utp18/Rpp30/Tcof1/Cd2ap/Wdr33/Npm1/Ubtf/Nolc1/Polr1d/Surf6/Nono/Sumo1/Pex14/Mtdh	18
GO:0044430	cytoskeletal part	101/876	1639/19323	1.35929	0.0009	0.0259696	0.0245498	Dnal1/Selenos/Cetn3/Ccdc8/Pmfbp1/Top2a/Tbc1d31/Pxn/Myo9b/Sptan1/Ctdp1/Pcm1/Rmdn1/Plec/Arpc5/Camsap3/Tcp11l1/Myh11/Ctsh/Map2k1/Map1s/Mta1/Pde4d/Tmem214/Cntln/Twf2/Klc2/Kptn/Actr1b/Vps18/Sh3pxd2b/Nedd1/Ddx6/RGD1304728/Tppp/Rab23/Dync1i2/H2afx/Abraxas2/Cgn/Kif9/Smtn/Daam1/Synj1/Crocc/Arhgap35/Dctn6/Map6/Lima1/Cd2ap/Wasl/Akap13/Kif2a/Ndc80/Myh3/Llgl1/Capn6/Dync1li1/Psmb5/Psmb4/Clip2/Myl4/Ppp1r9b/Gas7…	101
GO:0005758	mitochondrial intermembrane space	12/876	92/19323	2.87716	0.0009	0.0259696	0.0245498	Fkbp10/Coa6/Ndufa8/Coa4/Bloc1s1/LOC689574/Cpox/Chchd4/Ciapin1/Sirt5/Sdhaf3/Timm8a	12
GO:0005746	mitochondrial respiratory chain	12/876	93/19323	2.84622	0.00099	0.0281584	0.026344	LOC100912599/Ndufa8/Uqcr10/Cyc1/Ndufb5/Ndufb4/LOC689574/Cox6c2/Sdhb/Ndufa10/Ndufs4/Ndufa11	12
GO:1990904	ribonucleoprotein complex	81/876	1270/19323	1.40686	0.00113	0.0312476	0.0289668	Ebna1bp2/Nck1/Top2a/Mrps18b/Heatr1/Cdc40/Rbms2/Mcc/Psma6/Rps9/Srrm1/Larp4b/Mrps27/Ctsh/Ddx3/Zc3h18/Rpl36/Samd4b/Hnrnpa2b1/Hsd17b10/Mcrip1/Eif1/Znhit6/Esrp2/Limd1/Chchd1/Pabpc6/Ddx6/Rptor/Ythdf3/Utp18/Pdcd11/Wdr37/Arntl/Rpp30/Ppih/Lsm1/Frg1/Dhx36/Ccdc12/Srp9/Prpf4/Zmat2/Mrpl32/Mrto4/Magohb/Hnrnpm/Mrps6/Gpkow/Pabpc4/Apod/Rps6/Rpl35a/Npm1/Rpl9/Psma4/Rpl29/Nolc1/Cirbp/Rpl37a-ps1/Rpl37/Rps7/Rps26/Rpl3…	81
GO:0044427	chromosomal part	64/876	955/19323	1.47825	0.00113	0.0312476	0.0289668	Top2a/Rfc1/Ncapd2/Brd4/Supt6h/Zfp330/Pola2/Arpc5/Hist1h1c/Smarcc1/Parpbp/Ctcf/Srpk1/Mta1/Arid1b/Hnrnpa2b1/Adprhl2/Ufl1/Thoc3/Rbbp4/Actr5/Smarcd1/Ddx6/Smc1b/Dna2/H1fx/Uhrf2/Mcm2/Kdm2a/Hist2h2ab/H2afx/Dhx36/Ubqln4/Exosc4/Hlcs/H2afv/Fbh1/Ndc80/Nap1l1/Wbp2/Dync1li1/Dapk3/H1-4/Hmgn2/Csnk2a1/Psen1/Zfp207/Rad21/Nup85/Paf1/Sumo1/Nudcd2/Hat1/Phf1/Eloa/Rpa2/P3h4/Cenpq/Thoc5/Pold2/Rbbp7/Yy1/Nde1/Dctn4	64
GO:0098687	chromosomal region	25/876	283/19323	1.94861	0.00117	0.0319105	0.0296812	Top2a/Ncapd2/Zfp330/Ctcf/Hnrnpa2b1/Thoc3/Smc1b/Dna2/Uhrf2/H2afx/Dhx36/Ndc80/Dync1li1/Dapk3/Psen1/Zfp207/Rad21/Nup85/Nudcd2/Hat1/Rpa2/Cenpq/Thoc5/Nde1/Dctn4	25
GO:0030055	cell-substrate junction	19/876	192/19323	2.18284	0.0012	0.0322865	0.0302074	Pxn/Plec/Itga2/Itgb4/Map2k1/Efs/Limd1/Parvb/Cbl/Lima1/Alox15b/Adam17/Mapk3/Cfl1/Cav3/Lpp/Itgb6/Sdcbp/Dctn4	19
GO:0030054	cell junction	73/876	1124/19323	1.43261	0.00122	0.0323869	0.0305537	Hmcn1/Trappc4/Dpp4/Nck1/Mrps18b/Kirrel1/Pxn/Palmd/Sptan1/Plec/Dsc3/Dsc2/Itga2/Itgb4/Unc13b/Camsap3/Fat1/Pcdh1/Nectin2/Map2k1/Map1s/Efs/Perp/Arvcf/Limd1/Inpp4a/Ddx6/Sgca/Parvb/Mlkl/Rab23/Cbl/Clca2/Arhgef6/Scrib/Srgap2/Agrn/Cgn/Mink1/Lima1/Cd2ap/Vti1a/Frmd4b/Alox15b/Adam17/Krit1/Ppp1r9b/Afdn/Ophn1/Camk2d/Mapk3/Cfl1/Cav3/Slc16a1/Ncs1/Rap1a/Psen1/Notch1/Ifi30/Paf1/Atad1/Mpp7/Lpp/Vezt/Rap1b/Itgb6/Arfg…	73
GO:0042175	nuclear outer membrane-endoplasmic reticulum membrane network	63/876	942/19323	1.47523	0.0013	0.0340566	0.0319041	Lss/Fmo3/Selenos/Ormdl3/LOC103689968/Osbpl6/Amfr/Syne3/Tmed4/Lrrc8d/Tmem214/Tmem38a/Ufl1/Erg28/Sec23b/Tmed11/Spcs3/Esyt2/Rnf121/Pnpla8/Tmed7/Emc4/Ubqln4/Vti1a/Ptgfrn/Ssr3/Calu/Hrc/Bax/Sts/Apoo/Usp19/Lbr/Cd4/Cd74/Camk2d/Ptpn1/Tap2/Tmbim6/Gabarapl2/Rps26/Psen1/Jagn1/RGD1309362/Gpat3/Tmx1/Dnajb12/Tmem41b/Sppl2b/Tram1/Cptp/Fkbp1a/Ddost/Ugt1a1/Chpt1/Gorasp2/Cept1/Tmem109/Vkorc1/Arl6ip1/Gabbr1/Sdcbp/Mt…	63
GO:0098803	respiratory chain complex	12/876	96/19323	2.75728	0.00132	0.0341314	0.0322333	LOC100912599/Coa6/Ndufa8/Uqcr10/Cyc1/Ndufb5/Ndufb4/Cox6c2/Sdhb/Ndufa10/Ndufs4/Ndufa11	12
GO:0098827	endoplasmic reticulum subcompartment	62/876	927/19323	1.47531	0.00141	0.0357876	0.0336748	Asph/Lss/Fmo3/Selenos/Ormdl3/LOC103689968/Osbpl6/Amfr/Tmed4/Lrrc8d/Tmem214/Tmem38a/Ufl1/Erg28/Sec23b/Tmed11/Spcs3/Esyt2/Rnf121/Pnpla8/Tmed7/Emc4/Ubqln4/Vti1a/Ptgfrn/Ssr3/Calu/Hrc/Bax/Sts/Apoo/Usp19/Lbr/Cd4/Cd74/Camk2d/Ptpn1/Tap2/Tmbim6/Gabarapl2/Rps26/Psen1/Jagn1/RGD1309362/Gpat3/Tmx1/Dnajb12/Tmem41b/Sppl2b/Tram1/Fkbp1a/Ddost/Ugt1a1/Chpt1/Gorasp2/Cept1/Tmem109/Vkorc1/Arl6ip1/Gabbr1/Sdcbp/Mtdh	62
GO:0070469	respiratory chain	13/876	110/19323	2.60688	0.00142	0.0357876	0.0338311	LOC100912599/Coa6/Ndufa8/Uqcr10/Cyc1/Ndufb5/Ndufb4/LOC689574/Cox6c2/Sdhb/Ndufa10/Ndufs4/Ndufa11	13
GO:0043292	contractile fiber	22/876	243/19323	1.99704	0.00165	0.0410644	0.038079	Sptan1/Psma6/Plec/Myh11/Trpc1/Tcap/Pde4d/Twf2/Itgb1bp2/Frg1/Myom3/Myh3/Hrc/Myl4/Csrp1/Cav3/Psen1/Trim54/Fkbp1a/Hdac4/Dctn4/Fbp2	22
GO:0099513	polymeric cytoskeletal fiber	47/876	665/19323	1.559	0.00178	0.0437528	0.0403642	Dnal1/Selenos/Pmfbp1/Myo9b/Rmdn1/Plec/Camsap3/Tcp11l1/Ctsh/Map2k1/Map1s/Mta1/Tmem214/Twf2/Klc2/Kptn/Vps18/Ddx6/Tppp/Dync1i2/Abraxas2/Kif9/Smtn/Synj1/Map6/Cd2ap/Wasl/Akap13/Kif2a/Capn6/Dync1li1/Clip2/Gas7/Dapk3/Cnn3/Dynlrb1/Tubb5/Tubb2a/Nme1/Trim54/Fyn/Vps16/Rmdn3/Arfgef2/Nde1/Bcl10/Tsc1	47
GO:0005789	endoplasmic reticulum membrane	61/876	919/19323	1.46415	0.00184	0.0446761	0.0413923	Lss/Fmo3/Selenos/Ormdl3/LOC103689968/Osbpl6/Amfr/Tmed4/Lrrc8d/Tmem214/Tmem38a/Ufl1/Erg28/Sec23b/Tmed11/Spcs3/Esyt2/Rnf121/Pnpla8/Tmed7/Emc4/Ubqln4/Vti1a/Ptgfrn/Ssr3/Calu/Hrc/Bax/Sts/Apoo/Usp19/Lbr/Cd4/Cd74/Camk2d/Ptpn1/Tap2/Tmbim6/Gabarapl2/Rps26/Psen1/Jagn1/RGD1309362/Gpat3/Tmx1/Dnajb12/Tmem41b/Sppl2b/Tram1/Fkbp1a/Ddost/Ugt1a1/Chpt1/Gorasp2/Cept1/Tmem109/Vkorc1/Arl6ip1/Gabbr1/Sdcbp/Mtdh	61
GO:0042788	polysomal ribosome	7/876	40/19323	3.86019	0.00193	0.0462967	0.0429042	Larp4b/Rpl36/Rpl29/Rps26/Rpl32/Rpl8/Rpl19	7
GO:0044455	mitochondrial membrane part	23/876	262/19323	1.93641	0.00196	0.0464567	0.0434002	LOC100912599/Ndufa8/Uqcr10/Coq7/Pisd/Cyc1/Pet100/Ppox/Ndufb5/Chchd6/Ndufb4/LOC689574/Apoo/Cox6c2/Ptpn1/Atp5pf/Sdhb/Atp5pd/Ndufa10/Ndufs4/LOC100362432/Ndufa11/Timm22	23
GO:0045121	membrane raft	32/876	411/19323	1.71743	0.00215	0.049775	0.0464536	Dpp4/Kirrel1/Gpm6b/Aqp1/Trpc1/Atp2b3/Sgca/Cbl/Tradd/Scarb1/Adam17/Ms4a4a/Rgs19/Dapk3/Cd4/Eno2/Mapk3/Serpinh1/Pllp/Cav3/Tubb5/Psen1/Slc25a5/Lamtor3/Stom/Rap1b/Fyn/Gabbr1/Smpd2/Sdcbp/Pdzk1/Bcl10	32
GO:0005773	vacuole	42/876	583/19323	1.5891	0.00215	0.049775	0.0464536	Tm6sf1/Ubxn6/Galns/Vps33a/Ctsh/Ncstn/Vps18/Rptor/Bloc1s1/Rab23/Ubqln4/Prcp/Trpm2/Grn/Gusb/Vti1a/Fnbp1/Prf1/Zc3hav1/Npc2/Scarb1/Dync1li1/Pip4k2c/Thbd/Ctsl/Cd74/Acp2/Gabarapl2/Ctsc/Psen1/Ctbs/Wdr45b/Atg12/Arsa/Ifi30/Sppl2b/Smpd1/Vps16/Pla2g15/Slc29a3/Bcl10/Dnase2	42
GO:0030016	myofibril	21/876	233/19323	1.98808	0.0022	0.0503471	0.0472327	Sptan1/Psma6/Plec/Myh11/Trpc1/Tcap/Pde4d/Twf2/Itgb1bp2/Myom3/Myh3/Hrc/Myl4/Csrp1/Cav3/Psen1/Trim54/Fkbp1a/Hdac4/Dctn4/Fbp2	21
GO:0098857	membrane microdomain	32/876	412/19323	1.71326	0.00223	0.0504537	0.0476954	Dpp4/Kirrel1/Gpm6b/Aqp1/Trpc1/Atp2b3/Sgca/Cbl/Tradd/Scarb1/Adam17/Ms4a4a/Rgs19/Dapk3/Cd4/Eno2/Mapk3/Serpinh1/Pllp/Cav3/Tubb5/Psen1/Slc25a5/Lamtor3/Stom/Rap1b/Fyn/Gabbr1/Smpd2/Sdcbp/Pdzk1/Bcl10	32
GO:0005884	actin filament	14/876	130/19323	2.3755	0.00232	0.0519002	0.0490628	Myo9b/Twf2/Kptn/Vps18/Smtn/Cd2ap/Wasl/Akap13/Gas7/Dapk3/Cnn3/Fyn/Vps16/Tsc1	14
GO:0016363	nuclear matrix	12/876	103/19323	2.56989	0.00242	0.0535358	0.050609	Psma6/Cebpa/Hnrnpa2b1/Hlcs/Scaf8/Hnrnpm/Npm1/Cfl1/Rad21/Nono/Hat1/Yy1	12
GO:0019866	organelle inner membrane	34/876	452/19323	1.65925	0.00278	0.060824	0.0564138	LOC100912599/Ndufa8/Slc25a12/Uqcr10/Ndufaf6/Coq7/Pisd/Cyc1/Pet100/Tamm41/Exog/Ppox/Ndufb5/Chchd6/Ndufb4/LOC689574/Apoo/Lbr/Cox6c2/Ptpn1/Atp5pf/Sdhb/Atp5pd/Ucp2/Psen1/Slc25a5/Cpox/Ndufa10/Ndufs4/LOC100362432/Sirt5/Ndufa11/Timm22/Timm8a	34
GO:0033263	CORVET complex	3/876	7/19323	9.45352	0.00283	0.0612449	0.0571929	Vps33a/Vps18/Vps16	3
GO:0016528	sarcoplasm	10/876	80/19323	2.75728	0.00324	0.0693639	0.0633485	Sar1a/Plec/Tmem38a/Jsrp1/Calu/Hrc/Gstm2/Camk2d/Fkbp1a/Tmem109	10
GO:0000323	lytic vacuole	35/876	476/19323	1.62193	0.00351	0.0735622	0.067188	Tm6sf1/Ubxn6/Galns/Vps33a/Ctsh/Ncstn/Vps18/Rptor/Bloc1s1/Prcp/Trpm2/Grn/Gusb/Fnbp1/Prf1/Zc3hav1/Npc2/Scarb1/Dync1li1/Ctsl/Cd74/Acp2/Ctsc/Psen1/Ctbs/Wdr45b/Arsa/Ifi30/Sppl2b/Smpd1/Vps16/Pla2g15/Slc29a3/Bcl10/Dnase2	35
GO:0005764	lysosome	35/876	476/19323	1.62193	0.00351	0.0735622	0.067188	Tm6sf1/Ubxn6/Galns/Vps33a/Ctsh/Ncstn/Vps18/Rptor/Bloc1s1/Prcp/Trpm2/Grn/Gusb/Fnbp1/Prf1/Zc3hav1/Npc2/Scarb1/Dync1li1/Ctsl/Cd74/Acp2/Ctsc/Psen1/Ctbs/Wdr45b/Arsa/Ifi30/Sppl2b/Smpd1/Vps16/Pla2g15/Slc29a3/Bcl10/Dnase2	35
GO:0098589	membrane region	32/876	425/19323	1.66085	0.00359	0.074098	0.0682949	Dpp4/Kirrel1/Gpm6b/Aqp1/Trpc1/Atp2b3/Sgca/Cbl/Tradd/Scarb1/Adam17/Ms4a4a/Rgs19/Dapk3/Cd4/Eno2/Mapk3/Serpinh1/Pllp/Cav3/Tubb5/Psen1/Slc25a5/Lamtor3/Stom/Rap1b/Fyn/Gabbr1/Smpd2/Sdcbp/Pdzk1/Bcl10	32
GO:0031982	vesicle	116/876	2009/19323	1.27365	0.00361	0.074098	0.0685695	Snx12/Vta1/Trappc4/Ptprf/Cd47/Kcnc4/Dpp4/Nck1/Sar1a/Usp14/Sept8/Osbpl6/Ubxn6/Osbpl1a/Aqp1/Dsc2/Unc13b/Arpc5/Vps33a/Myh11/Ctsh/Tmed4/Map2k1/Mta1/Hnrnpa2b1/Trappc5/Fam91a1/Ncstn/Vps18/Vasn/Inpp4a/Erg28/Sec23b/Tmed11/Fndc3a/Rabgap1l/Bloc1s1/Klk5/Rab23/Tmed7/Dync1i2/Slc30a9/Fcho2/Klk7/Srgap2/Inpp5b/Nck2/Kif9/Copz1/Synj1/Pithd1/Sspn/Trpm2/Grn/Eipr1/Numb/Map6/Cd2ap/Wasl/Vti1a/Ppp1r21/Fnbp1/Washc5/Rapge…	116
GO:0016529	sarcoplasmic reticulum	9/876	69/19323	2.87716	0.00383	0.0760917	0.071535	Sar1a/Tmem38a/Jsrp1/Calu/Hrc/Gstm2/Camk2d/Fkbp1a/Tmem109	9
GO:0000176	nuclear exosome (RNase complex)	4/876	15/19323	5.88219	0.00383	0.0760917	0.071535	Exosc2/Mphosph6/Exosc6/Exosc4	4
GO:1990204	oxidoreductase complex	13/876	123/19323	2.33136	0.00386	0.0760917	0.0719317	LOC100912599/Ndufa8/P4ha2/Uqcr10/Cyc1/Ndufb5/Ndufb4/Sdhb/Ndufa10/Gcsh/Ogdh/Ndufs4/Ndufa11	13
GO:0000775	chromosome, centromeric region	17/876	182/19323	2.06038	0.00386	0.0760917	0.0719317	Top2a/Ncapd2/Zfp330/Ctcf/Smc1b/Uhrf2/Ndc80/Dync1li1/Dapk3/Psen1/Zfp207/Rad21/Nup85/Nudcd2/Cenpq/Nde1/Dctn4	17
GO:0044440	endosomal part	29/876	377/19323	1.69679	0.00401	0.0782736	0.0739944	Snx12/Vta1/Osbpl6/Ubxn6/Vps33a/Trappc5/Vps18/Inpp4a/Rab23/Inpp5b/Eipr1/Numb/Vti1a/Prf1/RGD1566265/Llgl1/Atp9a/Ube2d3/Psen1/Scamp4/Sppl2b/Lamtor3/Stam2/Cptp/Vps16/Gpnmb/Cmtm6/Slc29a3/Rab27b	29
GO:0005769	early endosome	27/876	345/19323	1.7263	0.00428	0.0827328	0.0778053	Snx12/Osbpl6/Ubxn6/Vps33a/Map2k1/Ncstn/Vps18/Inpp4a/Rabgap1l/Bloc1s1/Inpp5b/Numb/Ppp1r21/Washc5/Rapgef1/Llgl1/Atp9a/Ptpn1/Mapk3/Rap1a/Psen1/Usp10/Nisch/Stam2/Vps16/Gpnmb/Cmtm6	27
GO:0019773	proteasome core complex, alpha-subunit complex	3/876	8/19323	8.27183	0.00438	0.0838517	0.0791882	Psma6/Psma1/Psma4	3
GO:0005874	microtubule	29/876	381/19323	1.67897	0.00465	0.0881729	0.0828476	Dnal1/Selenos/Rmdn1/Camsap3/Tcp11l1/Map2k1/Map1s/Mta1/Tmem214/Klc2/Tppp/Dync1i2/Abraxas2/Kif9/Synj1/Map6/Kif2a/Capn6/Dync1li1/Clip2/Cnn3/Dynlrb1/Tubb5/Tubb2a/Trim54/Rmdn3/Arfgef2/Nde1/Bcl10	29
GO:0016581	NuRD complex	4/876	16/19323	5.51455	0.00493	0.0917349	0.0865319	Mta1/Rbbp4/Csnk2a1/Rbbp7	4
GO:0090545	CHD-type complex	4/876	16/19323	5.51455	0.00493	0.0917349	0.0865319	Mta1/Rbbp4/Csnk2a1/Rbbp7	4
GO:0016604	nuclear body	46/876	687/19323	1.47697	0.00545	0.100472	0.0930916	Nelfe/Mlip/Psmb7/LOC103689968/Cdc40/Wtap/Srrm1/Rreb1/Sde2/Srpk1/Zc3h18/Hnrnpa2b1/Adprhl2/Rexo4/Virma/Lage3/Arntl/Atpaf2/Brd1/Ppih/H2afx/Frg1/Dhx36/Hmg20b/Prpf4/Ranbp9/Sumo2/Hnrnpm/Smurf2/Kif2a/Safb2/Dapk3/Npm1/Nolc1/Rbm8a/Srsf10/Syf2/Nono/Sumo1/Wbp11/Sart1/Rpa2/Gnl3/Sh3bp5/Hdac4/Mtdh	46
GO:0005938	cell cortex	26/876	335/19323	1.71198	0.00556	0.101559	0.0944344	Fry/Asph/Hmcn1/Phldb1/Pxn/Myo9b/Sptan1/Itgb4/Unc13b/Map2k1/Stxbp6/Wasl/Fnbp1/Akap13/Llgl1/Ppp1r9b/Eno2/Cfl1/Pfn1/Actr1a/Psen1/Mpp7/Rtkn/Ctbp2/Dctn4/Tsc1	26
GO:0044449	contractile fiber part	19/876	221/19323	1.89641	0.00578	0.104618	0.097075	Sptan1/Psma6/Plec/Myh11/Trpc1/Tcap/Itgb1bp2/Frg1/Myom3/Hrc/Myl4/Csrp1/Cav3/Psen1/Trim54/Fkbp1a/Hdac4/Dctn4/Fbp2	19
GO:0071001	U4/U6 snRNP	2/876	3/19323	14.7055	0.00597	0.105188	0.0993085	Ppih/Prpf4	2
GO:1990415	Pex17p-Pex14p docking complex	2/876	3/19323	14.7055	0.00597	0.105188	0.0993085	Pex13/Pex14	2
GO:1990429	peroxisomal importomer complex	2/876	3/19323	14.7055	0.00597	0.105188	0.0993085	Pex13/Pex14	2
GO:0070603	SWI/SNF superfamily-type complex	9/876	74/19323	2.68276	0.00612	0.106885	0.101042	Smarcc1/Mta1/Arid1b/Rbbp4/Actr5/Smarcd1/Csnk2a1/Rbbp7/Yy1	9
GO:0000408	EKC/KEOPS complex	3/876	9/19323	7.35274	0.00635	0.109938	0.103928	Gon7/Lage3/Tprkb	3
GO:0005681	spliceosomal complex	17/876	194/19323	1.93294	0.00727	0.124781	0.116105	Cdc40/Srrm1/Hnrnpa2b1/Frg1/Ccdc12/Prpf4/Zmat2/Magohb/Hnrnpm/Gpkow/Cirbp/Ybx1/Rbm8a/Syf2/Cwc15/Wbp11/Sart1	17
GO:0005581	collagen trimer	8/876	63/19323	2.80104	0.00736	0.125246	0.117264	P4ha2/Col12a1/Cert1/Col6a2/Col4a5/Mbl1/Fcna/Col23a1	8
GO:0031252	cell leading edge	31/876	430/19323	1.59024	0.00762	0.127826	0.120584	Hmcn1/Kcnc4/Dpp4/Pxn/Myo9b/Itgb4/Arpc5/Fat1/Twf2/Sh3yl1/Kptn/Parvb/Arhgef6/Scrib/Srgap2/Plxnd1/Lima1/Cd2ap/Wasl/Frmd4b/Adam17/Ppp1r9b/Gas7/S100a6/Cfl1/Nme1/Notch1/Slc39a6/Vezt/Gabbr1/Tsc1	31
GO:0030027	lamellipodium	17/876	195/19323	1.92302	0.00764	0.127826	0.120837	Dpp4/Pxn/Myo9b/Arpc5/Fat1/Twf2/Kptn/Parvb/Arhgef6/Srgap2/Plxnd1/Wasl/Ppp1r9b/Cfl1/Notch1/Slc39a6/Tsc1	17
GO:0071013	catalytic step 2 spliceosome	10/876	92/19323	2.39763	0.00874	0.145011	0.134802	Cdc40/Srrm1/Hnrnpa2b1/Frg1/Magohb/Hnrnpm/Rbm8a/Syf2/Cwc15/Sart1	10
GO:0031984	organelle subcompartment	85/876	1459/19323	1.28509	0.00986	0.162242	0.148325	Asph/Lss/Fmo3/Trappc4/Selenos/Ormdl3/LOC103689968/Man2a2/Gorasp1/Cpd/Osbpl6/Amfr/Tmed4/Golph3l/Lrrc8d/Tmem214/Tmem38a/Ufl1/Fam91a1/Cog8/Erg28/Sec23b/Tmed11/Spcs3/Esyt2/Tmem167a/Rnf121/Pnpla8/Tmed7/Emc4/Ubqln4/Golga1/Smpd3/Copz1/Fut8/Grn/Eipr1/Wasl/Vti1a/Ptgfrn/Ssr3/Llgl1/Calu/Hrc/Bax/Sts/Atp9a/Apoo/Usp19/Lbr/Rgs19/Cd4/Cd74/Camk2d/Hras/Ptpn1/Tap2/Cav3/Tmbim6/Gabarapl2/Rps26/Psen1/Jagn1/RGD1309362/…	85
GO:0031901	early endosome membrane	12/876	123/19323	2.15202	0.01003	0.162331	0.150319	Snx12/Osbpl6/Ubxn6/Inpp4a/Inpp5b/Llgl1/Atp9a/Psen1/Stam2/Vps16/Gpnmb/Cmtm6	12
GO:0030684	preribosome	9/876	80/19323	2.48155	0.01011	0.162331	0.151253	Ebna1bp2/Heatr1/Utp18/Pdcd11/Wdr37/Mrto4/Rps7/Noc4l/Nip7	9
GO:0045178	basal part of cell	9/876	80/19323	2.48155	0.01011	0.162331	0.151253	Phldb1/Plec/Aqp1/Slc7a1/Itga2/Itgb4/Prcp/Slc16a1/Cd81	9
GO:0016607	nuclear speck	25/876	337/19323	1.63637	0.01111	0.176857	0.162651	Cdc40/Wtap/Srrm1/Rreb1/Sde2/Srpk1/Zc3h18/Rexo4/Virma/Atpaf2/Brd1/Ppih/H2afx/Dhx36/Prpf4/Smurf2/Npm1/Rbm8a/Srsf10/Syf2/Nono/Sumo1/Wbp11/Sart1/Hdac4	25
GO:0001650	fibrillar center	12/876	125/19323	2.11759	0.01132	0.176857	0.164983	Heatr1/Rreb1/Chchd1/Tcof1/Cd2ap/Wdr33/Ubtf/Nolc1/Nono/Sumo1/Pex14/Mtdh	12
GO:0016010	dystrophin-associated glycoprotein complex	4/876	20/19323	4.41164	0.01137	0.176857	0.165535	Sgca/Sspn/Cav3/Sgcg	4
GO:0090665	glycoprotein complex	4/876	20/19323	4.41164	0.01137	0.176857	0.165535	Sgca/Sspn/Cav3/Sgcg	4
GO:0042567	insulin-like growth factor ternary complex	2/876	4/19323	11.0291	0.01159	0.178577	0.16795	Igfbp5/Igfals	2
GO:0030123	AP-3 adaptor complex	3/876	11/19323	6.01588	0.01166	0.178577	0.168714	Vps33a/Vps18/Vps16	3
GO:0033017	sarcoplasmic reticulum membrane	5/876	31/19323	3.55778	0.01206	0.183294	0.173035	Tmem38a/Hrc/Camk2d/Fkbp1a/Tmem109	5
GO:0030117	membrane coat	10/876	97/19323	2.27404	0.01248	0.186825	0.177495	Sar1a/Ap1s2/Vps33a/Ap1s1/Vps18/Sec23b/Copz1/Synj1/Vps16/Synrg	10
GO:0048475	coated membrane	10/876	97/19323	2.27404	0.01248	0.186825	0.177495	Sar1a/Ap1s2/Vps33a/Ap1s1/Vps18/Sec23b/Copz1/Synj1/Vps16/Synrg	10
GO:0005768	endosome	53/876	854/19323	1.36895	0.01281	0.190334	0.181338	Snx12/Vta1/Ptprf/Osbpl6/Ubxn6/Osbpl1a/Arpc5/Vps33a/Map2k1/Trappc5/Ncstn/Vps18/Inpp4a/Rabgap1l/Bloc1s1/Rab23/Inpp5b/Grn/Eipr1/Numb/Vti1a/Ppp1r21/Washc5/Rapgef1/Prf1/Zc3hav1/RGD1566265/Llgl1/Dync1li1/Atp9a/Ctsl/Cd74/Ptpn1/Mapk3/Ube2d3/Rap1a/Psen1/Arsa/Usp10/Nisch/Scamp4/Sppl2b/Lamtor3/Stam2/Smpd1/Cptp/Fyn/Vps16/Gpnmb/Cmtm6/Arfgef2/Slc29a3/Rab27b	53
GO:0015630	microtubule cytoskeleton	72/876	1222/19323	1.29967	0.01329	0.196003	0.186863	Dnal1/Selenos/Cetn3/Ccdc8/Top2a/Tbc1d31/Sptan1/Ctdp1/Pcm1/Rmdn1/Camsap3/Tcp11l1/Map2k1/Map1s/Mta1/Pde4d/Tmem214/Cntln/Mtus1/Klc2/Actr1b/Nedd1/RGD1304728/Tppp/Rab23/Dync1i2/H2afx/Abraxas2/Map7d1/Kif9/Smtn/Daam1/Synj1/Crocc/Arhgap35/Dctn6/Map6/Cd2ap/Kif2a/Ndc80/Capn6/Dync1li1/Psmb5/Psmb4/Clip2/Npm1/Cnn3/Slc16a1/Rps7/Dynlrb1/Tubb5/Ctsc/Tubb2a/Actr1a/Psen1/Nme1/Slc25a5/Nit2/Capn7/Nisch/Nup85/Nudcd2/S…	72
GO:0035327	transcriptionally active chromatin	4/876	21/19323	4.20157	0.01355	0.198368	0.189825	Supt6h/Hist1h1c/Exosc4/Paf1	4
GO:0005844	polysome	9/876	84/19323	2.36338	0.0137	0.1991	0.191524	Psma6/Larp4b/Rpl36/Rps6/Rpl29/Rps26/Rpl32/Rpl8/Rpl19	9
GO:0005788	endoplasmic reticulum lumen	9/876	85/19323	2.33558	0.01472	0.212373	0.20289	P4ha2/Selenof/Calu/Cd4/Serpinh1/Dnajc10/Rcn2/Hyou1/Fkbp9	9
GO:0001520	outer dense fiber	3/876	12/19323	5.51455	0.01502	0.213606	0.206172	Pmfbp1/Ctsh/Ddx6	3
GO:0034663	endoplasmic reticulum chaperone complex	3/876	12/19323	5.51455	0.01502	0.213606	0.206172	Dnajc10/Hyou1/Ugt1a1	3
GO:0005838	proteasome regulatory particle	4/876	22/19323	4.01059	0.01598	0.224058	0.216497	Psmd7/Psmd5/Psmd9/Adrm1	4
GO:0005849	mRNA cleavage factor complex	4/876	22/19323	4.01059	0.01598	0.224058	0.216497	Scaf8/Wdr33/Clp1/Cpsf7	4
GO:0099023	tethering complex	8/876	74/19323	2.38467	0.0186	0.248941	0.243355	Trappc4/Vps33a/Trappc5/Cog8/Vps18/Stxbp6/Eipr1/Vps16	8
GO:0005640	nuclear outer membrane	4/876	23/19323	3.83621	0.01866	0.248941	0.243948	Syne3/Psen1/Cptp/Tmem109	4
GO:0016942	insulin-like growth factor binding protein complex	2/876	5/19323	8.82329	0.01873	0.248941	0.244639	Igfbp5/Igfals	2
GO:0036454	growth factor complex	2/876	5/19323	8.82329	0.01873	0.248941	0.244639	Igfbp5/Igfals	2
GO:0070552	BRISC complex	2/876	5/19323	8.82329	0.01873	0.248941	0.244639	Abraxas2/Babam1	2
GO:0097209	epidermal lamellar body	2/876	5/19323	8.82329	0.01873	0.248941	0.244639	Klk5/Klk7	2
GO:0030897	HOPS complex	3/876	13/19323	5.09036	0.01888	0.248941	0.246116	Vps33a/Vps18/Vps16	3
GO:0071014	post-mRNA release spliceosomal complex	3/876	13/19323	5.09036	0.01888	0.248941	0.246116	Ccdc12/Hnrnpm/Syf2	3
GO:0098554	cytoplasmic side of endoplasmic reticulum membrane	3/876	13/19323	5.09036	0.01888	0.248941	0.246116	Ptpn1/Rps26/Sppl2b	3
GO:0070069	cytochrome complex	5/876	35/19323	3.15117	0.01988	0.255001	0.255817	Coa6/Uqcr10/Cyc1/Cox6c2/Ugt1a1	5
GO:0090568	nuclear transcriptional repressor complex	5/876	35/19323	3.15117	0.01988	0.255001	0.255817	Mta1/Rbbp4/Csnk2a1/Rbbp7/Yy1	5
GO:0005747	mitochondrial respiratory chain complex I	7/876	61/19323	2.53127	0.01998	0.255001	0.256774	LOC100912599/Ndufa8/Ndufb5/Ndufb4/Ndufa10/Ndufs4/Ndufa11	7
GO:0030964	NADH dehydrogenase complex	7/876	61/19323	2.53127	0.01998	0.255001	0.256774	LOC100912599/Ndufa8/Ndufb5/Ndufb4/Ndufa10/Ndufs4/Ndufa11	7
GO:0045271	respiratory chain complex I	7/876	61/19323	2.53127	0.01998	0.255001	0.256774	LOC100912599/Ndufa8/Ndufb5/Ndufb4/Ndufa10/Ndufs4/Ndufa11	7
GO:0097708	intracellular vesicle	103/876	1868/19323	1.21627	0.02061	0.259964	0.262743	Snx12/Vta1/Trappc4/Ptprf/Kcnc4/Dpp4/Sar1a/Usp14/Sept8/Osbpl6/Ubxn6/Osbpl1a/Dsc2/Unc13b/Arpc5/Vps33a/Myh11/Ctsh/Tmed4/Map2k1/Mta1/Trappc5/Fam91a1/Ncstn/Vps18/Inpp4a/Erg28/Sec23b/Tmed11/Fndc3a/Rabgap1l/Bloc1s1/Klk5/Rab23/Tmed7/Slc30a9/Fcho2/Klk7/Srgap2/Inpp5b/Copz1/Pithd1/Sspn/Trpm2/Grn/Eipr1/Numb/Map6/Cd2ap/Wasl/Vti1a/Ppp1r21/Fnbp1/Washc5/Rapgef1/Prf1/Zc3hav1/RGD1566265/Nap1l1/Llgl1/Calu/Adam17/Dy…	103
GO:0010008	endosome membrane	25/876	356/19323	1.54903	0.02063	0.259964	0.262931	Snx12/Vta1/Osbpl6/Ubxn6/Vps33a/Inpp4a/Rab23/Inpp5b/Numb/Vti1a/RGD1566265/Llgl1/Atp9a/Ube2d3/Psen1/Scamp4/Sppl2b/Lamtor3/Stam2/Cptp/Vps16/Gpnmb/Cmtm6/Slc29a3/Rab27b	25
GO:1904949	ATPase complex	10/876	105/19323	2.10078	0.02079	0.260333	0.264431	Rfc1/Smarcc1/Mta1/Arid1b/Rbbp4/Actr5/Smarcd1/Csnk2a1/Rbbp7/Yy1	10
GO:0000178	exosome (RNase complex)	4/876	24/19323	3.67637	0.02161	0.268909	0.272023	Exosc2/Mphosph6/Exosc6/Exosc4	4
GO:0099568	cytoplasmic region	36/876	560/19323	1.41803	0.02264	0.277152	0.281341	Fry/Asph/Hmcn1/Phldb1/Pxn/Myo9b/Sptan1/Itgb4/Unc13b/Camsap3/Ctsh/Map2k1/Hnrnpa2b1/Stxbp6/Bloc1s1/Dync1i2/Map6/Wasl/Fnbp1/Akap13/Llgl1/Ppp1r9b/Eno2/Cfl1/Dynlrb1/Pfn1/Actr1a/Psen1/Mpp7/Rtkn/Arfgef2/Rab27b/Ctbp2/Stau1/Dctn4/Tsc1	36
GO:0031304	intrinsic component of mitochondrial inner membrane	6/876	49/19323	2.70101	0.02269	0.277152	0.281787	Pisd/Pet100/Ppox/Chchd6/Apoo/LOC100362432	6
GO:0031305	integral component of mitochondrial inner membrane	6/876	49/19323	2.70101	0.02269	0.277152	0.281787	Pisd/Pet100/Ppox/Chchd6/Apoo/LOC100362432	6
GO:0000177	cytoplasmic exosome (RNase complex)	3/876	14/19323	4.72676	0.02324	0.282119	0.28666	Exosc2/Exosc6/Exosc4	3
GO:0000228	nuclear chromosome	20/876	272/19323	1.62193	0.02338	0.282119	0.28789	Top2a/Ncapd2/Brd4/Pola2/Smarcc1/Mta1/Arid1b/Rbbp4/Actr5/Smarcd1/Smc1b/Mcm2/H2afx/Csnk2a1/Rad21/Rpa2/P3h4/Pold2/Rbbp7/Yy1	20
GO:0098796	membrane protein complex	69/876	1198/19323	1.27047	0.02376	0.284977	0.291206	LOC100912599/Snx12/Selenos/Ormdl3/Kcnc4/Sar1a/Coa6/Ndufa8/Ap1s2/Amfr/Itga2/Syne3/Itgb4/Vps33a/Trpc1/Uqcr10/Lrrc8d/Pde4d/Ncstn/Ap1s1/Vps18/Sestd1/Sec23b/Sgca/Spcs3/Cyc1/Cbl/Emc4/Ndufb5/Chchd6/Copz1/Synj1/Sspn/Ndufb4/Vti1a/Ssr3/RGD1566265/Bax/Apoo/Afdn/Cd74/Cox6c2/Il6/Atp5pf/Sdhb/Tgfbr3/Atp5pd/Tap2/Cav3/Gnb1/Psen1/Slc25a5/Ndufa10/Sumo1/Lamtor3/Mpp7/Sgcg/Ndufs4/LOC100362432/Fkbp1a/Ddost/Vps16/Itgb6/…	69
GO:0031410	cytoplasmic vesicle	102/876	1861/19323	1.20899	0.0245	0.292093	0.297577	Snx12/Vta1/Trappc4/Ptprf/Kcnc4/Dpp4/Sar1a/Usp14/Sept8/Osbpl6/Ubxn6/Osbpl1a/Dsc2/Unc13b/Arpc5/Vps33a/Myh11/Ctsh/Tmed4/Map2k1/Mta1/Trappc5/Fam91a1/Ncstn/Vps18/Inpp4a/Erg28/Sec23b/Tmed11/Fndc3a/Rabgap1l/Bloc1s1/Klk5/Rab23/Tmed7/Slc30a9/Fcho2/Klk7/Srgap2/Inpp5b/Copz1/Sspn/Trpm2/Grn/Eipr1/Numb/Map6/Cd2ap/Wasl/Vti1a/Ppp1r21/Fnbp1/Washc5/Rapgef1/Prf1/Zc3hav1/RGD1566265/Nap1l1/Llgl1/Calu/Adam17/Dync1li1/…	102
GO:0005868	cytoplasmic dynein complex	4/876	25/19323	3.52932	0.02483	0.292524	0.300381	Dync1i2/Dync1li1/Dynlrb1/Dctn4	4
GO:1905354	exoribonuclease complex	4/876	25/19323	3.52932	0.02483	0.292524	0.300381	Exosc2/Mphosph6/Exosc6/Exosc4	4
GO:0005770	late endosome	19/876	258/19323	1.62444	0.02626	0.295837	0.312278	Vta1/Ubxn6/Osbpl1a/Vps33a/Map2k1/Vps18/Grn/Vti1a/Zc3hav1/RGD1566265/Dync1li1/Ctsl/Cd74/Mapk3/Rap1a/Lamtor3/Vps16/Slc29a3/Rab27b	19
GO:0030017	sarcomere	16/876	207/19323	1.70498	0.02665	0.295837	0.315453	Sptan1/Psma6/Trpc1/Tcap/Itgb1bp2/Myom3/Hrc/Myl4/Csrp1/Cav3/Psen1/Trim54/Fkbp1a/Hdac4/Dctn4/Fbp2	16
GO:0042383	sarcolemma	14/876	174/19323	1.7748	0.02719	0.295837	0.319801	Mlip/Plec/Aqp1/Ncstn/Sgca/Agrn/Sspn/Col6a2/Camk2d/Cd59/Bgn/Cav3/Psen1/Sgcg	14
GO:0000798	nuclear cohesin complex	2/876	6/19323	7.35274	0.02726	0.295837	0.32036	Smc1b/Rad21	2
GO:0005784	Sec61 translocon complex	2/876	6/19323	7.35274	0.02726	0.295837	0.32036	Ssr3/Arl6ip1	2
GO:0016012	sarcoglycan complex	2/876	6/19323	7.35274	0.02726	0.295837	0.32036	Sgca/Sgcg	2
GO:0018995	host	2/876	6/19323	7.35274	0.02726	0.295837	0.32036	Kpna6/Aqp1	2
GO:0034991	nuclear meiotic cohesin complex	2/876	6/19323	7.35274	0.02726	0.295837	0.32036	Smc1b/Rad21	2
GO:0036449	microtubule minus-end	2/876	6/19323	7.35274	0.02726	0.295837	0.32036	Camsap3/Abraxas2	2
GO:0042382	paraspeckles	2/876	6/19323	7.35274	0.02726	0.295837	0.32036	Hnrnpm/Nono	2
GO:0043657	host cell	2/876	6/19323	7.35274	0.02726	0.295837	0.32036	Kpna6/Aqp1	2
GO:0044215	other organism	2/876	6/19323	7.35274	0.02726	0.295837	0.32036	Kpna6/Aqp1	2
GO:0044216	other organism cell	2/876	6/19323	7.35274	0.02726	0.295837	0.32036	Kpna6/Aqp1	2
GO:0044217	other organism part	2/876	6/19323	7.35274	0.02726	0.295837	0.32036	Kpna6/Aqp1	2
GO:0008023	transcription elongation factor complex	7/876	65/19323	2.3755	0.02734	0.295837	0.320999	Nelfe/Brd4/Supt6h/LOC365839/Cdc73/Paf1/Eloa	7
GO:0032040	small-subunit processome	5/876	38/19323	2.9024	0.02752	0.296175	0.322431	Heatr1/Utp18/Pdcd11/Rps7/Noc4l	5
GO:0005794	Golgi apparatus	77/876	1367/19323	1.24249	0.02776	0.296764	0.324331	Trappc4/Kcnc4/Dpp4/Sar1a/Man2a2/Gorasp1/Cpd/Amfr/Unc13b/Tmed4/Golph3l/Naa25/Sde2/Map2k1/Mta1/Pde4d/Tmem214/Trappc5/Mtus1/Perp/Fam91a1/Ncstn/Dym/Cog8/Ap1s1/Tmed11/Fndc3a/Sprr3/Rabgap1l/Tmem167a/Rnf121/Tppp/Tmed7/Fam20b/Cbl/Golga1/Smpd3/Copz1/Cert1/Fut8/Grn/Mink1/Eipr1/Map6/Wasl/Vti1a/Ptgfrn/Llgl1/Calu/Ms4a4a/Atp9a/Apoo/Rgs19/Cd74/Hras/Mapk3/Cav3/Gabarapl2/Arf3/Ncs1/Ctsc/Psen1/Notch1/Creld2/Gimap8/…	77
GO:0035253	ciliary rootlet	3/876	15/19323	4.41164	0.02809	0.296764	0.326926	Klc2/Crocc/Psen1	3
GO:0071565	nBAF complex	3/876	15/19323	4.41164	0.02809	0.296764	0.326926	Smarcc1/Arid1b/Smarcd1	3
GO:0005684	U2-type spliceosomal complex	9/876	95/19323	2.08973	0.0283	0.296764	0.328567	Cdc40/Ccdc12/Prpf4/Zmat2/Magohb/Rbm8a/Syf2/Cwc15/Sart1	9
GO:0030687	preribosome, large subunit precursor	4/876	26/19323	3.39357	0.02832	0.296764	0.328723	Ebna1bp2/Wdr37/Mrto4/Nip7	4
GO:0034708	methyltransferase complex	9/876	96/19323	2.06796	0.03002	0.312931	0.341712	Wtap/Rbbp4/Rbbp5/Virma/Paxip1/Ramac/Clns1a/Phf1/Rbbp7	9
GO:0005875	microtubule associated complex	12/876	144/19323	1.83818	0.03087	0.320115	0.34802	Dnal1/Map1s/Klc2/Dync1i2/Kif9/Dctn6/Kif2a/Dync1li1/Dynlrb1/Trim54/Nde1/Dctn4	12
GO:0022624	proteasome accessory complex	4/876	27/19323	3.26788	0.03209	0.331042	0.356866	Psmd7/Psmd5/Psmd9/Adrm1	4
GO:0035098	ESC/E(Z) complex	3/876	16/19323	4.13592	0.03344	0.343191	0.366379	Rbbp4/Phf1/Rbbp7	3
GO:0005798	Golgi-associated vesicle	12/876	147/19323	1.80067	0.03538	0.361239	0.379566	Sar1a/Tmed4/Sec23b/Tmed11/Tmed7/Copz1/Map6/Vti1a/Actr1a/Sppl2b/Rab27b/Synrg	12
GO:0000347	THO complex	2/876	7/19323	6.30235	0.03704	0.366899	0.390422	Thoc3/Thoc5	2
GO:0000445	THO complex part of transcription export complex	2/876	7/19323	6.30235	0.03704	0.366899	0.390422	Thoc3/Thoc5	2
GO:0005757	mitochondrial permeability transition pore complex	2/876	7/19323	6.30235	0.03704	0.366899	0.390422	Bax/Slc25a5	2
GO:0016011	dystroglycan complex	2/876	7/19323	6.30235	0.03704	0.366899	0.390422	Sgca/Sgcg	2
GO:0030893	meiotic cohesin complex	2/876	7/19323	6.30235	0.03704	0.366899	0.390422	Smc1b/Rad21	2
GO:0070765	gamma-secretase complex	2/876	7/19323	6.30235	0.03704	0.366899	0.390422	Ncstn/Psen1	2
GO:0005813	centrosome	36/876	586/19323	1.35511	0.04034	0.391163	0.410913	Ccdc8/Tbc1d31/Ctdp1/Pcm1/Camsap3/Pde4d/Cntln/Actr1b/Nedd1/RGD1304728/Rab23/Dync1i2/H2afx/Abraxas2/Crocc/Dctn6/Cd2ap/Kif2a/Ndc80/Dync1li1/Psmb5/Npm1/Slc16a1/Rps7/Dynlrb1/Ctsc/Actr1a/Psen1/Nme1/Nit2/Capn7/Sppl2b/Phf1/Itgb6/Nde1/Dctn4	36
GO:0012507	ER to Golgi transport vesicle membrane	4/876	29/19323	3.04251	0.04047	0.391163	0.411692	Sar1a/Sec23b/Tmed7/Vti1a	4
GO:0044305	calyx of Held	4/876	29/19323	3.04251	0.04047	0.391163	0.411692	Kcnc4/Unc13b/Ncs1/Git2	4
GO:1902555	endoribonuclease complex	4/876	29/19323	3.04251	0.04047	0.391163	0.411692	Hsd17b10/Rpp30/Prkra/Clp1	4
GO:0005815	microtubule organizing center	45/876	760/19323	1.30608	0.04094	0.391163	0.414491	Cetn3/Ccdc8/Top2a/Tbc1d31/Ctdp1/Pcm1/Camsap3/Map2k1/Pde4d/Cntln/Actr1b/Nedd1/RGD1304728/Rab23/Dync1i2/H2afx/Abraxas2/Smtn/Daam1/Crocc/Arhgap35/Dctn6/Cd2ap/Kif2a/Ndc80/Dync1li1/Psmb5/Psmb4/Npm1/Slc16a1/Rps7/Dynlrb1/Ctsc/Actr1a/Psen1/Nme1/Nit2/Capn7/Nudcd2/Sppl2b/Phf1/Itgb6/Arfgef2/Nde1/Dctn4	45
GO:0017053	transcriptional repressor complex	8/876	86/19323	2.05193	0.04105	0.391163	0.415143	Mta1/Rbbp4/Hdgf/Csnk2a1/Rbbp7/Yy1/Hdac4/Ctbp2	8
GO:0070062	extracellular exosome	8/876	86/19323	2.05193	0.04105	0.391163	0.415143	Cd47/Aqp1/Hnrnpa2b1/Vasn/Sord/Ybx1/Cd81/Sdcbp	8
GO:0030660	Golgi-associated vesicle membrane	7/876	71/19323	2.17475	0.04151	0.391163	0.417851	Sar1a/Sec23b/Tmed7/Copz1/Vti1a/Sppl2b/Synrg	7
GO:0044232	organelle membrane contact site	4/876	30/19323	2.9411	0.04508	0.391163	0.438046	Osbpl1a/Esyt2/Tmem41b/Rmdn3	4
GO:1905348	endonuclease complex	4/876	30/19323	2.9411	0.04508	0.391163	0.438046	Hsd17b10/Rpp30/Prkra/Clp1	4
GO:0016514	SWI/SNF complex	3/876	18/19323	3.67637	0.04558	0.391163	0.440763	Smarcc1/Arid1b/Smarcd1	3
GO:0031258	lamellipodium membrane	3/876	18/19323	3.67637	0.04558	0.391163	0.440763	Dpp4/Cfl1/Slc39a6	3
GO:0031616	spindle pole centrosome	3/876	18/19323	3.67637	0.04558	0.391163	0.440763	Abraxas2/Npm1/Nde1	3
GO:0034361	very-low-density lipoprotein particle	3/876	18/19323	3.67637	0.04558	0.391163	0.440763	Selenos/Vldlr/Lpl	3
GO:0034385	triglyceride-rich plasma lipoprotein particle	3/876	18/19323	3.67637	0.04558	0.391163	0.440763	Selenos/Vldlr/Lpl	3
GO:0009925	basal plasma membrane	6/876	58/19323	2.28188	0.04683	0.394251	0.447442	Plec/Aqp1/Slc7a1/Itgb4/Slc16a1/Cd81	6
GO:0044454	nuclear chromosome part	16/876	223/19323	1.58265	0.04754	0.394251	0.451165	Pola2/Smarcc1/Mta1/Arid1b/Rbbp4/Actr5/Smarcd1/Smc1b/Mcm2/Csnk2a1/Rad21/Rpa2/P3h4/Pold2/Rbbp7/Yy1	16
GO:0000922	spindle pole	12/876	154/19323	1.71882	0.0477	0.394251	0.451997	Ctdp1/Rmdn1/Nedd1/Abraxas2/Kif2a/Dync1li1/Npm1/Nudcd2/Rmdn3/Ikbkg/Nde1/Dctn4	12
GO:0001652	granular component	2/876	8/19323	5.51455	0.04792	0.394251	0.453137	Npm1/Surf6	2
GO:0005915	zonula adherens	2/876	8/19323	5.51455	0.04792	0.394251	0.453137	Camsap3/Nectin2	2
GO:0016593	Cdc73/Paf1 complex	2/876	8/19323	5.51455	0.04792	0.394251	0.453137	Cdc73/Paf1	2
GO:0030056	hemidesmosome	2/876	8/19323	5.51455	0.04792	0.394251	0.453137	Plec/Itgb4	2
GO:0033588	Elongator holoenzyme complex	2/876	8/19323	5.51455	0.04792	0.394251	0.453137	LOC365839/Kti12	2
GO:0036396	RNA N6-methyladenosine methyltransferase complex	2/876	8/19323	5.51455	0.04792	0.394251	0.453137	Wtap/Virma	2
GO:0036513	Derlin-1 retrotranslocation complex	2/876	8/19323	5.51455	0.04792	0.394251	0.453137	Selenos/Amfr	2

## Sheet: GO-MF
ID	Description	GeneRatio	BgRatio	FoldEnrichment	pvalue	p.adjust	qvalue	genes	Count
GO:0004298	threonine-type endopeptidase activity	10/794	15/17462	14.6616	8.7e-11	2.02319e-07	2.015e-07	Psmb7/Psmb5/Psmb4/Psma4/Psmb8/Psmb6/Psmb9/Psmb3/Psmb2/Psmb10	10
GO:0070003	threonine-type peptidase activity	10/794	15/17462	14.6616	8.7e-11	2.02319e-07	2.015e-07	Psmb7/Psmb5/Psmb4/Psma4/Psmb8/Psmb6/Psmb9/Psmb3/Psmb2/Psmb10	10
GO:0044877	protein-containing complex binding	117/794	1480/17462	1.73859	1.7e-09	2.63557e-06	2.62491e-06	Fyn/Ptprf/Cetn3/Dpp4/Ndufa8/Usp14/Pxn/Cpd/Myo9b/Grb10/Brd4/Sptan1/Supt6h/Ctdp1/Amfr/Itga2/Syne3/Itgb4/Camsap3/Hist1h1c/Txnrd2/Myh11/Mrps27/Ctsh/Map2k1/Map1s/Cebpa/Zc3h18/Arid1b/Twf2/Eif1/Znhit6/Kptn/Mettl17/Rptor/H1fx/Ythdf3/Mlkl/Ppih/Itgb1bp2/Tradd/Frg1/Ybx3/Myom3/Nck2/Synj1/Arhgap35/Dctn6/Col6a2/Vldlr/Lima1/Cd2ap/Myh3/Adam17/Bax/Pgam5/Myl4/LOC683897/Capns1/Pcolce/Pafah1b3/Ppp1r9b/Gas7/Tspan8/Ar…	117
GO:0005488	binding	656/794	13061/17462	1.10459	4.5e-08	5.23237e-05	5.21121e-05	Gsdmd/Hmcn1/Cstf3/Gspt2/Ube2j1/Fkbp10/Nelfe/Dnal1/Nt5c3b/Mlip/Fyn/Snx12/Vta1/Csnk1g3/Isca1/Fmo3/Mef2d/Ptprf/Cetn3/Cd47/Tfcp2/Ppp6r1/Kcnc4/Dpp4/Nck1/Sar1a/Top2a/Tbx22/Coa6/Dock11/Ube2d3/Mink1/Arf3/Heatr1/Pkm/Fcsk/Prkab2/Rfc1/Ndufa8/Usp19/Usp14/Igfbp5/Sept8/Dhx30/Pxdn/Man2a2/Ncapd2/Stard7/Kcmf1/Pgm2/Pxn/Cpd/Myo9b/Grb10/Rbms2/P4ha2/Brd4/Sptan1/Osbpl6/Kpna6/Acss3/Hspa13/Papola/Supt6h/Ctdp1/Rmdn1/Cyhr…	656
GO:0003824	catalytic activity	331/794	5872/17462	1.2397	7.6e-07	0.000706952	0.000704092	Asph/Alg13/Gspt2/Ube2j1/Fkbp10/Nt5c3b/Lss/Fyn/Csnk1g3/Fmo3/Ptprf/Pisd/Dpp4/Trmt5/Sar1a/Top2a/Psmb7/Ube2d3/Mink1/Pkm/Fcsk/Prkab2/Rfc1/Usp19/Usp14/Dhx30/Pxdn/Man2a2/Kcmf1/Pgm2/Cpd/Myo9b/P4ha2/Brd4/Usp9y/Acss3/Papola/Ctdp1/LOC102553099/Ufl1/Tpmt/LOC100910506/Gpam/Abca9/Amfr/Gnl1/Brip1/Galns/Plcl1/Gpx3/Pola2/Mtap/Pnpla8/Txnrd2/Myh11/Ctsh/Lars2/Ddx3/Atp2b3/Cdadc1/Dcaf1/Dyrk1b/Cyb5r2/Gfpt1/Map2k1/Aldh1…	331
GO:0005515	protein binding	406/794	7566/17462	1.18014	3.6e-06	0.0027906	0.00277931	Cstf3/Ube2j1/Dnal1/Mlip/Fyn/Snx12/Vta1/Mef2d/Ptprf/Cetn3/Cd47/Tfcp2/Ppp6r1/Kcnc4/Dpp4/Nck1/Top2a/Dock11/Pkm/Prkab2/Rfc1/Usp19/Igfbp5/Dhx30/Ncapd2/Pxn/Cpd/Myo9b/Grb10/Brd4/Sptan1/Hspa13/Supt6h/Ctdp1/Rmdn1/Plec/Dsc3/Ufl1/Slc25a12/Wtap/Osbpl1a/Ppfibp2/Aqp1/Amfr/Itga2/Plcl1/Elmo1/Syne3/Itgb4/Unc13b/Gpx3/Ltbp4/Camsap3/Scaf8/Lyar/Angptl1/Txnrd2/Myh11/Slc12a6/Ssbp1/Trpc1/Ctsh/Selenos/Smarcc1/Atp2b3/Tcap…	406
GO:0003729	mRNA binding	32/794	330/17462	2.1326	4.7e-05	0.0312281	0.0298735	Cstf3/Pkm/Rbms2/Larp4b/Scaf8/Samd4b/Hnrnpa2b1/Esrp2/Pabpc6/Ddx6/Rbm38/Ythdf3/Slc4a1ap/Lsm1/Ybx3/Dhx36/Exosc4/Srbd1/Hnrnpm/Pabpc4/Rps6/Rida/Cirbp/Rps7/Rps26/Ybx1/Rbm8a/Rbm47/Thoc5/Celf2/Gnl3/Hnrnpd	32
GO:0008239	dipeptidyl-peptidase activity	5/794	11/17462	9.99657	7.1e-05	0.0412776	0.0411107	Dpp4/Dpp8/Prcp/Dpp3/Ctsc	5
GO:0019899	enzyme binding	141/794	2342/17462	1.32405	0.00023	0.118859	0.102317	Ube2j1/Fyn/Snx12/Mef2d/Ptprf/Ppp6r1/Dpp4/Nck1/Top2a/Dock11/Prkab2/Usp19/Pxn/Cpd/Myo9b/Brd4/Ufl1/Amfr/Elmo1/Scaf8/Slc12a6/Trpc1/Selenos/Map2k1/Cebpa/Mta1/Pde4d/Egln1/Gys1/Gdf3/Hnrnpa2b1/Cntln/Prkrip1/Twf2/Sh3yl1/Znhit6/Anapc2/Dym/Rbbp4/Rptor/Rabgap1l/Mlkl/Mcm2/Anapc4/Cbl/Arhgef6/H2afx/Tradd/Mob1b/Srgap2/Dhx36/Hlcs/Rprd1a/Daam1/Ranbp9/Akap13/Kif2a/Rapgef1/Cdc73/Lonp2/Npc2/Cuta/Llgl1/Calu/Prkra/Ngef…	141
GO:0003987	acetate-CoA ligase activity	3/794	4/17462	16.4943	0.00036	0.152215	0.134641	Acss3/Acss1/Acss2	3
GO:0050218	propionate-CoA ligase activity	3/794	4/17462	16.4943	0.00036	0.152215	0.134641	Acss3/Acss1/Acss2	3
GO:0051059	NF-kappaB binding	7/794	32/17462	4.81085	0.00049	0.183304	0.158083	Hif1an/Commd6/Npm1/Psma6/Nfkbia/Bcl10/Mtdh	7
GO:0003723	RNA binding	85/794	1315/17462	1.42156	0.00059	0.183304	0.172151	Cstf3/Gspt2/Nelfe/Heatr1/Pkm/Dhx30/Rbms2/Papola/Rps9/Larp4b/Scaf8/Mrps27/Ddx3/Zfr/Exosc2/Samd4b/Hnrnpa2b1/Prkrip1/Hsd17b10/Eif1/Sepsecs/Esrp2/Pabpc6/Ddx6/Dna2/Rbm38/Ythdf3/Pdcd11/Slc4a1ap/Rpp30/Lsm1/Ybx3/Dhx37/Dhx36/Exosc4/Srp9/Prpf4/Srbd1/Synj1/Ramac/Tlr3/Hnrnpm/Magohb/Mrps6/Zc3hav1/Prkra/Brix1/Gpkow/Pabpc4/Safb2/LOC683897/Rps6/Rpl35a/Npm1/Rpl9/Nolc1/Rida/Cirbp/Psma6/Rpl37/Rps7/Rps26/Rpl8/Ybx1/R…	85
GO:0046875	ephrin receptor binding	7/794	33/17462	4.66506	0.00059	0.183304	0.172151	Fyn/Nck1/Aqp1/Cbl/Ngef/Ptpn1/Sdcbp	7
GO:0016787	hydrolase activity	148/794	2533/17462	1.28499	0.00061	0.183304	0.174648	Gspt2/Nt5c3b/Ptprf/Dpp4/Sar1a/Top2a/Psmb7/Rfc1/Usp19/Usp14/Dhx30/Man2a2/Cpd/Myo9b/Usp9y/Ctdp1/Abca9/Gnl1/Brip1/Galns/Plcl1/Pnpla8/Myh11/Ctsh/Lars2/Ddx3/Atp2b3/Cdadc1/Map1s/F12/Pde4d/Eri3/Exosc2/Tppp/Adprhl2/Ddx27/Rexo4/Rbbp4/Inpp4a/Ddx6/Dnase1l2/Dna2/Trir/Dpp8/Cops6/Mcm2/Klk5/Rab23/Exog/Rpp30/Clca2/Exosc6/Nt5c/Abcc10/Klk7/Pamr1/Dhx37/Inpp5b/Dhx36/Npepl1/Exosc4/Kif9/Smpd3/Prcp/Synj1/Arhgap35/Psmd7…	148
GO:0001098	basal transcription machinery binding	9/794	54/17462	3.66541	0.00067	0.183304	0.181606	Brd4/Ctdp1/Scaf8/Znhit6/Rprd1a/Cdc73/Nolc1/Edf1/Paf1	9
GO:0001099	basal RNA polymerase II transcription machinery binding	9/794	54/17462	3.66541	0.00067	0.183304	0.181606	Brd4/Ctdp1/Scaf8/Znhit6/Rprd1a/Cdc73/Nolc1/Edf1/Paf1	9
GO:0004177	aminopeptidase activity	8/794	44/17462	3.99863	0.00073	0.188624	0.187861	Dpp4/Ctsh/Dpp8/Npepl1/Prcp/Dpp3/Ctsl/Ctsc	8
GO:1990932	5.8S rRNA binding	3/794	5/17462	13.1955	0.00087	0.212967	0.207216	Rps9/Rpl8/Rpl19	3
GO:0030674	protein binding, bridging	16/794	145/17462	2.42675	0.00093	0.216272	0.214656	Nck1/Grb10/Amfr/Tcap/Zc3h18/Cntln/Vps18/Erg28/Rptor/Tradd/Tcof1/Sh2b1/Cnn3/Nolc1/Serinc3/Ncstn	16
GO:0003730	mRNA 3'-UTR binding	12/794	93/17462	2.83773	0.00102	0.225906	0.224992	Rbms2/Larp4b/Hnrnpa2b1/Pabpc6/Ybx3/Dhx36/Exosc4/Pabpc4/Cirbp/Rps7/Celf2/Hnrnpd	12
GO:0060090	molecular adaptor activity	23/794	251/17462	2.01524	0.00115	0.24312	0.242137	Nck1/Grb10/Amfr/Tcap/Map2k1/Zc3h18/Cntln/Vps18/Sh3pxd2b/Erg28/Smarcd1/Rptor/Tradd/Tcof1/Akap13/Sh2b1/Cnn3/Nolc1/Cav3/Lamtor3/Serinc3/Mpp7/Ncstn	23
GO:0042802	identical protein binding	123/794	2091/17462	1.29367	0.00148	0.299282	0.289267	Fyn/Mef2d/Dpp4/Top2a/Pkm/Prkab2/Myo9b/Slc25a12/Wtap/Ppfibp2/Aqp1/Amfr/Gpx3/Lyar/Txnrd2/Ssbp1/Nectin2/Cdadc1/Gfpt1/Aldh1a1/Map1s/Cebpa/Tppp/Tmem38a/Hsd17b10/Phykpl/Hif1an/Znhit6/C1qtnf3/Erg28/Col7a1/Esyt2/Rbks/Nt5c/Fcho2/Tradd/Ppcdc/Srgap2/Myom3/Ubqln4/Nab2/Kif9/Smpd3/Hlcs/Daam1/Psmd7/Tlr3/Aldh2/Cd2ap/Wasl/Smurf2/Prf1/Zc3hav1/Ndc80/Dync1li1/Prkra/Fzd1/Bax/Pip4k2c/Safb2/Plin5/Pcdha4/Pafah1b3/Dapk3/…	123
GO:0043168	anion binding	161/794	2856/17462	1.23977	0.00166	0.321694	0.312232	Gsdmd/Gspt2/Fyn/Snx12/Csnk1g3/Fmo3/Ptprf/Sar1a/Top2a/Ube2d3/Mink1/Arf3/Pkm/Fcsk/Rfc1/Sept8/Dhx30/Myo9b/P4ha2/Acss3/Hspa13/Papola/LOC100910506/Abca9/Gnl1/Brip1/Plcl1/Unc13b/Txnrd2/Myh11/Trpc1/Lars2/Ddx3/Golph3l/Atp2b3/Dyrk1b/Cyb5r2/Gfpt1/Map2k1/Atad1/Gimap8/Srpk1/Pde4d/Egln1/Twf2/Sh3yl1/Phykpl/Hif1an/Ddx27/Ube2r2/Uck1/Pdxdc1/Sestd1/Sh3pxd2b/Stxbp6/Lyve1/Ddx6/Smc1b/Nubpl/Dna2/Ephb3/Esyt2/Mlkl/Mcm2/…	161
GO:0004142	diacylglycerol cholinephosphotransferase activity	2/794	2/17462	21.9924	0.00207	0.385103	0.358596	Chpt1/Cept1	2
GO:0003755	peptidyl-prolyl cis-trans isomerase activity	7/794	42/17462	3.66541	0.00263	0.458685	0.411239	Fkbp10/Fkbp7/Ppih/Fkbp2/Fkbp1a/Fkbp9/Ppic	7
GO:0016209	antioxidant activity	11/794	91/17462	2.65843	0.00275	0.458685	0.421213	Pxdn/Gpx3/Txnrd2/Selenos/Gpx1/Hbe1/Gstm2/Txn/Gstk1/Selenof/Prdx4	11
GO:0042289	MHC class II protein binding	3/794	7/17462	9.42533	0.00286	0.458685	0.430005	Cd4/Cd74/Cd81	3
GO:0070324	thyroid hormone binding	3/794	7/17462	9.42533	0.00286	0.458685	0.430005	Pkm/Ctsh/Ttr	3
GO:0000287	magnesium ion binding	20/794	224/17462	1.96361	0.00316	0.489808	0.452416	Nt5c3b/Sar1a/Top2a/Pkm/Pgm2/Srpk1/Tppp/Adprhl2/Aasdhppt/Rps6ka4/Foxk2/Dhx36/Atp9a/Eno2/Gss/Prps1/Ncs1/Nme1/Nudt3/Thg1l	20
GO:0070273	phosphatidylinositol-4-phosphate binding	6/794	33/17462	3.99863	0.00335	0.489808	0.465535	Gsdmd/Golph3l/Sestd1/Sh3pxd2b/Cert1/Mbl1	6
GO:0043167	ion binding	289/794	5573/17462	1.14047	0.00337	0.489808	0.466871	Gsdmd/Hmcn1/Gspt2/Fkbp10/Nt5c3b/Fyn/Snx12/Csnk1g3/Isca1/Fmo3/Ptprf/Cetn3/Sar1a/Top2a/Coa6/Ube2d3/Mink1/Arf3/Pkm/Fcsk/Rfc1/Usp19/Sept8/Dhx30/Man2a2/Kcmf1/Pgm2/Pxn/Cpd/Myo9b/P4ha2/Sptan1/Acss3/Hspa13/Papola/Cyhr1/Zfp330/Dsc3/Slc25a12/LOC100910506/Dsc2/Abca9/Amfr/Gnl1/Itga2/Brip1/Galns/LOC103689968/Plcl1/Unc13b/Ltbp4/Fat1/Lyar/Txnrd2/Myh11/Pcdh1/Trpc1/Lars2/Tbc1d8b/Ddx3/Golph3l/Atp2b3/Cdadc1/Dyrk1b/…	289
GO:0003697	single-stranded DNA binding	13/794	122/17462	2.34346	0.00367	0.517248	0.48597	Ssbp1/Hnrnpa2b1/Rexo4/Mcm2/Ybx3/Dhx36/Fbh1/Ybx1/Nme1/Ssbp3/Sub1/Rpa2/Nup35	13
GO:0004601	peroxidase activity	8/794	57/17462	3.08666	0.00405	0.530691	0.507869	Pxdn/Gpx3/Gpx1/Hbe1/Gstm2/Gstk1/Selenof/Prdx4	8
GO:0004065	arylsulfatase activity	3/794	8/17462	8.24717	0.00442	0.530691	0.52707	Galns/Sts/Arsa	3
GO:0004767	sphingomyelin phosphodiesterase activity	3/794	8/17462	8.24717	0.00442	0.530691	0.52707	Smpd3/Smpd1/Smpd2	3
GO:0042500	aspartic endopeptidase activity, intramembrane cleaving	3/794	8/17462	8.24717	0.00442	0.530691	0.52707	Psen1/Sppl2b/Ncstn	3
GO:0005509	calcium ion binding	47/794	696/17462	1.48512	0.00444	0.530691	0.528054	Hmcn1/Fkbp10/Cetn3/Sptan1/Dsc3/Slc25a12/Dsc2/Unc13b/Ltbp4/Fat1/Pcdh1/Tbc1d8b/F12/Mcc/Fkbp7/Sgca/Esyt2/Cd248/Cbl/Itgb1bp2/Pamr1/Agrn/Trpm2/Vldlr/Prf1/Fstl1/Calu/Alox15b/Hrc/Myl4/Pcdha4/Capns1/Thbd/S100a6/H1-4/Mbl1/Ncs1/Eef2k/Lpl/Notch1/Arsa/Creld2/Creld1/Rcn2/Fkbp9/Cd93/Cdhr5	47
GO:0016859	cis-trans isomerase activity	7/794	46/17462	3.34668	0.00445	0.530691	0.528544	Fkbp10/Fkbp7/Ppih/Fkbp2/Fkbp1a/Fkbp9/Ppic	7
GO:0070011	peptidase activity, acting on L-amino acid peptides	45/794	665/17462	1.48821	0.00512	0.55404	0.560857	Dpp4/Psmb7/Usp19/Usp14/Cpd/Usp9y/Ctsh/F12/Dpp8/Cops6/Klk5/Clca2/Klk7/Pamr1/Npepl1/Prcp/Psmd7/Lonp2/Capn6/Adam17/Psmb5/Psmb4/Capns1/Dpp3/Casp7/Prss1/Ctsl/Psma1/Psma4/Psmb8/Psmb6/Psmb9/Psmb3/Psmb2/Psma6/Ctsc/Psen1/Usp10/Capn7/Psmb10/Sppl2b/Tmprss11bnl/C2/Ncstn/Scpep1	45
GO:1901981	phosphatidylinositol phosphate binding	17/794	187/17462	1.99931	0.0052	0.55404	0.564383	Gsdmd/Snx12/Golph3l/Twf2/Sestd1/Sh3pxd2b/Stxbp6/Fcho2/Plekhb2/Cert1/Krit1/Npm1/Mbl1/Cfl1/Pfn1/Wdr45b/Sdcbp	17
GO:0043394	proteoglycan binding	6/794	36/17462	3.66541	0.00525	0.55404	0.566554	Ptprf/Agrn/Ctsl/Lpl/Gpnmb/Sdcbp	6
GO:0008233	peptidase activity	46/794	687/17462	1.47257	0.00566	0.55404	0.58346	Dpp4/Psmb7/Usp19/Usp14/Cpd/Usp9y/Ctsh/F12/Dpp8/Cops6/Klk5/Clca2/Klk7/Pamr1/Npepl1/Prcp/Psmd7/Lonp2/Capn6/Adam17/Psmb5/Psmb4/Capns1/Dpp3/Casp7/Prss1/Ctsl/Psma1/Psma4/Psmb8/Psmb6/Psmb9/Psmb3/Psmb2/Psma6/Ctsc/Psen1/Usp10/Capn7/Psmb10/Spcs3/Sppl2b/Tmprss11bnl/C2/Ncstn/Scpep1	46
GO:0008139	nuclear localization sequence binding	5/794	26/17462	4.22932	0.00569	0.55404	0.584638	Kpna6/LOC100359600/Lbr/Nolc1/Nfkbia	5
GO:0004175	endopeptidase activity	34/794	473/17462	1.58085	0.0058	0.55404	0.588892	Dpp4/Psmb7/Usp9y/Ctsh/F12/Klk5/Klk7/Pamr1/Lonp2/Capn6/Adam17/Psmb5/Psmb4/Capns1/Casp7/Prss1/Ctsl/Psma1/Psma4/Psmb8/Psmb6/Psmb9/Psmb3/Psmb2/Psma6/Ctsc/Psen1/Usp10/Capn7/Psmb10/Sppl2b/Tmprss11bnl/C2/Ncstn	34
GO:0004849	uridine kinase activity	2/794	3/17462	14.6616	0.00601	0.55404	0.59674	Uck1/Uckl1	2
GO:0102420	sn-1-glycerol-3-phosphate C16:0-DCA-CoA acyl transferase activity	2/794	3/17462	14.6616	0.00601	0.55404	0.59674	Gpam/Gpat3	2
GO:0016684	oxidoreductase activity, acting on peroxide as acceptor	8/794	61/17462	2.88425	0.00616	0.55404	0.602657	Pxdn/Gpx3/Gpx1/Hbe1/Gstm2/Gstk1/Selenof/Prdx4	8
GO:0050839	cell adhesion molecule binding	21/794	254/17462	1.81827	0.00616	0.55404	0.602657	Ptprf/Pxn/Itga2/Itgb4/Nectin2/Arvcf/Itgb1bp2/Numb/Cd2ap/Adam17/Afdn/Tspan8/Psen1/Nisch/Cd81/Itgb6/Gpnmb/Kirrel1/Sdcbp/Cdhr5/Cd151	21
GO:0030234	enzyme regulator activity	63/794	1007/17462	1.37589	0.0062	0.55404	0.604206	Fry/Fyn/Ppp2r2d/Ppp6r1/Nck1/Usp14/Myo9b/Ctsh/Tbc1d8b/Map2k1/Prkrip1/Sh3pxd2b/Sec23b/Rptor/Rabgap1l/Mob1b/Srgap2/Agrn/Ramac/Arhgap35/Vldlr/Ppp4r1/Ppp2r5d/Llgl1/Calu/Prkra/LOC296235/Pgam5/Pcolce/Ppp1r9b/Rgs19/Cstb/Serpina3k/Ophn1/Npm1/A1i3/Csnk2a1/Serpinh1/Tmbim6/Rps7/Ncs1/Pfn1/Ctsc/Notch1/Dnajc10/Serpinb1a/Rarres1/Wbp11/Lamtor3/Serpina3m/Ddost/Ugt1a1/Git2/Serpinb9/Serpinb6a/Rtkn/Ric8a/Serpinb10/Se…	63
GO:0031386	protein tag	4/794	17/17462	5.17469	0.00628	0.55404	0.607268	Ubl5/Urm1/Sumo2/Sumo1	4
GO:0036094	small molecule binding	144/794	2609/17462	1.21384	0.00656	0.55404	0.617621	Gspt2/Nt5c3b/Fyn/Csnk1g3/Fmo3/Sar1a/Top2a/Ube2d3/Mink1/Arf3/Pkm/Fcsk/Rfc1/Sept8/Dhx30/Myo9b/P4ha2/Osbpl6/Acss3/Hspa13/Papola/LOC100910506/Osbpl1a/Abca9/Gnl1/Brip1/Plcl1/Txnrd2/Myh11/Trpc1/Lars2/Ddx3/Atp2b3/Dyrk1b/Cyb5r2/Gfpt1/Map2k1/Atad1/Aldh1a1/Gimap8/Srpk1/Pde4d/Egln1/Gys1/Hsd17b10/Twf2/Phykpl/Hif1an/Ddx27/Ube2r2/Uck1/Pdxdc1/Lyve1/Ddx6/Smc1b/Nubpl/Dna2/Ephb3/Mlkl/Mcm2/Rab23/Rps6ka4/Rbks/Nt5c/A…	144
GO:0016853	isomerase activity	16/794	176/17462	1.99931	0.00659	0.55404	0.618698	Fkbp10/Lss/Top2a/Pgm2/Pmm2/Fkbp7/Ppih/Fkbp2/Cyp2s1/Pgam1/Creld2/Creld1/Fkbp1a/Fkbp9/Isyna1/Ppic	16
GO:0008266	poly(U) RNA binding	5/794	27/17462	4.07267	0.00673	0.55404	0.623645	Rbms2/Pabpc6/Pabpc4/Cirbp/Rps7	5
GO:0003724	RNA helicase activity	8/794	62/17462	2.83773	0.00679	0.55404	0.625726	Dhx30/Ddx3/Ddx27/Ddx6/Dhx36/Ddx49/Ddx18/Ddx24	8
GO:0051536	iron-sulfur cluster binding	8/794	62/17462	2.83773	0.00679	0.55404	0.625726	Isca1/Nubpl/Dna2/Fdx2/Sdhb/Nfs1/Ciapin1/Lias	8
GO:0051540	metal cluster binding	8/794	62/17462	2.83773	0.00679	0.55404	0.625726	Isca1/Nubpl/Dna2/Fdx2/Sdhb/Nfs1/Ciapin1/Lias	8
GO:0048037	cofactor binding	41/794	604/17462	1.49286	0.00696	0.55812	0.631499	Isca1/Fmo3/Pxdn/P4ha2/Tpmt/Txnrd2/Cyb5r2/Aldh1a1/Egln1/Hsd17b10/Phykpl/Hebp1/Pdxdc1/Mettl17/Nubpl/Cyc1/Dna2/Ppcdc/Cyp2s1/Fdx2/Hlcs/LOC100361492/Aldh2/Sardh/Zc3hav1/Lbr/Hbe1/Gstm2/Qdpr/Sdhb/Sord/Gss/Gmds/Nfs1/Acbd6/Ogdh/Ciapin1/Lias/Sirt5/Vkorc1/Ctbp2	41
GO:0004386	helicase activity	14/794	147/17462	2.09452	0.00717	0.565215	0.638389	Dhx30/Brip1/Ddx3/Ddx27/Ddx6/Dna2/Mcm2/Dhx37/Dhx36/Ddx49/Fbh1/Ddx18/Sub1/Ddx24	14
GO:0008092	cytoskeletal protein binding	62/794	997/17462	1.36763	0.00748	0.579825	0.648102	Dnal1/Fyn/Cetn3/Pxn/Myo9b/Sptan1/Rmdn1/Plec/Syne3/Camsap3/Myh11/Tcap/Map1s/Tppp/Twf2/Klc2/Kptn/Vps18/Parvb/Frg1/Myom3/Abraxas2/Cgn/Kif9/Daam1/Crocc/Map6/Lima1/Ssh3/Wasl/Kif2a/Myh3/Llgl1/Capn6/Krit1/Clip2/Rhag/Myl4/Ppp1r9b/Gas7/Arpc1b/S100a6/Ophn1/Camk2d/Cnn3/Cfl1/Csrp1/Cav3/Pfn1/Nme1/Zfp207/Arpc5/Vezt/Trim54/Vps16/Pex14/Rmdn3/Mtus1/Kirrel1/Arfgef2/Rab27b/Nde1	62
GO:0008307	structural constituent of muscle	4/794	18/17462	4.88721	0.00779	0.593956	0.657307	Plec/Myh11/Tcap/Csrp1	4
GO:0004857	enzyme inhibitor activity	29/794	396/17462	1.61056	0.00809	0.60688	0.665767	Fry/Nck1/Usp14/Prkrip1/Rptor/Agrn/Calu/LOC296235/Ppp1r9b/Cstb/Serpina3k/Npm1/A1i3/Serpinh1/Tmbim6/Rps7/Ncs1/Notch1/Serpinb1a/Rarres1/Serpina3m/Ugt1a1/Serpinb9/Serpinb6a/Rtkn/Serpinb10/Serpina12/Sh3bp5/Tsc1	29
GO:0070513	death domain binding	3/794	10/17462	6.59773	0.00884	0.652617	0.685197	Tradd/Bax/Dap	3
GO:0051015	actin filament binding	18/794	216/17462	1.8327	0.0099	0.719452	0.709098	Myo9b/Syne3/Camsap3/Myh11/Map1s/Twf2/Kptn/Frg1/Myom3/Lima1/Myh3/Myl4/Ppp1r9b/Gas7/Arpc1b/Cfl1/Arpc5/Vps16	18
GO:0043531	ADP binding	6/794	42/17462	3.14178	0.01124	0.792018	0.734574	Pkm/Myo9b/H1-4/Tap2/Prps1/Mief1	6
GO:0001091	RNA polymerase II basal transcription factor binding	4/794	20/17462	4.39849	0.01148	0.792018	0.738672	Ctdp1/Znhit6/Nolc1/Edf1	4
GO:0004366	glycerol-3-phosphate O-acyltransferase activity	2/794	4/17462	10.9962	0.01165	0.792018	0.7415	Gpam/Gpat3	2
GO:0030984	kininogen binding	2/794	4/17462	10.9962	0.01165	0.792018	0.7415	Ctsh/Ctsl	2
GO:0016868	intramolecular transferase activity, phosphotransferases	3/794	11/17462	5.99794	0.01175	0.792018	0.743135	Pgm2/Pmm2/Pgam1	3
GO:0008187	poly-pyrimidine tract binding	5/794	31/17462	3.54717	0.0122	0.810603	0.750243	Rbms2/Pabpc6/Pabpc4/Cirbp/Rps7	5
GO:0035091	phosphatidylinositol binding	21/794	271/17462	1.70421	0.01239	0.811632	0.753128	Gsdmd/Snx12/Golph3l/Twf2/Sh3yl1/Sestd1/Sh3pxd2b/Stxbp6/Esyt2/Fcho2/Plekhb2/Hs1bp3/Cert1/Krit1/Npm1/Mbl1/Cfl1/Pfn1/Wdr45b/Nisch/Sdcbp	21
GO:0050662	coenzyme binding	25/794	343/17462	1.60295	0.01401	0.896106	0.775258	Fmo3/P4ha2/Tpmt/Txnrd2/Cyb5r2/Aldh1a1/Egln1/Hsd17b10/Phykpl/Pdxdc1/Mettl17/Ppcdc/Hlcs/Aldh2/Sardh/Zc3hav1/Lbr/Qdpr/Sord/Gmds/Nfs1/Acbd6/Ogdh/Sirt5/Ctbp2	25
GO:0002020	protease binding	13/794	144/17462	1.98543	0.01424	0.896106	0.778083	Dpp4/Amfr/Selenos/Lonp2/Atp9a/Cstb/A1i3/Mbl1/Sumo1/Serpinb9/Serpinb6a/Adrm1/Bcl10	13
GO:0019843	rRNA binding	10/794	99/17462	2.22146	0.01452	0.896106	0.781427	Rps9/Mrps27/Mrps6/Brix1/Npm1/Rpl9/Cirbp/Rpl37/Rpl8/Rpl19	10
GO:0043178	alcohol binding	9/794	85/17462	2.32861	0.01496	0.896106	0.786483	Osbpl6/Osbpl1a/Plcl1/Trpc1/Npc2/Apod/Rbp4/Rbp2/Cd81	9
GO:0001784	phosphotyrosine residue binding	6/794	45/17462	2.93233	0.01557	0.896106	0.793117	Cbl/Nck2/Acp2/Mapk3/Pfn1/Crkl	6
GO:0005048	signal sequence binding	6/794	45/17462	2.93233	0.01557	0.896106	0.793117	Kpna6/LOC100359600/Lbr/Nolc1/Nfkbia/Timm22	6
GO:0008134	transcription factor binding	29/794	417/17462	1.52945	0.01562	0.896106	0.793643	Ctdp1/Dcaf1/Ctcf/Cebpa/Mta1/Hsd17b10/Hif1an/Znhit6/Rptor/Med25/Arntl/Slc30a9/Commd6/Hdgf/Wbp2/Npm1/Nolc1/Jund/Psma6/Sumo2/Edf1/Sumo1/Phf1/Nfkbia/Hdac4/Ctbp2/Bcl10/Psmd9/Mtdh	29
GO:0045309	protein phosphorylated amino acid binding	7/794	58/17462	2.65426	0.01568	0.896106	0.79427	Scaf8/Cbl/Nck2/Acp2/Mapk3/Pfn1/Crkl	7
GO:0000993	RNA polymerase II complex binding	5/794	34/17462	3.23418	0.01788	0.896106	0.814898	Brd4/Scaf8/Rprd1a/Cdc73/Paf1	5
GO:0005527	macrolide binding	2/794	5/17462	8.79698	0.01884	0.896106	0.822657	Fkbp10/Fkbp1a	2
GO:0005528	FK506 binding	2/794	5/17462	8.79698	0.01884	0.896106	0.822657	Fkbp10/Fkbp1a	2
GO:0070404	NADH binding	2/794	5/17462	8.79698	0.01884	0.896106	0.822657	Aldh2/Qdpr	2
GO:0031492	nucleosomal DNA binding	4/794	23/17462	3.82477	0.01884	0.896106	0.822657	Hist1h1c/H1fx/H1-4/Hmgn2	4
GO:0008484	sulfuric ester hydrolase activity	3/794	13/17462	5.07518	0.01903	0.896106	0.824116	Galns/Sts/Arsa	3
GO:0031994	insulin-like growth factor I binding	3/794	13/17462	5.07518	0.01903	0.896106	0.824116	Igfbp5/Itgb4/Igfbp4	3
GO:0046030	inositol trisphosphate phosphatase activity	3/794	13/17462	5.07518	0.01903	0.896106	0.824116	Inpp4a/Inpp5b/Synj1	3
GO:0003779	actin binding	29/794	425/17462	1.50066	0.01966	0.896106	0.828788	Myo9b/Sptan1/Plec/Syne3/Camsap3/Myh11/Map1s/Twf2/Kptn/Vps18/Parvb/Frg1/Myom3/Daam1/Crocc/Lima1/Ssh3/Wasl/Myh3/Myl4/Ppp1r9b/Gas7/Arpc1b/Ophn1/Cnn3/Cfl1/Pfn1/Arpc5/Vps16	29
GO:0004622	lysophospholipase activity	4/794	24/17462	3.66541	0.02182	0.896106	0.843077	Pnpla8/Gde1/Lypla1/Pla2g15	4
GO:0051537	2 iron, 2 sulfur cluster binding	4/794	24/17462	3.66541	0.02182	0.896106	0.843077	Isca1/Fdx2/Sdhb/Ciapin1	4
GO:0008289	lipid binding	49/794	803/17462	1.342	0.02218	0.896106	0.845229	Gsdmd/Snx12/Stard7/Osbpl6/Osbpl1a/Unc13b/Golph3l/Hsd17b10/Twf2/Sh3yl1/Sestd1/Sh3pxd2b/Stxbp6/Esyt2/Fcho2/Plekhb2/Hs1bp3/Smpd3/Cert1/Arhgap35/Apol11a/Npc2/Alox15b/Bax/Psmb4/Krit1/Tex2/Apod/Rbp4/Rbp2/Gstm2/Ophn1/Npm1/Psma1/Mbl1/Cfl1/Rida/Pfn1/Scarb1/Lpl/Wdr45b/Nisch/Acbd6/Cptp/Cd81/Ugt1a1/Nup35/Fnbp1/Sdcbp	49
GO:0045504	dynein heavy chain binding	3/794	14/17462	4.71267	0.02342	0.896106	0.852213	Dnal1/Dync1li1/Dync1i2	3
GO:0106019	phosphatidylinositol-4,5-bisphosphate phosphatase activity	3/794	14/17462	4.71267	0.02342	0.896106	0.852213	Inpp4a/Inpp5b/Synj1	3
GO:1902936	phosphatidylinositol bisphosphate binding	11/794	123/17462	1.9668	0.02448	0.896106	0.857702	Gsdmd/Twf2/Sestd1/Sh3pxd2b/Stxbp6/Fcho2/Krit1/Cfl1/Pfn1/Wdr45b/Sdcbp	11
GO:0042287	MHC protein binding	5/794	37/17462	2.97195	0.02506	0.896106	0.860536	Cd4/Cd74/Tap2/Tubb5/Cd81	5
GO:0050431	transforming growth factor beta binding	4/794	25/17462	3.51879	0.02506	0.896106	0.860536	Ltbp4/Vasn/Agrn/Tgfbr3	4
GO:0008017	microtubule binding	20/794	274/17462	1.60529	0.02564	0.896106	0.863259	Cetn3/Rmdn1/Camsap3/Map1s/Tppp/Abraxas2/Cgn/Kif9/Map6/Kif2a/Capn6/Krit1/Clip2/Cnn3/Zfp207/Trim54/Pex14/Rmdn3/Mtus1/Nde1	20
GO:0004536	deoxyribonuclease activity	7/794	64/17462	2.40542	0.02569	0.896106	0.863489	Map1s/Dnase1l2/Dna2/Exog/Tatdn1/Nme1/Dnase2	7
GO:0017077	oxidative phosphorylation uncoupler activity	2/794	6/17462	7.33081	0.02742	0.896106	0.870991	Ucp2/Slc25a5	2
GO:0017169	CDP-alcohol phosphatidyltransferase activity	2/794	6/17462	7.33081	0.02742	0.896106	0.870991	Chpt1/Cept1	2
GO:0023026	MHC class II protein complex binding	2/794	6/17462	7.33081	0.02742	0.896106	0.870991	Cd4/Cd74	2
GO:0042030	ATPase inhibitor activity	2/794	6/17462	7.33081	0.02742	0.896106	0.870991	Agrn/Tsc1	2
GO:0070883	pre-miRNA binding	2/794	6/17462	7.33081	0.02742	0.896106	0.870991	Dhx36/Prkra	2
GO:1902387	ceramide 1-phosphate binding	2/794	6/17462	7.33081	0.02742	0.896106	0.870991	Cert1/Cptp	2
GO:1902388	ceramide 1-phosphate transporter activity	2/794	6/17462	7.33081	0.02742	0.896106	0.870991	Cert1/Cptp	2
GO:1990430	extracellular matrix protein binding	2/794	6/17462	7.33081	0.02742	0.896106	0.870991	Cd248/Gabbr1	2
GO:0008094	DNA-dependent ATPase activity	7/794	65/17462	2.36842	0.0277	0.896106	0.872128	Top2a/Rfc1/Rbbp4/Dna2/Mcm2/Dhx36/Fbh1	7
GO:0043175	RNA polymerase core enzyme binding	5/794	38/17462	2.89374	0.02782	0.896106	0.872609	Brd4/Scaf8/Rprd1a/Cdc73/Paf1	5
GO:0051539	4 iron, 4 sulfur cluster binding	5/794	38/17462	2.89374	0.02782	0.896106	0.872609	Nubpl/Dna2/Sdhb/Ciapin1/Lias	5
GO:0000166	nucleotide binding	116/794	2154/17462	1.18437	0.02823	0.896106	0.874227	Gspt2/Nt5c3b/Fyn/Csnk1g3/Fmo3/Sar1a/Top2a/Ube2d3/Mink1/Arf3/Pkm/Fcsk/Rfc1/Sept8/Dhx30/Myo9b/Acss3/Hspa13/Papola/LOC100910506/Abca9/Gnl1/Brip1/Txnrd2/Myh11/Lars2/Ddx3/Atp2b3/Dyrk1b/Cyb5r2/Map2k1/Atad1/Aldh1a1/Gimap8/Srpk1/Pde4d/Hsd17b10/Twf2/Ddx27/Ube2r2/Uck1/Ddx6/Smc1b/Nubpl/Dna2/Ephb3/Mlkl/Mcm2/Rab23/Rps6ka4/Rbks/Nt5c/Abcc10/Uckl1/Acss1/Ppcdc/Dhx37/Dhx36/Kif9/Arhgap35/Ddx49/Aldh2/Dph6/Hdgf/Sardh…	116
GO:1901265	nucleoside phosphate binding	116/794	2154/17462	1.18437	0.02823	0.896106	0.874227	Gspt2/Nt5c3b/Fyn/Csnk1g3/Fmo3/Sar1a/Top2a/Ube2d3/Mink1/Arf3/Pkm/Fcsk/Rfc1/Sept8/Dhx30/Myo9b/Acss3/Hspa13/Papola/LOC100910506/Abca9/Gnl1/Brip1/Txnrd2/Myh11/Lars2/Ddx3/Atp2b3/Dyrk1b/Cyb5r2/Map2k1/Atad1/Aldh1a1/Gimap8/Srpk1/Pde4d/Hsd17b10/Twf2/Ddx27/Ube2r2/Uck1/Ddx6/Smc1b/Nubpl/Dna2/Ephb3/Mlkl/Mcm2/Rab23/Rps6ka4/Rbks/Nt5c/Abcc10/Uckl1/Acss1/Ppcdc/Dhx37/Dhx36/Kif9/Arhgap35/Ddx49/Aldh2/Dph6/Hdgf/Sardh…	116
GO:0004029	aldehyde dehydrogenase (NAD) activity	3/794	15/17462	4.39849	0.0283	0.896106	0.874499	Aldh1a1/Aldh1l2/Aldh2	3
GO:0004198	calcium-dependent cysteine-type endopeptidase activity	3/794	15/17462	4.39849	0.0283	0.896106	0.874499	Capn6/Capns1/Capn7	3
GO:0004190	aspartic-type endopeptidase activity	4/794	26/17462	3.38345	0.02859	0.896106	0.875613	Casp7/Psen1/Sppl2b/Ncstn	4
GO:0004602	glutathione peroxidase activity	4/794	26/17462	3.38345	0.02859	0.896106	0.875613	Gpx3/Gpx1/Gstm2/Gstk1	4
GO:0032550	purine ribonucleoside binding	26/794	385/17462	1.4852	0.02921	0.896106	0.877931	Gspt2/Sar1a/Arf3/Sept8/Gnl1/Gimap8/Rab23/Arhgap35/Dync1li1/H1-4/Npr1/Hras/Nolc1/Prps1/Rap1a/Tubb5/Tubb2a/Nme1/RGD1309362/Thg1l/Spag1/Mief1/Rap1b/Rtkn/Gnl3/Rab27b	26
GO:0008238	exopeptidase activity	10/794	111/17462	1.9813	0.02973	0.896106	0.87981	Dpp4/Cpd/Ctsh/Dpp8/Npepl1/Prcp/Dpp3/Ctsl/Ctsc/Scpep1	10
GO:0047485	protein N-terminus binding	11/794	127/17462	1.90486	0.03009	0.896106	0.881077	Plec/Smarcc1/Map2k1/Alg2/Npm1/Csnk2a1/Rpa2/Pex14/Sdcbp/Dctn4/Tsc1	11
GO:0051117	ATPase binding	9/794	96/17462	2.06179	0.03049	0.896106	0.882454	Trpc1/Selenos/Pde4d/Znhit6/Hrc/Psen1/Dnajc10/Ncstn/Atox1	9
GO:0001883	purine nucleoside binding	26/794	388/17462	1.47372	0.03171	0.896106	0.886462	Gspt2/Sar1a/Arf3/Sept8/Gnl1/Gimap8/Rab23/Arhgap35/Dync1li1/H1-4/Npr1/Hras/Nolc1/Prps1/Rap1a/Tubb5/Tubb2a/Nme1/RGD1309362/Thg1l/Spag1/Mief1/Rap1b/Rtkn/Gnl3/Rab27b	26
GO:0004620	phospholipase activity	9/794	97/17462	2.04054	0.0323	0.896106	0.888305	Plcl1/Pnpla8/Smpd3/Gde1/Lypla1/Lpl/Smpd1/Pla2g15/Smpd2	9
GO:0016866	intramolecular transferase activity	4/794	27/17462	3.25814	0.03239	0.896106	0.888581	Lss/Pgm2/Pmm2/Pgam1	4
GO:0070001	aspartic-type peptidase activity	4/794	27/17462	3.25814	0.03239	0.896106	0.888581	Casp7/Psen1/Sppl2b/Ncstn	4
GO:0032549	ribonucleoside binding	26/794	389/17462	1.46993	0.03258	0.896106	0.889158	Gspt2/Sar1a/Arf3/Sept8/Gnl1/Gimap8/Rab23/Arhgap35/Dync1li1/H1-4/Npr1/Hras/Nolc1/Prps1/Rap1a/Tubb5/Tubb2a/Nme1/RGD1309362/Thg1l/Spag1/Mief1/Rap1b/Rtkn/Gnl3/Rab27b	26
GO:0097367	carbohydrate derivative binding	118/794	2210/17462	1.17426	0.03358	0.896106	0.892103	Gspt2/Fyn/Csnk1g3/Ptprf/Sar1a/Top2a/Ube2d3/Mink1/Arf3/Pkm/Fcsk/Rfc1/Sept8/Dhx30/Myo9b/Acss3/Hspa13/Papola/LOC100910506/Abca9/Gnl1/Brip1/Myh11/Lars2/Ddx3/Atp2b3/Dyrk1b/Gfpt1/Map2k1/Atad1/Gimap8/Srpk1/Pde4d/Twf2/Ddx27/Ube2r2/Uck1/Lyve1/Ddx6/Smc1b/Nubpl/Dna2/Ephb3/Mlkl/Mcm2/Rab23/Rps6ka4/Rbks/Abcc10/Uckl1/Acss1/Ppcdc/Dhx37/Agrn/Dhx36/Kif9/Arhgap35/Trpm2/Ddx49/Dph6/Hdgf/Fbh1/Kif2a/Lonp2/Fstl1/Myh3/Cd…	118
GO:0004197	cysteine-type endopeptidase activity	9/794	98/17462	2.01971	0.0342	0.896106	0.893851	Usp9y/Ctsh/Capn6/Capns1/Casp7/Ctsl/Ctsc/Usp10/Capn7	9
GO:0003785	actin monomer binding	4/794	28/17462	3.14178	0.03647	0.896106	0.899796	Twf2/Lima1/Myl4/Pfn1	4
GO:0005518	collagen binding	7/794	69/17462	2.23112	0.03682	0.896106	0.900654	Dpp4/Itga2/Col6a2/Pcolce/Ctsl/Serpinh1/P3h4	7
GO:0004791	thioredoxin-disulfide reductase activity	2/794	7/17462	6.28356	0.03724	0.896106	0.901664	Txnrd2/Txn	2
GO:0005138	interleukin-6 receptor binding	2/794	7/17462	6.28356	0.03724	0.896106	0.901664	Adam17/Il6	2
GO:0008430	selenium binding	2/794	7/17462	6.28356	0.03724	0.896106	0.901664	Gpx3/Selenof	2
GO:0052739	phosphatidylserine 1-acylhydrolase activity	2/794	7/17462	6.28356	0.03724	0.896106	0.901664	Lpl/Pla2g15	2
GO:0052740	1-acyl-2-lysophosphatidylserine acylhydrolase activity	2/794	7/17462	6.28356	0.03724	0.896106	0.901664	Lpl/Pla2g15	2
GO:0097177	mitochondrial ribosome binding	2/794	7/17462	6.28356	0.03724	0.896106	0.901664	Mrps27/Mettl17	2
GO:1990247	N6-methyladenosine-containing RNA binding	2/794	7/17462	6.28356	0.03724	0.896106	0.901664	Hnrnpa2b1/Ythdf3	2
GO:0005178	integrin binding	11/794	132/17462	1.8327	0.03832	0.896106	0.90417	Pxn/Itga2/Itgb4/Itgb1bp2/Adam17/Tspan8/Nisch/Cd81/Itgb6/Gpnmb/Cd151	11
GO:0001882	nucleoside binding	26/794	396/17462	1.44395	0.03916	0.896106	0.906033	Gspt2/Sar1a/Arf3/Sept8/Gnl1/Gimap8/Rab23/Arhgap35/Dync1li1/H1-4/Npr1/Hras/Nolc1/Prps1/Rap1a/Tubb5/Tubb2a/Nme1/RGD1309362/Thg1l/Spag1/Mief1/Rap1b/Rtkn/Gnl3/Rab27b	26
GO:0003725	double-stranded RNA binding	8/794	85/17462	2.06988	0.03924	0.896106	0.906206	Dhx30/Zfr/Prkrip1/Dhx36/Tlr3/Prkra/Stau1/Mtdh	8
GO:0016667	oxidoreductase activity, acting on a sulfur group of donors	7/794	70/17462	2.19924	0.03938	0.896106	0.906509	Txnrd2/Msrb3/Txn/Dnajc10/Ifi30/Tmx1/Chchd4	7
GO:0016208	AMP binding	3/794	17/17462	3.88102	0.03956	0.896106	0.906894	Acss1/H1-4/Prps1	3
GO:0034185	apolipoprotein binding	3/794	17/17462	3.88102	0.03956	0.896106	0.906894	Vldlr/Scarb1/Lpl	3
GO:0005520	insulin-like growth factor binding	4/794	29/17462	3.03344	0.04083	0.896106	0.909528	Igfbp5/Itgb4/Igfbp4/Igfals	4
GO:0140096	catalytic activity, acting on a protein	118/794	2229/17462	1.16425	0.04146	0.896106	0.910781	Ube2j1/Fkbp10/Fyn/Csnk1g3/Ptprf/Dpp4/Psmb7/Ube2d3/Mink1/Prkab2/Usp19/Usp14/Kcmf1/Cpd/P4ha2/Brd4/Usp9y/Ctdp1/Ufl1/LOC100910506/Amfr/Ctsh/Dcaf1/Dyrk1b/Map2k1/F12/Srpk1/Egln1/Hif1an/Fn3krp/Ube2r2/Vps18/Fkbp7/Rbbp5/Ephb3/Dpp8/Cops6/Smyd5/Uhrf2/Mlkl/Hectd1/Rnf121/Klk5/Rps6ka4/Kdm2a/Ppih/Cbl/Clca2/Ptar1/Rmnd5a/Fkbp2/Klk7/Pamr1/Npepl1/Parp12/Ubr3/Prcp/Hlcs/Psmd7/Fut8/Ssh3/Hectd4/Smurf2/Akap13/Ppp2r5d/Zc…	118
GO:0004527	exonuclease activity	8/794	86/17462	2.04581	0.04162	0.896106	0.911093	Eri3/Exosc2/Rexo4/Trir/Exog/Exosc6/Exosc4/Tatdn1	8
GO:0004860	protein kinase inhibitor activity	6/794	57/17462	2.31499	0.04409	0.896106	0.915654	Nck1/Prkrip1/Rptor/Npm1/Ncs1/Sh3bp5	6
GO:0031491	nucleosome binding	6/794	57/17462	2.31499	0.04409	0.896106	0.915654	Supt6h/Hist1h1c/Arid1b/H1fx/H1-4/Hmgn2	6
GO:0070063	RNA polymerase binding	6/794	57/17462	2.31499	0.04409	0.896106	0.915654	Brd4/Scaf8/Rprd1a/Cdc73/Paf1/Stom	6
GO:0016491	oxidoreductase activity	50/794	860/17462	1.27863	0.04419	0.896106	0.915828	Asph/Fmo3/Pxdn/P4ha2/Gpx3/Txnrd2/Cyb5r2/Aldh1a1/Coq7/Egln1/Hsd17b10/Hif1an/Cyc1/Kdm2a/Aldh1l2/Ppox/Rsbn1l/Dhrs7/Msrb3/Cyp2s1/Fdx2/LOC100361492/Aldh2/Ndufb4/Sardh/Alox15b/Gpx1/Lbr/Hbe1/Gstm2/Txn/Qdpr/Cox6c2/Sdhb/Gstk1/Sord/Cpox/Dnajc10/Ifi30/Tmx1/Ndufa10/Chchd4/Akr1e2/Ogdh/Ciapin1/Ndufs4/Vkorc1/Selenof/Ctbp2/Prdx4	50
GO:0016780	phosphotransferase activity, for other substituted phosphate groups	3/794	18/17462	3.66541	0.04591	0.897174	0.918726	Aasdhppt/Chpt1/Cept1	3
GO:0070628	proteasome binding	3/794	18/17462	3.66541	0.04591	0.897174	0.918726	Usp14/Psmb9/Adrm1	3
GO:0032561	guanyl ribonucleotide binding	26/794	403/17462	1.41887	0.04669	0.908599	0.919975	Gspt2/Sar1a/Arf3/Sept8/Gnl1/Gimap8/Rab23/Arhgap35/Dync1li1/H1-4/Npr1/Hras/Nolc1/Prps1/Rap1a/Tubb5/Tubb2a/Nme1/RGD1309362/Thg1l/Spag1/Mief1/Rap1b/Rtkn/Gnl3/Rab27b	26
GO:0019001	guanyl nucleotide binding	26/794	404/17462	1.41536	0.04785	0.910915	0.921763	Gspt2/Sar1a/Arf3/Sept8/Gnl1/Gimap8/Rab23/Arhgap35/Dync1li1/H1-4/Npr1/Hras/Nolc1/Prps1/Rap1a/Tubb5/Tubb2a/Nme1/RGD1309362/Thg1l/Spag1/Mief1/Rap1b/Rtkn/Gnl3/Rab27b	26
GO:0019206	nucleoside kinase activity	2/794	8/17462	5.49811	0.04818	0.910915	0.922257	Uck1/Uckl1	2
GO:0031995	insulin-like growth factor II binding	2/794	8/17462	5.49811	0.04818	0.910915	0.922257	Igfbp5/Igfbp4	2
GO:0034596	phosphatidylinositol phosphate 4-phosphatase activity	2/794	8/17462	5.49811	0.04818	0.910915	0.922257	Inpp4a/Synj1	2
GO:0045545	syndecan binding	2/794	8/17462	5.49811	0.04818	0.910915	0.922257	Gpnmb/Sdcbp	2
GO:0052658	inositol-1,4,5-trisphosphate 5-phosphatase activity	2/794	8/17462	5.49811	0.04818	0.910915	0.922257	Inpp5b/Synj1	2
GO:0099122	RNA polymerase II C-terminal domain binding	2/794	8/17462	5.49811	0.04818	0.910915	0.922257	Brd4/Scaf8	2
GO:0005546	phosphatidylinositol-4,5-bisphosphate binding	8/794	89/17462	1.97685	0.04931	0.924761	0.923903	Gsdmd/Twf2/Sestd1/Stxbp6/Fcho2/Krit1/Pfn1/Sdcbp	8
GO:0051287	NAD binding	8/794	89/17462	1.97685	0.04931	0.924761	0.923903	Aldh1a1/Hsd17b10/Aldh2/Zc3hav1/Qdpr/Sord/Sirt5/Ctbp2	8
