# Supplementary material for: Multi-Omics Analysis Reveals the Systematic Relationship Between Oral Homeostasis and Chronic Sleep Deprivation in Rats
Source: Front Immunol. 2022 Mar 31;13:847132. doi: 10.3389/fimmu.2022.847132 (PMC9009293; doi:10.3389/fimmu.2022.847132)
Supplement: Supplementary file 7 [file Table_5.xlsx]

## Sheet: Sheet1
ID	Description	GeneRatio	BgRatio	FoldEnrichment	pvalue	p.adjust	qvalue	genes	Count
rno03050	Proteasome	15/416	50/9429	6.79976	1.98153e-09	5.86533e-07	4.76852e-07	Psma1||Psma6||Psmb6||Psmd7||Psmb2||Psmb5||Psmd9||Psma4||Psmb3||Psmb7||Psmb4||Adrm1||Psmb9||Psmb8||Psmb10	15
rno05020	Prion disease	32/416	288/9429	2.51843	1.24649e-06	0.000132511	9.95748e-05	Tubb5||Tubb2a||Slc25a5||Cyc1||Sdhb||Ndufa10||Psma1||Psma6||Psmb6||Ndufs4||Mapk3||Ndufa8||Psmd7||Psmb2||Psmb5||Psmd9||Psma4||Ndufb5||Ndufb4||Psmb3||Cav3||Csnk2a1||Psmb7||Psmb4||Klc2||Ndufa11||Adrm1||Uqcr10||Fyn||Bax||Il6||Notch1	32
rno05014	Amyotrophic lateral sclerosis	39/416	391/9429	2.26079	1.34301e-06	0.000132511	0.000102	Tubb5||Tubb2a||Cyc1||Sdhb||Ndufa10||Pfn1||Psma1||Gpx1||Psma6||Psmb6||Ndufs4||Ndufa8||Hnrnpa2b1||Gpx3||Psmd7||Psmb2||Psmb5||Psmd9||Psma4||Ndufb5||Ndufb4||Psmb3||Psmb7||Psmb4||Klc2||Actr1a||Ndufa11||Adrm1||Actr1b||Uqcr10||Gabarapl2||Dctn6||Ang||Nup85||Nup35||Bax||Dctn4||Dnal1||Ubqln4	39
rno05016	Huntington disease	34/416	322/9429	2.39329	1.85718e-06	0.000137431	0.000111732	Tubb5||Tubb2a||Slc25a5||Cyc1||Sdhb||Ndufa10||Psma1||Gpx1||Psma6||Psmb6||Ndufs4||Ndufa8||Gpx3||Psmd7||Psmb2||Psmb5||Psmd9||Psma4||Ndufb5||Ndufb4||Psmb3||Psmb7||Psmb4||Klc2||Actr1a||Ndufa11||Adrm1||Actr1b||Uqcr10||Dctn6||Polr2e||Bax||Dctn4||Dnal1	34
rno05132	Salmonella infection	29/416	265/9429	2.48042	5.39109e-06	0.000319153	0.000259471	Tubb5||Tubb2a||Pfn1||Mapk3||Arpc1b||Dync1li1||Map2k1||Vps18||Arpc5||Klc2||Actr1a||Elmo1||Dync1i2||Gsdmd||Actr1b||Hras||Vps33a||Dctn6||Dynlrb1||Vps16||Ikbkg||Nfkbia||Wasl||Bax||Dctn4||Casp7||Il6||Mlkl||Tradd	29
rno05010	Alzheimer disease	37/416	394/9429	2.12852	1.03072e-05	0.00050849	0.000413403	Tubb5||Tubb2a||Slc25a5||Cyc1||Sdhb||Ndufa10||Hsd17b10||Psma1||Psma6||Psmb6||Ndufs4||Mapk3||Ndufa8||Psmd7||Psmb2||Psmb5||Psmd9||Psma4||Ndufb5||Map2k1||Ndufb4||Psmb3||Csnk2a1||Psmb7||Psmb4||Klc2||Ndufa11||Adrm1||Uqcr10||Hras||Ncstn||Fzd1||Lpl||Adam17||Casp7||Il6||Psen1	37
rno05012	Parkinson disease	28/416	266/9429	2.38588	1.63457e-05	0.00069119	0.000561938	Tubb5||Tubb2a||Slc25a5||Cyc1||Sdhb||Ndufa10||Psma1||Psma6||Camk2d||Psmb6||Ndufs4||Ndufa8||Psmd7||Psmb2||Psmb5||Psmd9||Psma4||Ndufb5||Ndufb4||Psmb3||Psmb7||Psmb4||Klc2||Ndufa11||Adrm1||Uqcr10||Bax||Ube2j1	28
rno03015	mRNA surveillance pathway	13/416	104/9429	2.83323	0.000627318	0.0232108	0.0183014	Pabpc4||Pabpc6||Gspt2||Ppp2r5d||Ppp2r2d||Cpsf7||Magohb||Cstf3||Papola||Wdr33||Srrm1||Rbm8a||Clp1	13
rno03018	RNA degradation	11/416	85/9429	2.93323	0.0012118	0.0398547	0.0308809	Eno2||Pabpc4||Pabpc6||Ddx6||Dhx36||Exosc2||Cnot10||Exosc6||Lsm1||Exosc4||Mphosph6	11
rno05100	Bacterial invasion of epithelial cells	10/416	77/9429	2.94362	0.00194782	0.0531041	0.0428167	Arpc1b||Sept8||Cav3||Pxn||Arpc5||Cd2ap||Crkl||Elmo1||Cbl||Wasl	10
rno04510	Focal adhesion	19/416	207/9429	2.08044	0.00197346	0.0531041	0.0431737	Col6a2||Itgb4||NEWGENE_621351||Mapk3||Lama3||Rap1b||Map2k1||Rap1a||Cav3||Pxn||Parvb||Crkl||Hras||Itgb6||Rapgef1||Itga2||Col4a5||Fyn||Arhgap35	19
rno04714	Thermogenesis	21/416	247/9429	1.92706	0.0029916	0.0737928	0.0564672	Cyc1||Sdhb||Ndufa10||Rps6||Ndufs4||Ndufa8||Smarcc1||Ndufb5||Ndufb4||Rptor||Ndufa11||Uqcr10||Hras||Smarcd1||Arid1b||Coa4||Ndufaf6||Prkab2||Tsc1||Coa6||Npr1	21
rno01100	Metabolic pathways	93/416	1630/9429	1.29321	0.00396077	0.0887034	0.0661238	Pkm||Eno2||Ogdh||Echs1||Aldh2||Gys1||Cyc1||Gstm2||Pgam1||Sdhb||Ndufa10||Hsd17b10||Nme1||Aldh1a1||Qdpr||Gpx1||Gss||Ndufs4||Ndufa8||RGD1562107||Gpx3||Gstk1||Pgls||Ddost||Ndufb5||Nit2||Acot2||Acss1||Ndufb4||Uap1l1||Mtap||Pmm2||Gmds||Sord||Galns||Coq7||Prps1||Amdhd2||Ndufa11||Gfpt1||Lbr||Ugt1a1||Gusb||P4ha2||Man2a2||Acss2||Uqcr10||Cpox||Gcsh||Gpat3||Nfs1||Lss||Nt5c||Sardh||Alad||Cyp2s1||Smpd2||Inpp5b…	93
rno04910	Insulin signaling pathway	14/416	143/9429	2.21904	0.0042014	0.0887034	0.0681853	Gys1||Rps6||Mapk3||Map2k1||Crkl||Rptor||Hras||Ptpn1||Cbl||Rapgef1||Ptprf||Prkab2||Fbp2||Tsc1	14
rno03030	DNA replication	6/416	36/9429	3.77764	0.0044951	0.0887034	0.0705507	Ssbp1||Mcm2||Rfc1||Rpa2||Pola2||Pold2	6
rno03040	Spliceosome	14/416	146/9429	2.17344	0.00505672	0.0935494	0.0746661	Hnrnpm||Magohb||Sart1||Ppih||Zmat2||Cwc15||Prpf4||Thoc3||Cdc40||Srsf10||Syf2||Rbm8a||Ccdc12||Wbp11	14
rno04810	Regulation of actin cytoskeleton	19/416	227/9429	1.89714	0.00548486	0.095501	0.0774901	Myh11||Pfn1||Itgb4||Kng2||Cfl1||Mapk3||Arpc1b||Map2k1||Pxn||Arpc5||Crkl||Hras||Itgb6||Itga2||Pip4k2c||Wasl||Arhgef6||Ssh3||Arhgap35	19
rno05017	Spinocerebellar ataxia	14/416	149/9429	2.12968	0.0060474	0.0994461	0.0808498	Slc25a5||Psma1||Psma6||Psmb6||Psmd7||Psmb2||Psmb5||Psmd9||Psma4||Psmb3||Psmb7||Psmb4||Adrm1||Vldlr	14
rno04142	Lysosome	13/416	137/9429	2.15078	0.00739103	0.115144	0.0899292	Ctsl||Dnase2||Ctsc||Galns||Gusb||Npc2||Arsa||Ctsh||Acp2||Ap1s1||Smpd1||Pla2g15||Ap1s2	13
rno04141	Protein processing in endoplasmic reticulum	15/416	173/9429	1.96525	0.00945669	0.134416	0.10109	Hyou1||Sec23b||Ddost||Ube2d3||Sar1a||Ssr3||Bax||Dnajb12||Selenos||Dnajc10||Ubqln4||Ube2j1||Tram1||Amfr||Ubxn6	15
rno05220	Chronic myeloid leukemia	9/416	82/9429	2.48772	0.00983368	0.134416	0.102841	Mapk3||Map2k1||Ctbp2||Crkl||Hras||Cbl||Ikbkg||Nfkbia||Bax	9
rno04722	Neurotrophin signaling pathway	12/416	127/9429	2.14166	0.010186	0.134416	0.10441	Camk2d||Mapk3||Rap1b||Map2k1||Rap1a||Crkl||Hras||Nfkbia||Rapgef1||Bax||Psen1||Sh2b1	12
rno04210	Apoptosis	13/416	143/9429	2.06053	0.0104445	0.134416	0.105522	Sptan1||Mapk3||Map2k1||Ctsl||Ctsc||Hras||Ctsh||Ikbkg||Nfkbia||Bax||Casp7||Tradd||Prf1	13
rno03013	RNA transport	15/416	177/9429	1.92084	0.0115318	0.14004	0.10987	Pabpc4||Pabpc6||Eif1||Magohb||Sumo2||Sumo1||Eif2b5||Nup85||Nup35||Thoc3||Clns1a||Thoc5||Srrm1||Rbm8a||Rpp30	15
rno04932	Non-alcoholic fatty liver disease	14/416	162/9429	1.95878	0.0122731	0.14004	0.11256	Cyc1||Sdhb||Ndufa10||Ndufs4||Ndufa8||Ndufb5||Ndufb4||Ndufa11||Uqcr10||Bax||Prkab2||Casp7||Il6||Cebpa	14
rno00770	Pantothenate and CoA biosynthesis	4/416	21/9429	4.31731	0.0123008	0.14004	0.112657	Aldh2||Aasdhppt||Bcat1||Ppcdc	4
rno01200	Carbon metabolism	12/416	131/9429	2.07626	0.0128479	0.140851	0.114512	Pkm||Eno2||Ogdh||Echs1||Pgam1||Sdhb||Pgls||Acss1||Prps1||Acss2||Gcsh||Fbp2	12
rno04520	Adherens junction	8/416	74/9429	2.45036	0.0158495	0.161774	0.130719	Mapk3||Afdn||Csnk2a1||Ptpn1||Ptprf||Wasl||Fyn||Nectin2	8
rno05211	Renal cell carcinoma	8/416	74/9429	2.45036	0.0158495	0.161774	0.130719	Mapk3||Rap1b||Map2k1||Rap1a||Crkl||Hras||Rapgef1||Egln1	8
rno03430	Mismatch repair	4/416	23/9429	3.94189	0.0169816	0.167552	0.13622	Ssbp1||Rfc1||Rpa2||Pold2	4
rno05165	Human papillomavirus infection	25/416	366/9429	1.54821	0.0196836	0.187947	0.148857	Pkm||Col6a2||Itgb4||NEWGENE_621351||Mapk3||Lama3||Map2k1||Ppp2r5d||Pxn||Ppp2r2d||Scrib||Hras||Llgl1||Ikbkg||Itgb6||Fzd1||Stat2||Itga2||Col4a5||Bax||Tsc1||Psen1||Notch1||Tlr3||Tradd	25
rno04512	ECM-receptor interaction	9/416	93/9429	2.19347	0.0211818	0.195931	0.15526	Col6a2||Itgb4||NEWGENE_621351||Lama3||Agrn||Cd47||Itgb6||Itga2||Col4a5	9
rno00520	Amino sugar and nucleotide sugar metabolism	6/416	50/9429	2.7199	0.0218986	0.196424	0.158187	Uap1l1||Pmm2||Gmds||Amdhd2||Gfpt1||Cyb5r2	6
rno04660	T cell receptor signaling pathway	10/416	111/9429	2.04197	0.0244803	0.212818	0.168057	Mapk3||Map2k1||Hras||Nck1||Ikbkg||Nfkbia||Fyn||Cd4||Bcl10||Nck2	10
rno04071	Sphingolipid signaling pathway	11/416	128/9429	1.94785	0.0257394	0.212818	0.172524	Kng2||Mapk3||Map2k1||Ppp2r5d||Ppp2r2d||Hras||Smpd2||Fyn||Bax||Smpd1||Tradd	11
rno00440	Phosphonate and phosphinate metabolism	2/416	6/9429	7.55529	0.0258833	0.212818	0.173021	Cept1||Chpt1	2
rno04662	B cell receptor signaling pathway	8/416	83/9429	2.18466	0.0295367	0.234813	0.185157	Mapk3||Cd81||Map2k1||Hras||Ikbkg||Nfkbia||Lilrb3a||Bcl10	8
rno00513	Various types of N-glycan biosynthesis	5/416	40/9429	2.83323	0.0301449	0.234813	0.187032	Ddost||Man2a2||Alg13||Alg2||Fut8	5
rno04668	TNF signaling pathway	10/416	116/9429	1.95395	0.0319786	0.242709	0.19246	Mapk3||Map2k1||Pgam5||Rps6ka4||Ikbkg||Nfkbia||Casp7||Il6||Mlkl||Tradd	10
rno03440	Homologous recombination	5/416	41/9429	2.76413	0.0331338	0.24519	0.195716	Ssbp1||Babam1||Rpa2||Pold2||Brip1	5
rno04217	Necroptosis	13/416	168/9429	1.75391	0.0346508	0.250162	0.199812	Slc25a5||H2afx||Camk2d||H2afv||Hist2h2ab||Pgam5||RGD1566265||Stat2||Bax||Smpd1||Tlr3||Mlkl||Tradd	13
rno04330	Notch signaling pathway	6/416	57/9429	2.38588	0.0387538	0.260797	0.209974	Ctbp2||Ncstn||Adam17||Numb||Psen1||Notch1	6
rno00010	Glycolysis / Gluconeogenesis	7/416	72/9429	2.20363	0.0388353	0.260797	0.210163	Pkm||Eno2||Aldh2||Pgam1||Acss1||Acss2||Fbp2	7
rno05135	Yersinia infection	11/416	137/9429	1.81989	0.0395575	0.260797	0.211822	Mapk3||Map2k1||Pxn||Crkl||Elmo1||Ikbkg||Nfkbia||Git2||Wasl||Cd4||Il6	11
rno00860	Porphyrin and chlorophyll metabolism	5/416	43/9429	2.63557	0.0396481	0.260797	0.212028	Ugt1a1||Gusb||Cpox||Alad||Ppox	5
rno04012	ErbB signaling pathway	8/416	90/9429	2.01474	0.0446468	0.287292	0.230235	Camk2d||Mapk3||Map2k1||Crkl||Hras||Nck1||Cbl||Nck2	8
rno00030	Pentose phosphate pathway	4/416	31/9429	2.92463	0.0458518	0.288769	0.234431	Pgls||Prps1||Fbp2||Rbks	4
