# Supplementary material for: Multi-Omics Analysis Reveals the Systematic Relationship Between Oral Homeostasis and Chronic Sleep Deprivation in Rats
Source: Front Immunol. 2022 Mar 31;13:847132. doi: 10.3389/fimmu.2022.847132 (PMC9009293; doi:10.3389/fimmu.2022.847132)
Supplement: Supplementary file 8 [file Table_6.xlsx]

## Sheet: Sheet1
Module	ID	Description	pvalue	Count
MPyellow	hsa04810	Regulation of actin cytoskeleton	-3.381	5
	hsa05220	Chronic myeloid leukemia	-2.913	3
	hsa03018	RNA degradation	-2.812	3
	ko05146	Amoebiasis	-2.538	3
	hsa04144	Endocytosis	-2.132	4
MEblue	hsa03050	Proteasome	-8.827	7
	hsa03018	RNA degradation	-2.261	3
	hsa03010	Ribosome	-2.251	4
	ko04141	Protein processing in endoplasmic reticulum	-2.128	4
MPbrown	hsa05010	Alzheimer's disease	-4.418	6
	hsa04510	Focal adhesion	-4.053	6
	hsa00230	Purine metabolism	-3.36	5
	hsa04722	Neurotrophin signaling pathway	-3.029	4
	hsa05130	Pathogenic Escherichia coli infection	-2.976	3
	hsa00010	Glycolysis / Gluconeogenesis	-2.729	3
	hsa05131	Shigellosis	-2.71	3
	hsa04931	insulin resistance	-2.092	3
MPgreen	hsa05010	Alzheimer's disease	-5.983	6
	ko03013	RNA transport	-2.339	3
MPred	ns.	ns.	ns.	ns.
MPturquoise	hsa03040	Spliceosome	-3.056	7
	hsa04660	T cell receptor signaling pathway	-2.933	6
	ko04668	TNF signaling pathway	-2.827	6
	hsa00520	Amino sugar and nucleotide sugar metabolism	-2.668	4
	hsa03010	Ribosome	-2.084	6
